# Supplementary material for: Mapping condition-dependent regulation of metabolism in yeast through genome-scale modeling
Source: BMC Syst Biol. 2013 Apr 30;7:36. doi: 10.1186/1752-0509-7-36 (PMC3648345; doi:10.1186/1752-0509-7-36)
Supplement: Additional file 1 — iTO977 model in Excel format including well-annotated spreadsheets for reactions, metabolites and genes. [file 1752-0509-7-36-S1.xlsx]

## Sheet: RXNS
#	RXNID	NAME	EQUATION	EC-NUMBER	GENE ASSOCIATION	LOWER BOUND	UPPER BOUND	OBJECTIVE	COMPARTMENT	SUBSYSTEM	SBO TERM	REPLACEMENT ID
	2MBACt	2-methylbutyl transport (extracellular)	2-methylbutyl acetate[Cytoplasm] => 2-methylbutyl acetate[Extracellular]						c	Transport, Extracellular
	2MBALDt	2-Methylbutanal transport (extracellular)	2-methylbutyraldehyde[Cytoplasm] <=> 2-methylbutyraldehyde[Extracellular]						c	Transport, Extracellular
	2MBTOHt	2-methyl-1-butanol transport (extracellular)	2-methyl-1-butanol[Cytoplasm] <=> 2-methyl-1-butanol[Extracellular]						c	Transport, Extracellular
	2MPPALt	2-methylpropanal transport (extracellular)	2-methylpropanal[Cytoplasm] <=> 2-methylpropanal[Extracellular]						c	Transport, Extracellular
	2PHETOHt	2-phenylethanol reversible transport	2-phenylethanol[Extracellular] <=> 2-phenylethanol[Cytoplasm]						c	Transport, Extracellular
	3C3HMPt	2-Isopropylmalate transport, diffusion	3-Carboxy-3-hydroxy-4-methylpentanoate[Cytoplasm] <=> 3-Carboxy-3-hydroxy-4-methylpentanoate[Extracellular]						c	Transport, Extracellular
	3MBALDt	3-methylbutanal transport (extracellular)	3-Methylbutanal[Cytoplasm] <=> 3-Methylbutanal[Extracellular]						c	Transport, Extracellular
	3MOPt	3mop reversible trasport	(S)-3-Methyl-2-oxopentanoate[Extracellular] <=> (S)-3-Methyl-2-oxopentanoate[Cytoplasm]						c	Transport, Extracellular
	4ABZt	4-Aminobenzoate mitochondrial transport via diffusion	4-aminobenzoate[Cytoplasm] <=> 4-aminobenzoate[Extracellular]						c	Transport, Extracellular
	AAC1	ADP,ATP carrier protein 1	ADP[Cytoplasm] + phosphate[Cytoplasm] + ATP[Mitochondrion] => ATP[Cytoplasm] + ADP[Mitochondrion] + H(+)[Mitochondrion] + phosphate[Mitochondrion]		YBL030C;YBR085W;YMR056C				m	Transport, mitochondrial
	AAH1_1	Adenosine deaminase	adenosine[Cytoplasm] => NH3[Cytoplasm] + inosine[Cytoplasm]	3.5.4.4	YNL141W				c	Salvage pathways
	AAH1_2	Adenosine deaminase	deoxyadenosine[Cytoplasm] => NH3[Cytoplasm] + deoxyinosine[Cytoplasm]	3.5.4.4	YNL141W				c	Salvage pathways
	AAH1_3	Adenosine deaminase	adenine[Cytoplasm] => NH3[Cytoplasm] + hypoxanthine[Cytoplasm]	3.5.4.4	YNL141W				c	Salvage pathways
	AAT1_1	Aspartate aminotransferase, mitochondrial	glutamate[Mitochondrion] + oxaloacetate[Mitochondrion] <=> 2-oxoglutarate[Mitochondrion] + L-aspartate[Mitochondrion]	2.6.1.1	YKL106W				m	Alanine and aspartate metabolism
	AAT1_2	Aspartate aminotransferase, mitochondrial	3-(4-hydroxyphenyl)pyruvate[Cytoplasm] + L-glutamate[Cytoplasm] <=> 2-oxoglutarate[Cytoplasm] + L-tyrosine[Cytoplasm]	2.6.1.1	YKL106W;YLR027C				c	Phenylalanine, tyrosine, and tryptophan biosynthesis (aromatic amino acids)
	AAT2_1	Aspartate aminotransferase, cytoplasmic	L-glutamate[Cytoplasm] + oxaloacetate[Cytoplasm] <=> 2-oxoglutarate[Cytoplasm] + L-aspartate[Cytoplasm]	2.6.1.1	YLR027C				c	Alanine and aspartate metabolism
	AAT2_3	Aspartate aminotransferase, peroxisomal	L-glutamate[Peroxisome] + oxaloacetate[Peroxisome] <=> L-aspartate[Peroxisome] + 2-oxoglutarate[Peroxisome]		YLR027C				p	Alanine and aspartate metabolism
	AAT2_4	Aspartate aminotransferase, peroxisomal	L-glutamate[Peroxisome] + 3-(4-hydroxyphenyl)pyruvate[Peroxisome] <=> 2-oxoglutarate[Peroxisome] + L-tyrosine[Peroxisome]		YLR027C				p	Phenylalanine, tyrosine, and tryptophan biosynthesis (aromatic amino acids)
	ABZ1	Aminodeoxychorismate synthase	L-glutamine[Cytoplasm] + chorismate[Cytoplasm] => 4-amino-4-deoxychorismate[Cytoplasm] + L-glutamate[Cytoplasm]	2.6.1.85	YNR033W				c	Folate metabolism
	ACC1	Acetyl-CoA carboxylase	ATP[Cytoplasm] + CO2[Cytoplasm] + acetyl-CoA[Cytoplasm] <=> ADP[Cytoplasm] + malonyl-CoA[Cytoplasm] + phosphate[Cytoplasm]	6.4.1.2	YNR016C				c	Cytosolic fatty acid synthesis
	ACH1	Acetyl-CoA hydrolase	acetyl-CoA[Cytoplasm] => acetate[Cytoplasm] + coenzyme A[Cytoplasm]	3.1.2.1	YBL015W				c	Pyruvate metabolism
	ACO1	Aconitate hydratase, mitochondrial	citrate[Mitochondrion] <=> isocitrate[Mitochondrion]	4.2.1.3	YJL200C;YLR304C				m	Citrate cycle (TCA cycle)
	ACP1	Acyl carrier protein, mitochondrial	NADH[Mitochondrion] + ubiquinone-9[Mitochondrion] => NAD(+)[Mitochondrion] + ubiquinol[Mitochondrion]		YKL192C:YER061C:YOR221C:YKL055C;YML120C				m	Mitochondrial type II fatty acid synthase
	ACS1	Acetyl-coenzyme A synthetase 1	ATP[Cytoplasm] + acetate[Cytoplasm] + coenzyme A[Cytoplasm] => AMP[Cytoplasm] + acetyl-CoA[Cytoplasm] + diphosphate[Cytoplasm]	6.2.1.1	YAL054C;YLR153C				c	Pyruvate metabolism
	ADE1	Phosphoribosylaminoimidazole-succinocarboxamide synthase	1-(5-phospho-D-ribosyl)-5-amino-4-imidazolecarboxylate[Cytoplasm] + ATP[Cytoplasm] + L-aspartate[Cytoplasm] <=> (2S)-2-[5-amino-1-(5-phospho-beta-D-ribosyl)imidazole-4-carboxamido]succinic acid[Cytoplasm] + ADP[Cytoplasm] + phosphate[Cytoplasm]	6.3.2.6	YAR015W				c	Purine metabolism
	ADE12	Adenylosuccinate synthetase	GTP[Cytoplasm] + IMP[Cytoplasm] + L-aspartate[Cytoplasm] => GDP[Cytoplasm] + N6-(1,2-dicarboxyethyl)-AMP[Cytoplasm] + phosphate[Cytoplasm]	6.3.4.4	YNL220W				c	Purine metabolism
	ADE13_1	Adenylosuccinate lyase	(2S)-2-[5-amino-1-(5-phospho-beta-D-ribosyl)imidazole-4-carboxamido]succinic acid[Cytoplasm] <=> 5-amino-1-(5-phospho-D-ribosyl)imidazole-4-carboxamide[Cytoplasm] + fumarate[Cytoplasm]	4.3.2.2	YLR359W				c	Purine metabolism
	ADE13_2	Adenylosuccinate lyase	N6-(1,2-dicarboxyethyl)-AMP[Cytoplasm] <=> AMP[Cytoplasm] + fumarate[Cytoplasm]	4.3.2.2	YLR359W				c	Purine metabolism
	ADE16_1	Phosphoribosylaminoimidazolecarboxamide formyltransferase	10-formyltetrahydrofolate[Cytoplasm] + 5-amino-1-(5-phospho-D-ribosyl)imidazole-4-carboxamide[Cytoplasm] <=> 5-formamido-1-(5-phospho-D-ribosyl)imidazole-4-carboxamide[Cytoplasm] + tetrahydrofolate[Cytoplasm]	2.1.2.3	YLR028C;YMR120C				c	Purine metabolism
	ADE16_2	IMP cyclohydrolase	5-formamido-1-(5-phospho-D-ribosyl)imidazole-4-carboxamide[Cytoplasm] <=> IMP[Cytoplasm]	3.5.4.10	YLR028C;YMR120C				c	Purine metabolism
	ADE2	Phosphoribosylaminoimidazole carboxylase	1-(5-phospho-D-ribosyl)-5-amino-4-imidazolecarboxylate[Cytoplasm] <=> 5-amino-1-(5-phospho-D-ribosyl)imidazole[Cytoplasm] + CO2[Cytoplasm]	4.1.1.21	YOR128C				c	Purine metabolism
	ADE3_1	Methylenetetrahydrofolate dehydrogenase	5,10-methylenetetrahydrofolate[Cytoplasm] + NADP(+)[Cytoplasm] <=> 5,10-methenyltetrahydrofolate[Cytoplasm] + NADPH[Cytoplasm]	1.5.1.5	YGR204W				c	One carbon pool by folate
	ADE3_2	Formyltetrahydrofolate synthetase	ATP[Cytoplasm] + formate[Cytoplasm] + tetrahydrofolate[Cytoplasm] => 10-formyltetrahydrofolate[Cytoplasm] + ADP[Cytoplasm] + phosphate[Cytoplasm]	6.3.4.3	YGR204W				c	One carbon pool by folate
	ADE3_3	Methenyltetrahydrofolate cyclohydrolase	5,10-methenyltetrahydrofolate[Cytoplasm] <=> 10-formyltetrahydrofolate[Cytoplasm]	3.5.4.9	YGR204W				c	One carbon pool by folate
	ADE4	Amidophosphoribosyltransferase	5-phospho-alpha-D-ribose 1-diphosphate[Cytoplasm] + L-glutamine[Cytoplasm] => 5-phospho-D-ribosylamine[Cytoplasm] + L-glutamate[Cytoplasm] + diphosphate[Cytoplasm]	2.4.2.14	YMR300C				c	Purine metabolism
	ADE5_7_1	Phosphoribosylamine--glycine ligase	5-phospho-D-ribosylamine[Cytoplasm] + ATP[Cytoplasm] + glycine[Cytoplasm] <=> ADP[Cytoplasm] + N(1)-(5-phospho-D-ribosyl)glycinamide[Cytoplasm] + phosphate[Cytoplasm]	6.3.4.13	YGL234W				c	Purine metabolism
	ADE5_7_2	Phosphoribosylformylglycinamidine cyclo-ligase	2-formamido-N(1)-(5-phospho-D-ribosyl)acetamidine[Cytoplasm] + ATP[Cytoplasm] => 5-amino-1-(5-phospho-D-ribosyl)imidazole[Cytoplasm] + ADP[Cytoplasm] + phosphate[Cytoplasm]	6.3.3.1	YGL234W				c	Purine metabolism
	ADE6	Phosphoribosylformylglycinamidine synthase	ATP[Cytoplasm] + L-glutamine[Cytoplasm] + N(2)-formyl-N(1)-(5-phospho-D-ribosyl)glycinamide[Cytoplasm] => 2-formamido-N(1)-(5-phospho-D-ribosyl)acetamidine[Cytoplasm] + ADP[Cytoplasm] + L-glutamate[Cytoplasm] + phosphate[Cytoplasm]	6.3.5.3	YGR061C				c	Purine metabolism
	ADE8	Phosphoribosylglycinamide formyltransferase	10-formyltetrahydrofolate[Cytoplasm] + N(1)-(5-phospho-D-ribosyl)glycinamide[Cytoplasm] => N(2)-formyl-N(1)-(5-phospho-D-ribosyl)glycinamide[Cytoplasm] + tetrahydrofolate[Cytoplasm]	2.1.2.2	YDR408C				c	Purine metabolism
	ADH1	Alcohol dehydrogenase 1	NAD(+)[Cytoplasm] + ethanol[Cytoplasm] <=> NADH[Cytoplasm] + acetaldehyde[Cytoplasm]	1.1.1.1	YBR145W;YDL168W;YGL256W;YMR303C;YOL086C				c	Pyruvate metabolism
	ADH3	Alcohol dehydrogenase 3, mitochondrial	NAD(+)[Mitochondrion] + ethanol[Mitochondrion] <=> NADH[Mitochondrion] + acetaldehyde[Mitochondrion]	1.1.1.1	YMR083W				m	Pyruvate metabolism
	ADI1	acireductone dioxygenase	O2[Cytoplasm] + 1,2-dihydroxy-3-keto-5-methylthiopentene[Cytoplasm] => formate[Cytoplasm] + 2-oxo-4-methylthiobutanoate[Cytoplasm]		YMR009W				c	Cysteine and methionine metabolism
	ADK1_1	Adenylate kinase cytosolic	AMP[Cytoplasm] + ATP[Cytoplasm] <=> 2 ADP[Cytoplasm]	2.7.4.3	YDR226W				c	Salvage pathways
	ADK1_2	Adenylate kinase cytosolic	AMP[Cytoplasm] + GTP[Cytoplasm] <=> ADP[Cytoplasm] + GDP[Cytoplasm]	2.7.4.3	YDR226W				c	Salvage pathways
	ADK1_3	Adenylate kinase cytosolic	AMP[Cytoplasm] + ITP[Cytoplasm] <=> ADP[Cytoplasm] + IDP[Cytoplasm]	2.7.4.3	YDR226W				c	Salvage pathways
	ADK2_1	Adenylate kinase 2	AMP[Mitochondrion] + ATP[Mitochondrion] <=> 2 ADP[Mitochondrion]	2.7.4.3	YER170W				m	Salvage pathways
	ADK2_2	Adenylate kinase 2	AMP[Mitochondrion] + GTP[Mitochondrion] <=> ADP[Mitochondrion] + GDP[Mitochondrion]	2.7.4.3	YER170W				m	Salvage pathways
	ADK2_3	Adenylate kinase 2	AMP[Mitochondrion] + ITP[Mitochondrion] <=> ADP[Mitochondrion] + IDP[Mitochondrion]	2.7.4.3	YER170W				m	Salvage pathways
	ADY2	Acetate transporter	H(+)[Extracellular] + acetate[Extracellular] <=> acetate[Cytoplasm]		YCR010C;YCR032W				c	Transport, extracellular
	AGC1_1	Mitochondrial aspartate-glutamate transporter AGC1	L-glutamate[Cytoplasm] <=> H(+)[Mitochondrion] + glutamate[Mitochondrion]		YPR021C				m	Transport, mitochondrial
	AGC1_2	Mitochondrial aspartate-glutamate transporter AGC1	L-aspartate[Cytoplasm] <=> H(+)[Mitochondrion] + L-aspartate[Mitochondrion]		YPR021C				m	Transport, mitochondrial
	AGP1_1	General amino acid permease AGP1	L-glutamate[Extracellular] <=> L-glutamate[Cytoplasm]		YCL025C;YDR536W;YFL055W;YKR039W;YPL265W				c	Transport, extracellular
	AGP1_10	General amino acid permease AGP1	H(+)[Extracellular] + L-tyrosine[Extracellular] <=> L-tyrosine[Cytoplasm]		YBR068C;YBR069C;YCL025C;YDR046C;YKR039W;YOL020W				c	Transport, extracellular
	AGP1_11	General amino acid permease AGP1	H(+)[Extracellular] + L-valine[Extracellular] <=> L-valine[Cytoplasm]		YBR068C;YBR069C;YCL025C;YDR046C;YKR039W				c	Transport, extracellular
	AGP1_12	General amino acid permease AGP1	H(+)[Extracellular] + L-serine[Extracellular] <=> L-serine[Cytoplasm]		YCL025C;YDR508C;YFL055W;YKR039W;YPL265W				c	Transport, extracellular
	AGP1_13	General amino acid permease AGP1	H(+)[Extracellular] + L-threonine[Extracellular] <=> L-threonine[Cytoplasm]		YBR069C;YCL025C;YDR508C;YKR039W				c	Transport, extracellular
	AGP1_2	General amino acid permease AGP1	H(+)[Extracellular] + L-alanine[Extracellular] <=> L-alanine[Cytoplasm]		YCL025C;YKR039W;YOL020W;YOR348C;YPL265W				c	Transport, extracellular
	AGP1_3	General amino acid permease AGP1	H(+)[Extracellular] + L-asparagine[Extracellular] <=> L-asparagine[Cytoplasm]		YCL025C;YDR508C;YKR039W;YPL265W				c	Transport, extracellular
	AGP1_4	General amino acid permease AGP1	H(+)[Extracellular] + L-glutamine[Extracellular] <=> L-glutamine[Cytoplasm]		YCL025C;YDR508C;YKR039W;YPL265W				c	Transport, extracellular
	AGP1_5	General amino acid permease AGP1	H(+)[Extracellular] + L-histidine[Extracellular] <=> L-histidine[Cytoplasm]		YBR069C;YCL025C;YGR191W;YKR039W				c	Transport, extracellular
	AGP1_6	General amino acid permease AGP1	H(+)[Extracellular] + L-isoleucine[Extracellular] <=> L-isoleucine[Cytoplasm]		YBR068C;YBR069C;YCL025C;YDR046C;YKR039W				c	Transport, extracellular
	AGP1_7	General amino acid permease AGP1	H(+)[Extracellular] + L-leucine[Extracellular] <=> L-leucine[Cytoplasm]		YBR068C;YBR069C;YCL025C;YDR046C;YDR508C;YKR039W				c	Transport, extracellular
	AGP1_8	General amino acid permease AGP1	H(+)[Extracellular] + L-methionine[Extracellular] <=> L-methionine[Cytoplasm]		YBR068C;YCL025C;YDR046C;YDR508C;YGR055W;YHL036W;YKR039W				c	Transport, extracellular
	AGP1_9	General amino acid permease AGP1	H(+)[Extracellular] + L-phenylalanine[Extracellular] <=> L-phenylalanine[Cytoplasm]		YBR068C;YCL025C;YDR046C;YKR039W;YOL020W				c	Transport, extracellular
	AGP2	General amino acid permease AGP2	carnitinium[Extracellular] <=> carnitinium[Cytoplasm]		YBR132C				c	Transport, extracellular
	AGP3_2	General amino acid permease AGP3	H(+)[Extracellular] + L-aspartate[Extracellular] <=> L-aspartate[Cytoplasm]		YFL055W;YKR039W;YPL265W				c	Transport, extracellular
	ALA1	Alanyl-tRNA synthetase, cytoplasmic	ATP[Cytoplasm] + L-alanine[Cytoplasm] + tRNA(Ala)[Cytoplasm] => AMP[Cytoplasm] + L-alanyl-tRNA(Ala)[Cytoplasm] + diphosphate[Cytoplasm]	6.1.1.7	YOR335C				c	tRNA synthesis
	ALD2	Aldehyde dehydrogenase [NAD(P)+] 1	NAD(+)[Cytoplasm] + acetaldehyde[Cytoplasm] => NADH[Cytoplasm] + acetate[Cytoplasm]	1.2.1.5	YMR169C;YMR170C				c	Phenylalanine, tyrosine, and tryptophan biosynthesis (aromatic amino acids)
	ALD4_1	Potassium-activated aldehyde dehydrogenase, mitochondrial	NAD(+)[Mitochondrion] + acetaldehyde[Mitochondrion] => NADH[Mitochondrion] + acetate[Mitochondrion]	1.2.1.3	YOR374W				m	Phenylalanine, tyrosine, and tryptophan biosynthesis (aromatic amino acids)
	ALD4_2	Potassium-activated aldehyde dehydrogenase, mitochondrial	NADP(+)[Mitochondrion] + acetaldehyde[Mitochondrion] => NADPH[Mitochondrion] + acetate[Mitochondrion]	1.2.1.3	YER073W;YOR374W				m	Phenylalanine, tyrosine, and tryptophan biosynthesis (aromatic amino acids)
	ALD5_2	Aldehyde dehydrogenase 5, mitochondrial	(S)-lactaldehyde[Mitochondrion] + NAD(+)[Mitochondrion] <=> (S)-lactate[Mitochondrion] + NADH[Mitochondrion]	1.2.1.3	YER073W				m	Beta-alanine metabolism
	ALD6	Magnesium-activated aldehyde dehydrogenase, cytosolic	NADP(+)[Cytoplasm] + acetaldehyde[Cytoplasm] => NADPH[Cytoplasm] + acetate[Cytoplasm]	1.2.1.3	YPL061W				c	Phenylalanine, tyrosine, and tryptophan biosynthesis (aromatic amino acids)
	ALG1	Mannosyltransferase	GDP-mannose[Cytoplasm] + N,N'-diacetylchitobiosyldiphosphodolichol[Cytoplasm] => GDP[Cytoplasm] + alpha-D-mannosylchitobiosyldiphosphodolichol[Cytoplasm]		YBR110W				c	Lipid-linked oligosaccharide biosynthesis
	ALG11_1	alpha-1,2-mannosyltransferase	GDP-mannose[Cytoplasm] + Mannose(3)GlucoseNAc(2)-PP-dolichol[Cytoplasm] => GDP[Cytoplasm] + Mannose(4)GlucoseNAc(2)-PP-dolichol[Cytoplasm]		YNL048W				c	Lipid-linked oligosaccharide biosynthesis
	ALG11_2	alpha-1,2-mannosyltransferase	GDP-mannose[Cytoplasm] + Mannose(4)GlucoseNAc(2)-PP-dolichol[Cytoplasm] => GDP[Cytoplasm] + Mannose(5)GlucoseNAc(2)-PP-dolichol[Cytoplasm]		YNL048W				c	Lipid-linked oligosaccharide biosynthesis
	ALG12	alpha-1,6-mannosyltransferase	dolichyl phosphate D-mannose[Cytoplasm] + Mannose(7)GlucoseNAc(2)-PP-dolichol[Cytoplasm] => dolichyl phosphate[Cytoplasm] + Mannose(8)GlucoseNAc(2)-PP-dolichol[Cytoplasm]		YNR030W				c	Lipid-linked oligosaccharide biosynthesis
	ALG13	UDP-GlcNAc transferase	N-acetyl-D-diglucosaminyldiphosphodolichol[Cytoplasm] + UDP-N-acetyl-D-glucosamine[Cytoplasm] => UDP[Cytoplasm] + N,N'-diacetylchitobiosyldiphosphodolichol[Cytoplasm]		YBR070C:YGL047W				c	Lipid-linked oligosaccharide biosynthesis
	ALG2_1	alpha-1,3-mannosyltransferase	GDP-mannose[Cytoplasm] + alpha-D-mannosylchitobiosyldiphosphodolichol[Cytoplasm] => GDP[Cytoplasm] + Mannose(2)GlucoseNAc(2)-PP-dolichol[Cytoplasm]		YGL065C				c	Lipid-linked oligosaccharide biosynthesis
	ALG2_2	alpha-1,6-mannosyltransferase	GDP-mannose[Cytoplasm] + Mannose(2)GlucoseNAc(2)-PP-dolichol[Cytoplasm] => GDP[Cytoplasm] + Mannose(3)GlucoseNAc(2)-PP-dolichol[Cytoplasm]		YGL065C				c	Lipid-linked oligosaccharide biosynthesis
	ALG3	Dolichol-P-Man dependent alpha(1-3) mannosyltransferase	dolichyl phosphate D-mannose[Cytoplasm] + Mannose(5)GlucoseNAc(2)-PP-dolichol[Cytoplasm] => dolichyl phosphate[Cytoplasm] + Mannose(6)GlucoseNAc(2)-PP-dolichol[Cytoplasm]		YBL082C				c	Lipid-linked oligosaccharide biosynthesis
	ALG5	UDPglucose:dolichyl-phosphate beta-D-glucosyltransferase	UDP-glucose[Cytoplasm] + dolichyl phosphate[Cytoplasm] => UDP[Cytoplasm] + dolichyl beta-D-glucosyl phosphate[Cytoplasm]	2.4.1.117	YPL227C				c	N-Glycan biosynthesis
	ALG6	glucosyltransferase	dolichyl beta-D-glucosyl phosphate[Cytoplasm] + Mannose(8)GlucoseNAc(2)-PP-dolichol[Cytoplasm] => dolichyl phosphate[Cytoplasm] + GlucoseMannose(9)GlucoseNAc(2)-PP-dolichol[Cytoplasm]		YOR002W				c	Lipid-linked oligosaccharide biosynthesis
	ALG7	UDP-N-acetyl-glucosamine-1-P transferase	dolichyl phosphate[Cytoplasm] + UDP-N-acetyl-D-glucosamine[Cytoplasm] => UMP[Cytoplasm] + N-acetyl-D-diglucosaminyldiphosphodolichol[Cytoplasm]		YBR243C				c	Lipid-linked oligosaccharide biosynthesis
	ALG8	alpha-1,3-glucosyltransferase	dolichyl beta-D-glucosyl phosphate[Cytoplasm] + GlucoseMannose(9)GlucoseNAc(2)-PP-dolichol[Cytoplasm] => dolichyl phosphate[Cytoplasm] + Glucose(2)Mannose(9)GlucoseNAc(2)-PP-dolichol[Cytoplasm]		YOR067C				c	Lipid-linked oligosaccharide biosynthesis
	ALG9_1	alpha-1,2-mannosyltransferase	dolichyl phosphate D-mannose[Cytoplasm] + Mannose(6)GlucoseNAc(2)-PP-dolichol[Cytoplasm] => dolichyl phosphate[Cytoplasm] + Mannose(7)GlucoseNAc(2)-PP-dolichol[Cytoplasm]		YNL219C				c	Lipid-linked oligosaccharide biosynthesis
	ALG9_2	alpha-1,2-mannosyltransferase	dolichyl phosphate D-mannose[Cytoplasm] + Mannose(8)GlucoseNAc(2)-PP-dolichol[Cytoplasm] => dolichyl phosphate[Cytoplasm] + Mannose(9)GlucoseNAc(2)-PP-dolichol[Cytoplasm]		YNL219C				c	Lipid-linked oligosaccharide biosynthesis
	ALP1	Basic amino-acid permease	H(+)[Extracellular] + L-arginine[Extracellular] <=> L-arginine[Cytoplasm]		YEL063C;YKR039W;YNL270C				c	Transport, extracellular
	AMD1_1	AMP deaminase	AMP[Cytoplasm] => IMP[Cytoplasm] + NH3[Cytoplasm]	3.5.4.6	YML035C				c	Purine metabolism
	AMD1_2	AMP deaminase	AMP[Cytoplasm] => D-ribose 5-phosphate[Cytoplasm] + adenine[Cytoplasm]	3.5.4.6	YBR284W;YJL070C;YML035C				c	Salvage pathways
	AMD2_1	Probable amidase	4-guanidinobutanamide[Cytoplasm] => 4-guanidinobutanoate[Cytoplasm] + NH3[Cytoplasm]	3.5.1.4	YDR242W;YMR293C				c	Arginine metabolism
	AMD2_2	Probable amidase	2-phenylacetamide[Cytoplasm] => NH3[Cytoplasm] + phenylacetic acid[Cytoplasm]	3.5.1.4	YDR242W				c	Phenylalanine, tyrosine, and tryptophan biosynthesis (aromatic amino acids)
	AMD2_3	Probable amidase	indole-3-acetamide[Cytoplasm] => NH3[Cytoplasm] + indole-3-acetate[Cytoplasm]	3.5.1.4	YDR242W				c	Phenylalanine, tyrosine, and tryptophan biosynthesis (aromatic amino acids)
	APA1_1	5',5'''-P-1,P-4-tetraphosphate phosphorylase	ADP[Cytoplasm] + GTP[Cytoplasm] => P1,P4-bis(5'-adenosyl) tetraphosphate[Cytoplasm] + phosphate[Cytoplasm]	2.7.7.53	YCL050C				c	Purine metabolism
	APA1_2	5',5'''-P-1,P-4-tetraphosphate phosphorylase	GDP[Cytoplasm] + GTP[Cytoplasm] => P1,P4-bis(5'-guanosyl) tetraphosphate[Cytoplasm] + phosphate[Cytoplasm]	2.7.7.53	YCL050C				c	Purine metabolism
	APA1_3	ADP-sulfurylase	ADP[Cytoplasm] + sulfate[Cytoplasm] <=> 5'-adenylyl sulfate[Cytoplasm] + phosphate[Cytoplasm]	2.7.7.5	YCL050C				c	Cysteine metabolism
	APA2	ATP adenylyltransferase	ADP[Cytoplasm] + ATP[Cytoplasm] => P1,P4-bis(5'-adenosyl) tetraphosphate[Cytoplasm] + phosphate[Cytoplasm]	2.7.7.53	YDR530C				c	Purine metabolism
	APE2	L-cysteinylglycine dipeptidase	L-cysteinylglycine[Cytoplasm] <=> L-cysteine[Cytoplasm] + glycine[Cytoplasm]		YHR047C;YKL158W				c	Glutathione metabolism
	APT1	Adenine phosphoribosyltransferase 1	5-phospho-alpha-D-ribose 1-diphosphate[Cytoplasm] + adenine[Cytoplasm] => AMP[Cytoplasm] + diphosphate[Cytoplasm]	2.4.2.7	YDR441C;YML022W				c	Salvage pathways
	ARA1_1	D-arabinose dehydrogenase [NAD(P)+] heavy chain	D-arabinose[Cytoplasm] + NAD(+)[Cytoplasm] => D-arabinono-1,4-lactone[Cytoplasm] + NADH[Cytoplasm]	1.1.1.117	YBR149W				c	Arabinose metabolism
	ARA1_2	D-arabinose dehydrogenase [NAD(P)+] heavy chain	D-arabinose[Cytoplasm] + NADP(+)[Cytoplasm] => D-arabinono-1,4-lactone[Cytoplasm] + NADPH[Cytoplasm]	1.1.1.117	YBR149W				c	Arabinose metabolism
	ARE1	Sterol O-acyltransferase 1	acyl CoAs[Cytoplasm] + ergosterol[Cytoplasm] => coenzyme A[Cytoplasm] + ergosterol-ester[Cytoplasm]	2.3.1.26	YCR048W				c	Sterol biosynthesis
	ARE2	Sterol O-acyltransferase 2	acyl CoAs[Cytoplasm] + ergosterol[Cytoplasm] => coenzyme A[Cytoplasm] + ergosterol ester[Cytoplasm]	2.3.1.26	YNR019W				c	Sterol biosynthesis
	ARG1	Argininosuccinate synthase	ATP[Cytoplasm] + L-aspartate[Cytoplasm] + L-citrulline[Cytoplasm] <=> AMP[Cytoplasm] + N-(L-arginino)succinate[Cytoplasm] + diphosphate[Cytoplasm]	6.3.4.5	YOL058W				c	Arginine metabolism
	ARG3	Ornithine carbamoyltransferase	L-ornithine[Cytoplasm] + carbamoyl phosphate[Cytoplasm] => L-citrulline[Cytoplasm] + phosphate[Cytoplasm]	2.1.3.3	YJL088W				c	Arginine metabolism
	ARG4	Argininosuccinate lyase	N-(L-arginino)succinate[Cytoplasm] <=> L-arginine[Cytoplasm] + fumarate[Cytoplasm]	4.3.2.1	YHR018C				c	Arginine metabolism
	ARG5_1	Acetylglutamate kinase	ATP[Mitochondrion] + N-acetyl-L-glutamate[Mitochondrion] => ADP[Mitochondrion] + N-acetyl-L-gamma-glutamyl phosphate[Mitochondrion]	2.7.2.8	YER069W				m	Arginine metabolism
	ARG5_2	N-acetyl-gamma-glutamyl-phosphate reductase	N-acetyl-L-gamma-glutamyl phosphate[Mitochondrion] + NADPH[Mitochondrion] => N-acetyl-L-glutamate 5-semialdehyde[Mitochondrion] + NADP(+)[Mitochondrion] + phosphate[Mitochondrion]	1.2.1.38	YER069W				m	Arginine metabolism
	ARG8	Acetylornithine aminotransferase, mitochondrial	N-acetyl-L-glutamate 5-semialdehyde[Mitochondrion] + glutamate[Mitochondrion] => 2-oxoglutarate[Mitochondrion] + N2-acetyl-L-ornithine[Mitochondrion]	2.6.1.11	YOL140W				m	Arginine metabolism
	ARO1_1	3-dehydroquinate synthase	2-dehydro-3-deoxy-D-arabino-heptonate 7-phosphate[Cytoplasm] => 3-dehydroquinate[Cytoplasm] + phosphate[Cytoplasm]	4.2.3.4	YDR127W				c	Phenylalanine, tyrosine, and tryptophan biosynthesis (aromatic amino acids)
	ARO1_2	3-dehydroquinate dehydratase	3-dehydroquinate[Cytoplasm] => 3-dehydroshikimate[Cytoplasm]	4.2.1.10	YDR127W				c	Phenylalanine, tyrosine, and tryptophan biosynthesis (aromatic amino acids)
	ARO1_3	Shikimate dehydrogenase	3-dehydroshikimate[Cytoplasm] + NADPH[Cytoplasm] => NADP(+)[Cytoplasm] + shikimate[Cytoplasm]	1.1.1.25	YDR127W				c	Phenylalanine, tyrosine, and tryptophan biosynthesis (aromatic amino acids)
	ARO1_4	Shikimate kinase	ATP[Cytoplasm] + shikimate[Cytoplasm] => ADP[Cytoplasm] + shikimate 3-phosphate[Cytoplasm]	2.7.1.71	YDR127W				c	Phenylalanine, tyrosine, and tryptophan biosynthesis (aromatic amino acids)
	ARO1_5	3-phosphoshikimate 1-carboxyvinyltransferase	phosphoenolpyruvate[Cytoplasm] + shikimate 3-phosphate[Cytoplasm] => 5-O-(1-carboxyvinyl)-3-phosphoshikimate[Cytoplasm] + phosphate[Cytoplasm]	2.5.1.19	YDR127W				c	Phenylalanine, tyrosine, and tryptophan biosynthesis (aromatic amino acids)
	ARO2	Chorismate synthase	5-O-(1-carboxyvinyl)-3-phosphoshikimate[Cytoplasm] => chorismate[Cytoplasm] + phosphate[Cytoplasm]	4.2.3.5	YGL148W				c	Phenylalanine, tyrosine, and tryptophan biosynthesis (aromatic amino acids)
	ARO3	Phospho-2-keto-3-deoxyheptonate aldolase	D-erythrose 4-phosphate[Cytoplasm] + phosphoenolpyruvate[Cytoplasm] => 2-dehydro-3-deoxy-D-arabino-heptonate 7-phosphate[Cytoplasm] + phosphate[Cytoplasm]	2.5.1.54	YBR249C;YDR035W				c	Phenylalanine, tyrosine, and tryptophan biosynthesis (aromatic amino acids)
	ARO7	Chorismate mutase	chorismate[Cytoplasm] => prephenate[Cytoplasm]	5.4.99.5	YPR060C				c	Phenylalanine, tyrosine, and tryptophan biosynthesis (aromatic amino acids)
	ARO8	Aromatic amino acid aminotransferase 1	3-(4-hydroxyphenyl)pyruvate[Cytoplasm] + L-glutamate[Cytoplasm] => 2-oxoglutarate[Cytoplasm] + L-tyrosine[Cytoplasm]	2.6.1.-	YGL202W;YHR137W				c	Phenylalanine, tyrosine, and tryptophan biosynthesis (aromatic amino acids)
	ARO9_1	Aromatic amino acid aminotransferase 2	L-glutamate[Cytoplasm] + phenylpyruvate[Cytoplasm] <=> 2-oxoglutarate[Cytoplasm] + L-phenylalanine[Cytoplasm]	2.6.1.-	YHR137W				c	Phenylalanine, tyrosine, and tryptophan biosynthesis (aromatic amino acids)
	ASN1	Asparagine synthetase [glutamine-hydrolyzing] 1	ATP[Cytoplasm] + L-aspartate[Cytoplasm] + L-glutamine[Cytoplasm] => AMP[Cytoplasm] + L-asparagine[Cytoplasm] + L-glutamate[Cytoplasm] + diphosphate[Cytoplasm]	6.3.5.4	YGR124W;YPR145W				c	Alanine and aspartate metabolism
	ASP1	L-asparaginase 1	L-asparagine[Cytoplasm] => L-aspartate[Cytoplasm] + NH3[Cytoplasm]	3.5.1.1	YDR321W;YLR155C;YLR157C;YLR158C;YLR160C				c	Asparagine metabolism
	ATH1	Vacuolar acid trehalase	alpha,alpha-trehalose[Cytoplasm] => 2 alpha-D-glucose[Cytoplasm]	3.2.1.28	YBR001C;YDR001C;YPR026W				c	Trehalose metabolism
	ATP1	ATP synthase complex, mitochondrial	ADP[Mitochondrion] + phosphate[Mitochondrion] => ATP[Mitochondrion] + 3 H(+)[Mitochondrion]		YBL099W:YPL271W:YDL004W:Q0085:YBR039W:YBR127C:YPL078C:YDR298C:YDR377W:YJR121W:YKL016C:YLR295C:Q0080:Q0130:YOL077W-A:YPR020W:YDL185W:YEL027W:YEL051W:YGR020C:YHR026W:YHR039C-A:YKL080W:YLR447C:YMR054W:YOR270C:YOR332W:YPL234C:YPR036W:YDL181W:YDR322C-A				m	Oxidative phosphorylation
	AUR1_1	Aureobasidin A resistance protein	1-phosphatidyl-1D-myo-inositols[Cytoplasm] + D-ceramide[Cytoplasm] => inositol-phosphoryl-D-ceramide[Cytoplasm] + diglycerides[Cytoplasm]		YKL004W:YDR367W				c	Sphingoglycolipid metabolism
	AUR1_2	Aureobasidin A resistance protein	1-phosphatidyl-1D-myo-inositols[Cytoplasm] + P-ceramide[Cytoplasm] => inositol-phosphoryl-P-ceramide[Cytoplasm] + diglycerides[Cytoplasm]		YKL004W:YDR367W				c	Sphingoglycolipid metabolism
	AUS1_1	ATP-dependent permease AUS1	ergosterol[Extracellular] <=> ergosterol[Cytoplasm]		YIL013C;YOR011W				c	Transport, extracellular
	AUS1_2	ATP-dependent permease AUS1	zymosterol[Extracellular] <=> zymosterol[Cytoplasm]		YIL013C;YOR011W				c	Transport, extracellular
	AUS1_3	ATP-dependent permease AUS1	lanosterol[Extracellular] <=> lanosterol[Cytoplasm]		YIL013C;YOR011W				c	Transport, extracellular
	AUS1_4	ATP-dependent permease AUS1	4,4-dimethylzymosterol[Extracellular] <=> 4,4-dimethylzymosterol[Cytoplasm]		YOR011W				c	Transport, extracellular
	AUS1_5	ATP-dependent permease AUS1	fecosterol[Extracellular] <=> fecosterol[Cytoplasm]		YIL013C;YOR011W				c	Transport, extracellular
	AUS1_6	ATP-dependent permease AUS1	episterol[Extracellular] <=> episterol[Cytoplasm]		YIL013C;YOR011W				c	Transport, extracellular
	AUS1_7	ATP-dependent permease AUS1	5alpha-ergosta-7,22-dien-3beta-ol[Extracellular] <=> 5alpha-ergosta-7,22-dien-3beta-ol[Cytoplasm]		YOR011W				c	Transport, extracellular
	AUS1_8	ATP-dependent permease AUS1	ergosta-5,7,22,24(28)-tetraen-3beta-ol[Extracellular] <=> ergosta-5,7,22,24(28)-tetraen-3beta-ol[Cytoplasm]		YOR011W				c	Transport, extracellular
	AYR1	NADPH-dependent 1-acyldihydroxyacetone phosphate reductase	NADP(+)[Cytoplasm] + acylglycerone phosphates[Cytoplasm] => NADPH[Cytoplasm] + acyl-sn-glycerol 3-phosphates[Cytoplasm]	1.1.1.101	YIL124W				c	Glycerol metabolism (glycerolipid metabolism)
	BAP2_1	Leu/Val/Ile amino-acid permease	H(+)[Extracellular] + L-cysteine[Extracellular] <=> L-cysteine[Cytoplasm]		YBR068C;YBR069C;YDR046C;YDR508C;YKR039W;YOL020W				c	Transport, extracellular
	BAP2_6	Leu/Val/Ile amino-acid permease	H(+)[Extracellular] + L-tryptophan[Extracellular] <=> L-tryptophan[Cytoplasm]		YBR068C;YBR069C;YDR046C;YKR039W;YOL020W				c	Transport, extracellular
	BAT1_1	Branched-chain-amino-acid aminotransferase, mitochondrial	4-methyl-2-oxopentanoate[Mitochondrion] + glutamate[Mitochondrion] <=> 2-oxoglutarate[Mitochondrion] + L-leucine[Mitochondrion]	2.6.1.42	YHR208W				m	Branched chain amino acid metabolism (valine, leucine, and isoleucine)
	BAT1_2	Branched-chain-amino-acid aminotransferase, mitochondrial	3-methyl-2-oxopentanoate[Mitochondrion] + glutamate[Mitochondrion] <=> 2-oxoglutarate[Mitochondrion] + L-isoleucine[Mitochondrion]	2.6.1.42	YHR208W				m	Branched chain amino acid metabolism (valine, leucine, and isoleucine)
	BAT2_1	Branched-chain-amino-acid aminotransferase, cytosolic	3-methyl-2-oxopentanoate[Cytoplasm] + L-glutamate[Cytoplasm] <=> 2-oxoglutarate[Cytoplasm] + L-isoleucine[Cytoplasm]	2.6.1.42	YJR148W				c	Branched chain amino acid metabolism (valine, leucine, and isoleucine)
	BAT2_2	Branched-chain-amino-acid aminotransferase, cytosolic	(R)-3-methyl-2-oxobutanoate[Cytoplasm] + L-glutamate[Cytoplasm] <=> 2-oxoglutarate[Cytoplasm] + L-valine[Cytoplasm]	2.6.1.42	YJR148W				c	Branched chain amino acid metabolism (valine, leucine, and isoleucine)
	BAT2_3	Branched-chain-amino-acid aminotransferase, cytosolic	4-methyl-2-oxopentanoate[Cytoplasm] + L-glutamate[Cytoplasm] <=> 2-oxoglutarate[Cytoplasm] + L-leucine[Cytoplasm]	2.6.1.42	YJR148W				c	Branched chain amino acid metabolism (valine, leucine, and isoleucine)
	BAT2_4	Branched-chain-amino-acid aminotransferase, cytosolic	L-glutamate[Cytoplasm] + 2-oxo-4-methylthiobutanoate[Cytoplasm] => 2-oxoglutarate[Cytoplasm] + L-methionine[Cytoplasm]		YHR208W:YJR148W:YGL202W:YHR137W				c	Cysteine and methionine metabolism
	BET2	Geranylgeranyl transferase type-2 subunit beta	4-hydroxybenzoate[Cytoplasm] + all-trans-nonaprenyl diphosphate[Cytoplasm] => 3-nonaprenyl-4-hydroxybenzoate[Cytoplasm] + diphosphate[Cytoplasm]	2.5.1.60					c	Quinone biosynthesis
	BGL2	Glucan 1,3-beta-glucosidase	1,3-beta-D-glucan[Cytoplasm] => alpha-D-glucose[Cytoplasm]	3.2.1.58	YDR261C;YGR282C;YLR300W;YOR190W				c	Starch and sucrose metabolism
	BIO2	Biotin synthase	ATP[Cytoplasm] + H2S[Cytoplasm] + 2 NAD(+)[Cytoplasm] + dethiobiotin[Cytoplasm] <=> AMP[Cytoplasm] + 2 NADH[Cytoplasm] + biotin[Cytoplasm] + diphosphate[Cytoplasm]	2.8.1.6	YGR286C				c	Pantothenate and CoA metabolism
	BIO3	Adenosylmethionine-8-amino-7-oxononanoate aminotransferase	8-amino-7-oxononanoate[Cytoplasm] + S-adenosyl-L-methionine[Cytoplasm] <=> 7,8-diaminononanoate[Cytoplasm] + S-adenosyl-4-methylthio-2-oxobutanoate[Cytoplasm]	2.6.1.62	YNR058W				c	Pantothenate and CoA metabolism
	BIO4	Dethiobiotin synthetase	7,8-diaminononanoate[Cytoplasm] + ATP[Cytoplasm] + CO2[Cytoplasm] <=> ADP[Cytoplasm] + dethiobiotin[Cytoplasm] + phosphate[Cytoplasm]	6.3.3.3	YNR057C				c	Pantothenate and CoA metabolism
	BIO5	7-keto 8-aminopelargonic acid transporter	H(+)[Extracellular] + biotin[Extracellular] => biotin[Cytoplasm]		YNR056C				c	Transport, extracellular
	BNA1	3-hydroxyanthranilate 3,4-dioxygenase	3-hydroxyanthranilate[Cytoplasm] + oxygen[Cytoplasm] => 2-amino-3-carboxymuconate semialdehyde[Cytoplasm]	1.13.11.6	YJR025C				c	Phenylalanine, tyrosine, and tryptophan biosynthesis (aromatic amino acids)
	BTDtRR	(R,R)-butanediol transport	(R,R)-2,3-Butanediol[Cytoplasm] <=> (R,R)-2,3-Butanediol[Extracellular]						c	Transport, Extracellular
	CAB1	Pantothenate kinase	(R)-pantothenate[Cytoplasm] + ATP[Cytoplasm] => (R)-4'-phosphopantothenate[Cytoplasm] + ADP[Cytoplasm]		YDR531W				c	Pantothenate and CoA metabolism
	CAB2	phosphopantothenoylcysteine synthetase	(R)-4'-phosphopantothenate[Cytoplasm] + L-cysteine[Cytoplasm] => N-((R)-4'-phosphopantothenoyl)-L-cysteine[Cytoplasm]		YIL083C				c	Pantothenate and CoA biosynthesis
	CAB3	Phosphopantothenate-cysteine decarboxylase	N-((R)-4'-phosphopantothenoyl)-L-cysteine[Cytoplasm] => CO2[Cytoplasm] + pantetheine 4'-phosphate[Cytoplasm]		YKL088W:YKR072C:YOR054C				c	Pantothenate and CoA metabolism
	CAB4	Phospho-pantethiene adenylyltransferase	ATP[Cytoplasm] + pantetheine 4'-phosphate[Cytoplasm] => dephospho-CoA[Cytoplasm] + diphosphate[Cytoplasm]		YGR277C				c	Pantothenate and CoA metabolism
	CAB5	Dephosphocoa kinase	ATP[Cytoplasm] + dephospho-CoA[Cytoplasm] => ADP[Cytoplasm] + coenzyme A[Cytoplasm]		YDR196C				c	Pantothenate and CoA metabolism
	CAN1_2	Arginine permease	H(+)[Extracellular] + L-ornithine[Extracellular] <=> L-ornithine[Cytoplasm]		YEL063C;YKR039W				c	Transport, extracellular
	CAR1	Arginase	L-arginine[Cytoplasm] => L-ornithine[Cytoplasm] + urea[Cytoplasm]	3.5.3.1	YPL111W				c	Arginine metabolism
	CAR2	Ornithine aminotransferase	2-oxoglutarate[Cytoplasm] + L-ornithine[Cytoplasm] => L-glutamate 5-semialdehyde[Cytoplasm] + L-glutamate[Cytoplasm]	2.6.1.13	YLR438W				c	Arginine metabolism
	CAT2	Carnitine O-acetyltransferase, peroxisomal	acetyl-CoA[Peroxisome] + carnitinium[Peroxisome] => coenzyme A[Peroxisome] + O-acetylcarnitine[Peroxisome]	2.3.1.7	YML042W				p	Alanine and aspartate metabolism
	CAT5	Protein required for ubiquinone (Coenzyme Q) biosynthesis	2-nonaprenyl-3-methyl-6-methoxy-1,4-benzoquinone[Mitochondrion] + O2[Mitochondrion] => 3-demethylubiquinone-9[Mitochondrion]		YDR204W:YGL119W:YLR201C:YGR255C:YML110C:YOL096C:YOR125C				m	Ubiquinone and other terpenoid-quinone biosynthesis
	CAX4	Dolichyl-diphosphate phosphohydrolase	D-serine[Cytoplasm] <=> dolichyl phosphate[Cytoplasm] + phosphate[Cytoplasm]	3.6.1.43	YGR036C				c	N-Glycan biosynthesis
	CDA1	Chitin deacetylase 1	chitin[Cytoplasm] => acetate[Cytoplasm] + chitosan[Cytoplasm]	3.5.1.41	YLR307W;YLR308W				c	Aminosugars metabolism
	CDC19	Pyruvate kinase 1	ADP[Cytoplasm] + phosphoenolpyruvate[Cytoplasm] <=> ATP[Cytoplasm] + pyruvate[Cytoplasm]	2.7.1.40	YAL038W;YOR347C				c	Glycolysis / Gluconeogenesis
	CDC21	Thymidylate synthase	5,10-methylenetetrahydrofolate[Cytoplasm] + dUMP[Cytoplasm] => dTMP[Cytoplasm] + dihydrofolate[Cytoplasm]	2.1.1.45	YOR074C				c	Pyrimidine metabolism
	CDC60	Leucyl-tRNA synthetase, cytoplasmic	ATP[Cytoplasm] + L-leucine[Cytoplasm] + tRNA(Leu)[Cytoplasm] => AMP[Cytoplasm] + L-leucyl-tRNA(Leu)[Cytoplasm] + diphosphate[Cytoplasm]	6.1.1.4	YPL160W				c	tRNA synthesis
	CDC8	Thymidylate kinase	ATP[Cytoplasm] + dTMP[Cytoplasm] <=> ADP[Cytoplasm] + dTDP[Cytoplasm]	2.7.4.9	YJR057W				c	Pyrimidine metabolism
	CDD1_1	Cytidine deaminase	cytidine[Cytoplasm] => NH3[Cytoplasm] + uridine[Cytoplasm]	3.5.4.5	YLR245C				c	Pyrimidine metabolism
	CDD1_2	Cytidine deaminase	deoxycytidine[Cytoplasm] => NH3[Cytoplasm] + deoxyuridine[Cytoplasm]	3.5.4.5	YLR245C				c	Pyrimidine metabolism
	CDS1_1	Phosphatidate cytidylyltransferase	CTP[Mitochondrion] + phosphatidate[Mitochondrion] <=> CDP-diacylglycerol[Mitochondrion] + diphosphate[Mitochondrion]	2.7.7.41	YBR029C				m	Phospholipid biosynthesis
	CDS1_2	Phosphatidate cytidylyltransferase	CTP[Cytoplasm] + phosphatidate[Cytoplasm] <=> CDP-diacylglycerol[Cytoplasm] + diphosphate[Cytoplasm]	2.7.7.41	YBR029C				c	Phospholipid biosynthesis
	CEM1_1	3-oxoacyl-[acyl-carrier-protein] synthase homolog	acetyl-[acp][Mitochondrion] + malonyl-[acp][Mitochondrion] => CO2[Mitochondrion] + acetoacetyl-[acp][Mitochondrion] + acyl-carrier protein[Mitochondrion]	2.3.1.41	YER061C				m	Mitochondrial type II fatty acid synthase
	CEM1_2	3-oxoacyl-[acyl-carrier-protein] synthase homolog	butyryl-[acp][Mitochondrion] + malonyl-[acp][Mitochondrion] => 3-oxohexanoyl-[acp][Mitochondrion] + CO2[Mitochondrion] + acyl-carrier protein[Mitochondrion]	2.3.1.41	YER061C				m	Mitochondrial type II fatty acid synthase
	CEM1_3	3-oxoacyl-[acyl-carrier-protein] synthase homolog	hexanoyl-[acp][Mitochondrion] + malonyl-[acp][Mitochondrion] => 3-oxooctanoyl-[acp][Mitochondrion] + CO2[Mitochondrion] + acyl-carrier protein[Mitochondrion]	2.3.1.41	YER061C				m	Mitochondrial type II fatty acid synthase
	CEM1_4	3-oxoacyl-[acyl-carrier-protein] synthase homolog	malonyl-[acp][Mitochondrion] + octanoyl-[acp][Mitochondrion] => 3-oxodecanoyl-[acp][Mitochondrion] + CO2[Mitochondrion] + acyl-carrier protein[Mitochondrion]	2.3.1.41	YER061C				m	Mitochondrial type II fatty acid synthase
	CEM1_5	3-oxoacyl-[acyl-carrier-protein] synthase homolog	decanoyl-[acp][Mitochondrion] + malonyl-[acp][Mitochondrion] => 3-oxododecanoyl-[acp][Mitochondrion] + CO2[Mitochondrion] + acyl-carrier protein[Mitochondrion]	2.3.1.41	YER061C				m	Mitochondrial type II fatty acid synthase
	CEM1_6	3-oxoacyl-[acyl-carrier-protein] synthase homolog	dodecanoyl-[acp][Mitochondrion] + malonyl-[acp][Mitochondrion] => 3-oxotetradecanoyl-[acp][Mitochondrion] + CO2[Mitochondrion] + acyl-carrier protein[Mitochondrion]	2.3.1.41	YER061C				m	Mitochondrial type II fatty acid synthase
	CEM1_7	3-oxoacyl-[acyl-carrier-protein] synthase homolog	malonyl-[acp][Mitochondrion] + tetradecanoyl-[acp][Mitochondrion] => 3-oxohexadecanoyl-[acp][Mitochondrion] + CO2[Mitochondrion] + acyl-carrier protein[Mitochondrion]	2.3.1.41	YER061C				m	Mitochondrial type II fatty acid synthase
	CEM1_8	3-oxoacyl-[acyl-carrier-protein] synthase homolog	hexadecanoyl-[acp][Mitochondrion] + malonyl-[acp][Mitochondrion] => 3-oxostearoyl-[acp][Mitochondrion] + CO2[Mitochondrion] + acyl-carrier protein[Mitochondrion]	2.3.1.41	YER061C				m	Mitochondrial type II fatty acid synthase
	CHA1_1	L-threonine dehydratase	L-threonine[Cytoplasm] => 2-oxobutanoate[Cytoplasm] + NH3[Cytoplasm]	4.3.1.19	YCL064C				c	Glycine, serine, and threonine metabolism
	CHA1_2	L-serine dehydratase	L-serine[Cytoplasm] => NH3[Cytoplasm] + pyruvate[Cytoplasm]	4.3.1.17	YCL064C;YIL167W;YIL168W				c	Glycine, serine, and threonine metabolism
	CHO1_1	CDP-diacylglycerol--serine O-phosphatidyltransferase	CDP-diacylglycerol[Cytoplasm] + L-serine[Cytoplasm] <=> CMP[Cytoplasm] + phosphatidylserine[Cytoplasm]	2.7.8.8	YER026C				c	Phospholipid biosynthesis
	CHO1_2	CDP-diacylglycerol--serine O-phosphatidyltransferase	CDP-diacylglycerol[Mitochondrion] + L-serine[Mitochondrion] <=> CMP[Mitochondrion] + phosphatidylserine[Mitochondrion]	2.7.8.8	YER026C				m	Phospholipid biosynthesis
	CHO2	Phosphatidylethanolamine N-methyltransferase	S-adenosyl-L-methionine[Cytoplasm] + phosphatidylethanolamines[Cytoplasm] => S-adenosyl-L-homocysteine[Cytoplasm] + phosphatidyl-N-methylethanolamine[Cytoplasm]	2.1.1.17	YGR157W;YJR073				c	Phospholipid biosynthesis
	CHS1	Chitin synthase 1	UDP-N-acetyl-D-galactosamine[Cytoplasm] => UDP[Cytoplasm] + chitin[Cytoplasm]	2.4.1.16	YBR023C;YBR038W;YNL192W				c	Glutamate metabolism (aminosugars metabolism)
	CIT1	Citrate synthase, mitochondrial	acetyl-CoA[Mitochondrion] + oxaloacetate[Mitochondrion] => citrate[Mitochondrion] + coenzyme A[Mitochondrion]	2.3.3.1	YNR001C;YPR001W				m	Citrate cycle (TCA cycle)
	CIT2	Citrate synthase, peroxisomal	oxaloacetate[Peroxisome] + acetyl-CoA[Peroxisome] => coenzyme A[Peroxisome] + citrate[Peroxisome]	2.3.3.1	YCR005C				p	Citrate cycle (TCA cycle)
	CKI1	Choline kinase	ATP[Cytoplasm] + choline[Cytoplasm] => ADP[Cytoplasm] + choline phosphate[Cytoplasm]	2.7.1.32	YLR133W				c	Phospholipid biosynthesis
	COQ1	Hexaprenyl pyrophosphate synthetase, mitochondrial	4-hydroxybenzoate[Cytoplasm] + all-trans-nonaprenyl diphosphate[Cytoplasm] => 3-nonaprenyl-4-hydroxybenzoate[Cytoplasm] + diphosphate[Cytoplasm]	2.5.1.-	YBR003W;YMR101C;YNR041C;YPL172C;YPR176C:YJL031C:YGL155W				c	Quinone biosynthesis
	COQ3	Hexaprenyldihydroxybenzoate methyltransferase, mitochondrial	3-demethylubiquinone-9[Mitochondrion] + S-adenosyl-L-methionine[Mitochondrion] => S-adenosyl-L-homocysteine[Mitochondrion] + ubiquinol[Mitochondrion]	2.1.1.114	YDR204W:YGL119W:YLR201C:YGR255C:YML110C:YOL096C:YOR125C				m	Quinone biosynthesis
	COQ5	Ubiquinone biosynthesis methyltransferase COQ5, mitochondrial	2-nonaprenyl-6-methoxy-1,4-benzoquinone[Mitochondrion] + S-adenosyl-L-methionine[Mitochondrion] => 2-nonaprenyl-3-methyl-6-methoxy-1,4-benzoquinone[Mitochondrion] + S-adenosyl-L-homocysteine[Mitochondrion]	2.1.1.-	YDR204W:YGL119W:YLR201C:YGR255C:YML110C:YOL096C:YOR125C				m	Quinone biosynthesis
	COQ6	Ubiquinone biosynthesis monooxygenase COQ6	2-nonaprenyl-3-methyl-6-methoxy-1,4-benzoquinone[Mitochondrion] + oxygen[Mitochondrion] => 3-demethylubiquinone-9[Mitochondrion]	1.14.13.-	YDR204W:YGL119W:YLR201C:YGR255C:YML110C:YOL096C:YOR125C				m	Quinone biosynthesis
	COX1	Cytochrome c oxidase subunit 1	6 H(+)[Mitochondrion] + 4 ferrocytochrome c[Mitochondrion] + oxygen[Mitochondrion] => 4 ferricytochrome c[Mitochondrion]	1.9.3.1	Q0045:Q0250:Q0275:YDL067C:YGL187C:YGL191W:YHR051W:YJR048W:YLR038C:YLR395C:YMR256C:YNL052W				m	Oxidative phosphorylation
	CPA2	Carbamoyl-phosphate synthase arginine-specific large chain	2 ATP[Cytoplasm] + CO2[Cytoplasm] + L-glutamine[Cytoplasm] => 2 ADP[Cytoplasm] + L-glutamate[Cytoplasm] + carbamoyl phosphate[Cytoplasm] + phosphate[Cytoplasm]	6.3.5.5	YJL130C;YJR109C:YOR303W				c	Arginine metabolism
	CPT1	Cholinephosphotransferase 1	CDP-choline[Cytoplasm] + diglycerides[Cytoplasm] => CMP[Cytoplasm] + phosphatidylcholines[Cytoplasm]	2.7.8.2	YNL130C				c	Phospholipid biosynthesis
	CRC1	Mitochondrial carnitine carrier	O-acetylcarnitine[Cytoplasm] + carnitinium[Mitochondrion] => carnitinium[Cytoplasm] + O-acetylcarnitine[Mitochondrion]		YOR100C				m	Transport, mitochondrial
	CRD1	Cardiolipin synthetase	CDP-diacylglycerol[Mitochondrion] + phosphatidylglycerol[Mitochondrion] => CMP[Mitochondrion] + cardiolipin[Mitochondrion]	2.7.8.-	YDL142C				m	Phospholipid biosynthesis
	CSG2_1	Mannosyl phosphorylinositol ceramide synthase regulatory protein CSG2	GDP-mannose[Cytoplasm] + inositol-phosphoryl-D-ceramide[Cytoplasm] => mannose-inositol-P-D-ceramide[Cytoplasm]		YBR036C;YBR161W;YPL057C				c	Sphingoglycolipid metabolism
	CSG2_2	Mannosyl phosphorylinositol ceramide synthase regulatory protein CSG2	GDP-mannose[Cytoplasm] + inositol-phosphoryl-P-ceramide[Cytoplasm] => mannose-inositol-P-P-ceramide[Cytoplasm]		YBR036C;YBR161W;YPL057C				c	Sphingoglycolipid metabolism
	CTA1	Peroxisomal catalase A	2 hydrogen peroxide[Peroxisome] => oxygen[Peroxisome]	1.11.1.6	YDR256C				p	Phenylalanine, tyrosine, and tryptophan biosynthesis (aromatic amino acids)
	CTP1_1	Tricarboxylate transport protein	citrate[Cytoplasm] + malate[Mitochondrion] <=> malate[Cytoplasm] + citrate[Mitochondrion]		YBR291C				m	Transport, mitochondrial
	CTP1_2	Tricarboxylate transport protein	citrate[Cytoplasm] + phosphoenolpyruvate[Mitochondrion] <=> phosphoenolpyruvate[Cytoplasm] + citrate[Mitochondrion]		YBR291C				m	Transport, mitochondrial
	CTP1_3	Tricarboxylate transport protein	citrate[Cytoplasm] + isocitrate[Mitochondrion] <=> isocitrate[Cytoplasm] + citrate[Mitochondrion]		YBR291C				m	Transport, mitochondrial
	CTT1	Catalase T	2 hydrogen peroxide[Cytoplasm] => oxygen[Cytoplasm]	1.11.1.6	YGR088W				c	Phenylalanine, tyrosine, and tryptophan biosynthesis (aromatic amino acids)
	CYB2	Cytochrome b2, mitochondrial	(S)-lactate[Mitochondrion] + 2 ferricytochrome c[Mitochondrion] => 2 ferrocytochrome c[Mitochondrion] + pyruvate[Mitochondrion]	1.1.2.3	YML054C				m	Pyruvate metabolism
	CYR1	Adenylate cyclase	ATP[Cytoplasm] => 3',5'-cyclic AMP[Cytoplasm] + diphosphate[Cytoplasm]	4.6.1.1	YJL005W				c	Purine metabolism
	CYS3	Cystathionine gamma-lyase	L-cystathionine[Cytoplasm] => 2-oxobutanoate[Cytoplasm] + L-cysteine[Cytoplasm] + NH3[Cytoplasm]	4.4.1.1	YAL012W		0		c	Methionine metabolism
	CYS4	Cystathionine beta-synthase	L-serine[Cytoplasm] + homocysteine[Cytoplasm] => L-cystathionine[Cytoplasm]	4.2.1.22	YGR155W				c	Glycine, serine, and threonine metabolism
	DAK1	Dihydroxyacetone kinase 1	ATP[Cytoplasm] + glycerone[Cytoplasm] => ADP[Cytoplasm] + glycerone phosphate[Cytoplasm]	2.7.1.29	YFL053W;YML070W				c	Glycerol metabolism (glycerolipid metabolism)
	DAL1	Allantoinase	allantoin[Cytoplasm] <=> allantoate[Cytoplasm]	3.5.2.5	YIR027C				c	Histidine biosynthesis
	DAL2	Allantoicase	allantoate[Cytoplasm] <=> (-)-ureidoglycolate[Cytoplasm] + urea[Cytoplasm]	3.5.3.4	YIR029W				c	Histidine biosynthesis
	DAL3	Ureidoglycolate hydrolase	(-)-ureidoglycolate[Cytoplasm] <=> CO2[Cytoplasm] + 2 NH3[Cytoplasm] + glyoxylate[Cytoplasm]	3.5.3.19	YIR032C				c	Histidine biosynthesis
	DAL4	Allantoin permease	allantoin[Extracellular] => allantoin[Cytoplasm]		YIR028W				c	Transport, extracellular
	DAL5	Allantoate permease	allantoate[Extracellular] => allantoate[Cytoplasm]		YJR152W				c	Transport, extracellular
	DAL7_1	Malate synthase 2, glyoxysomal	acetyl-CoA[Cytoplasm] + glyoxylate[Cytoplasm] => coenzyme A[Cytoplasm] + malate[Cytoplasm]	2.3.3.9					c	Anaplerotic reactions
	DAL7_2	malate synthase	acetyl-CoA[Peroxisome] + glyoxylate[Peroxisome] => coenzyme A[Peroxisome] + malate[Peroxisome]		YIR031C;YNL117W				p	Cytosolic fatty acid synthesis
	DCD1_1	Deoxycytidylate deaminase	dCMP[Cytoplasm] <=> NH3[Cytoplasm] + dUMP[Cytoplasm]	3.5.4.12	YHR144C				c	Pyrimidine metabolism
	DCD1_2	Deoxycytidylate deaminase	dCTP[Cytoplasm] <=> NH3[Cytoplasm] + dUTP[Cytoplasm]	3.5.4.12	YHR144C				c	Salvage pathways
	DCI1_1	Delta(3,5)-Delta(2,4)-dienoyl-CoA isomerase	trans-3-C16-CoA[Peroxisome] => trans-2-C16-CoA[Peroxisome]	5.3.3.-	YLR284C;YOR180C				p	Fatty acid biosynthesis
	DCI1_2	Delta(3,5)-Delta(2,4)-dienoyl-CoA isomerase	trans-3-C18-CoA[Peroxisome] => trans-2-C18-CoA[Peroxisome]	5.3.3.-	YLR284C;YOR180C				p	Fatty acid biosynthesis
	DCI1_3	Delta(3,5)-Delta(2,4)-dienoyl-CoA isomerase	trans-3-C14-CoA[Peroxisome] => trans-2-C14-CoA[Peroxisome]	5.3.3.-	YLR284C;YOR180C				p	Fatty acid biosynthesis
	DCI1_4	Delta(3,5)-Delta(2,4)-dienoyl-CoA isomerase	trans-3-5-diene-CoA[Peroxisome] => trans-2-4-diene-CoA[Peroxisome]	5.3.3.-	YOR180C				p	Fatty acid biosynthesis
	DED81	Asparaginyl-tRNA synthetase, cytoplasmic	ATP[Cytoplasm] + L-asparagine[Cytoplasm] + transfer RNA[Cytoplasm] => AMP[Cytoplasm] + L-asparaginyl-tRNA(Asn)[Cytoplasm] + diphosphate[Cytoplasm]	6.1.1.22	YHR019C				c	tRNA synthesis
	DEG1	tRNA pseudouridine synthase 3	D-ribose 5-phosphate[Cytoplasm] + uracil[Cytoplasm] <=> pseudouridine 5'-phosphate[Cytoplasm]	5.4.99.-	YFL001W;YGL063W;YNL292W;YPL212C				c	Pyrimidine metabolism
	DFR1_1	Dihydrofolate reductase	NADPH[Mitochondrion] + dihydrofolate[Mitochondrion] => NADP(+)[Mitochondrion] + tetrahydrofolate[Mitochondrion]	1.5.1.3	YOR236W				m	Folate metabolism
	DFR1_2	Dihydrofolate reductase	NADPH[Cytoplasm] + dihydrofolate[Cytoplasm] => NADP(+)[Cytoplasm] + tetrahydrofolate[Cytoplasm]	1.5.1.3	YOR236W				c	Folate metabolism
	DGA1	Diacylglycerol O-acyltransferase 1	acyl CoAs[Cytoplasm] + diglycerides[Cytoplasm] => coenzyme A[Cytoplasm] + triglycerides[Cytoplasm]	2.3.1.20	YOR245C				c	Glycerol metabolism (glycerolipid metabolism)
	DIC1_1	Mitochondrial dicarboxylate transporter	malate[Cytoplasm] + succinate[Mitochondrion] <=> succinate[Cytoplasm] + malate[Mitochondrion]		YLR348C				m	Transport, mitochondrial
	DIC1_2	Mitochondrial dicarboxylate transporter	malate[Cytoplasm] + phosphate[Mitochondrion] <=> phosphate[Cytoplasm] + malate[Mitochondrion]		YLR348C				m	Transport, mitochondrial
	DIC1_3	Mitochondrial dicarboxylate transporter	succinate[Cytoplasm] + phosphate[Mitochondrion] <=> phosphate[Cytoplasm] + succinate[Mitochondrion]		YLR348C				m	Transport, mitochondrial
	DIE2	alpha-1,2-glucosyltransferase	dolichyl beta-D-glucosyl phosphate[Cytoplasm] + Glucose(2)Mannose(9)GlucoseNAc(2)-PP-dolichol[Cytoplasm] => dolichyl phosphate[Cytoplasm] + Glucose(3)Mannose(9)GlucoseNAc(2)-PP-dolichol[Cytoplasm]		YGR227W				c	Lipid-linked oligosaccharide biosynthesis
	DIM1	Dimethyladenosine transferase	2-nonaprenyl-6-hydroxyphenol[Cytoplasm] + S-adenosyl-L-methionine[Cytoplasm] => 2-nonaprenyl-6-methoxyphenol[Cytoplasm] + S-adenosyl-L-homocysteine[Cytoplasm]	2.1.1.-	YPL266W				c	Histidine biosynthesis
	DIP5_5	Dicarboxylic amino acid permease	H(+)[Extracellular] + glycine[Extracellular] <=> glycine[Cytoplasm]		YKR039W;YOL020W;YOR348C;YPL265W				c	Transport, extracellular
	DLD1	D-lactate dehydrogenase [cytochrome] 1, mitochondrial	(R)-lactate[Mitochondrion] + 2 ferricytochrome c[Mitochondrion] => 2 ferrocytochrome c[Mitochondrion] + pyruvate[Mitochondrion]	1.1.2.4	YDL174C				m	Pyruvate metabolism
	DPH5	Diphthine synthase	2-(3-amino-3-carboxypropyl)-L-histidine[Cytoplasm] + S-adenosyl-L-methionine[Cytoplasm] => 2-[3-carboxy-3-(methylammonio)propyl]-L-histidine[Cytoplasm] + S-adenosyl-L-homocysteine[Cytoplasm]	2.1.1.98	YLR172C				c	Methionine metabolism
	DPL1_1	Sphingosine-1-phosphate lyase	sphinganine 1-phosphate[Cytoplasm] => C16 aldehydes[Cytoplasm] + ethanolamine phosphate[Cytoplasm]	4.1.2.27	YDR294C				c	Sphingoglycolipid metabolism
	DPL1_2	Sphingosine-1-phosphate lyase	phytosphingosine 1-phosphate[Cytoplasm] => C16 aldehydes[Cytoplasm] + ethanolamine phosphate[Cytoplasm]	4.1.2.27	YDR294C				c	Sphingoglycolipid metabolism
	DPM1	Dolichol-phosphate mannosyltransferase	GDP-mannose[Cytoplasm] + dolichyl phosphate[Cytoplasm] => GDP[Cytoplasm] + dolichyl phosphate D-mannose[Cytoplasm]	2.4.1.83	YPR183W				c	Glycoprotein metabolism
	DPP1	Diacylglycerol pyrophosphate phosphatase 1	phosphatidate[Cytoplasm] => diglycerides[Cytoplasm] + phosphate[Cytoplasm]	3.1.3.-	YDR284C				c	Phospholipid biosynthesis
	DPS1	Aspartyl-tRNA synthetase, cytoplasmic	ATP[Cytoplasm] + L-aspartate[Cytoplasm] + tRNA(Asp)[Cytoplasm] => AMP[Cytoplasm] + L-aspartyl-tRNA(Asp)[Cytoplasm] + diphosphate[Cytoplasm]	6.1.1.12	YLL018C				c	tRNA synthesis
	DTR1	N,N-bisformyl-dityrosine transport (extracellular)	N,N-bisformyl-dityrosine[Cytoplasm] => N,N-bisformyl-dityrosine[Extracellular]		YBR180W				c	Transport, Extracellular
	DUR1_1	Urea carboxylase	ATP[Cytoplasm] + CO2[Cytoplasm] + urea[Cytoplasm] <=> ADP[Cytoplasm] + phosphate[Cytoplasm] + urea-1-carboxylate[Cytoplasm]	6.3.4.6	YBR208C				c	Nitrogen metabolism
	DUR1_2	Allophanate hydrolase	urea-1-carboxylate[Cytoplasm] => 2 CO2[Cytoplasm] + 2 NH3[Cytoplasm]	3.5.1.54	YBR208C				c	Nitrogen metabolism
	DUR3	Urea active transporter	2 H(+)[Extracellular] + urea[Extracellular] <=> urea[Cytoplasm]		YHL016C				c	Transport, extracellular
	DUT1	Deoxyuridine 5'-triphosphate nucleotidohydrolase	dUTP[Cytoplasm] => dUMP[Cytoplasm] + diphosphate[Cytoplasm]	3.6.1.23	YBR252W				c	Pyrimidine metabolism
	DYS1	Deoxyhypusine synthase	spermidine[Cytoplasm] + ubiquinone-9[Mitochondrion] => trimethylenediamine[Cytoplasm] + ubiquinol[Mitochondrion]	2.5.1.46	YHR068W				m	Arginine metabolism
	ECM17	Sulfite reductase [NADPH] subunit beta	3 NADPH[Cytoplasm] + sulfite[Cytoplasm] <=> H2S[Cytoplasm] + 3 NADP(+)[Cytoplasm]	1.8.1.2	YFR030W;YJR137C				c	Cysteine metabolism
	ECM31	3-methyl-2-oxobutanoate hydroxymethyltransferase	(R)-3-methyl-2-oxobutanoate[Cytoplasm] + 5,10-methylenetetrahydrofolate[Cytoplasm] => 2-dehydropantoate[Cytoplasm] + tetrahydrofolate[Cytoplasm]	2.1.2.11	YBR176W				c	Pantothenate and CoA metabolism
	ECM38	Gamma-glutamyltransferase	L-alanine[Cytoplasm] + glutathione[Cytoplasm] => L-cysteinylglycine[Cytoplasm] + R-S-alanylglycine[Cytoplasm]	2.3.2.2	YLR299W				c	Glutathione metabolism
	ECM40_1	Amino-acid acetyltransferase	acetyl-CoA[Mitochondrion] + glutamate[Mitochondrion] => N-acetyl-L-glutamate[Mitochondrion] + coenzyme A[Mitochondrion]	2.3.1.1	YMR062C				m	Arginine metabolism
	ECM40_2	Glutamate N-acetyltransferase	N2-acetyl-L-ornithine[Mitochondrion] + glutamate[Mitochondrion] => L-ornithine[Mitochondrion] + N-acetyl-L-glutamate[Mitochondrion]	2.3.1.35	YMR062C				m	Arginine metabolism
	EDH3	3-hydroxy-2-methylpropanoyl-CoA hydro-lyase	3-hydroxy-2-methylpropanoyl-CoA[Mitochondrion] => coenzyme A[Mitochondrion] + 3-hydroxy-2-methylpropanoate[Mitochondrion]		YDR036C				m	beta-Alanine metabolism
	EKI1	Ethanolamine kinase	ATP[Cytoplasm] + ethanolamine[Cytoplasm] => ADP[Cytoplasm] + ethanolamine phosphate[Cytoplasm]	2.7.1.82	YDR147W				c	Phospholipid biosynthesis
	ELO1_1	Elongation of fatty acids protein 1	lauroyl-CoA[Cytoplasm] + malonyl-CoA[Cytoplasm] => 3-keto-C14-CoA[Cytoplasm] + CO2[Cytoplasm] + coenzyme A[Cytoplasm]		YJL196C				c	Fatty acid biosynthesis
	ELO1_2	Elongation of fatty acids protein 1	malonyl-CoA[Cytoplasm] + myristoyl-CoA[Cytoplasm] => 3-keto-C16-CoA[Cytoplasm] + CO2[Cytoplasm] + coenzyme A[Cytoplasm]		YJL196C				c	Fatty acid biosynthesis
	ELO2_3	Elongation of fatty acids protein 2	malonyl-CoA[Cytoplasm] + palmitoyl-CoA[Cytoplasm] => 3-keto-C18-CoA[Cytoplasm] + CO2[Cytoplasm] + coenzyme A[Cytoplasm]		YCR034W;YLR372W				c	Fatty acid biosynthesis
	ELO2_4	Elongation of fatty acids protein 2	malonyl-CoA[Cytoplasm] + octadecanoyl-CoA[Cytoplasm] => 3-keto-C20-CoA[Cytoplasm] + CO2[Cytoplasm] + coenzyme A[Cytoplasm]		YCR034W;YLR372W				c	Fatty acid biosynthesis
	ELO2_5	Elongation of fatty acids protein 2	C20-CoA[Cytoplasm] + malonyl-CoA[Cytoplasm] => 3-keto-C22-CoA[Cytoplasm] + CO2[Cytoplasm] + coenzyme A[Cytoplasm]		YCR034W;YLR372W				c	Fatty acid biosynthesis
	ELO2_6	Elongation of fatty acids protein 2	C22-CoA[Cytoplasm] + malonyl-CoA[Cytoplasm] => 3-keto-C24-CoA[Cytoplasm] + CO2[Cytoplasm] + coenzyme A[Cytoplasm]		YCR034W;YLR372W				c	Fatty acid biosynthesis
	ELO2_7	Elongation of fatty acids protein 2	C24-CoA[Cytoplasm] + malonyl-CoA[Cytoplasm] => 3-keto-C26-CoA[Cytoplasm] + CO2[Cytoplasm] + coenzyme A[Cytoplasm]		YCR034W;YLR372W				c	Fatty acid biosynthesis
	ENO1	Enolase 1	2-phospho-D-glycerate[Cytoplasm] <=> phosphoenolpyruvate[Cytoplasm]	4.2.1.11	YGR254W;YHR174W;YOR393W;YPL281C;YMR323W				c	Glycolysis / Gluconeogenesis
	EPT1	Choline/ethanolaminephosphotransferase 1	CDP-ethanolamine[Cytoplasm] + diglycerides[Cytoplasm] <=> CMP[Cytoplasm] + phosphatidylethanolamines[Cytoplasm]	2.7.8.1	YHR123W				c	Phospholipid biosynthesis
	ERG1	Squalene monooxygenase	NADPH[Cytoplasm] + oxygen[Cytoplasm] + squalene[Cytoplasm] => (S)-2,3-epoxysqualene[Cytoplasm] + NADP(+)[Cytoplasm]	1.14.13.132	YGR175C				c	Sterol biosynthesis
	ERG10	Acetyl-CoA acetyltransferase	2 acetyl-CoA[Cytoplasm] <=> acetoacetyl-CoA[Cytoplasm] + coenzyme A[Cytoplasm]	2.3.1.9	YPL028W				c	Fatty acid biosynthesis
	ERG11	Cytochrome P450 51	3 NADPH[Cytoplasm] + lanosterol[Cytoplasm] + 3 oxygen[Cytoplasm] => 4,4-dimethylcholesta-8,14,24-trienol[Cytoplasm] + 3 NADP(+)[Cytoplasm]	1.14.13.70	YHR007C				c	Sterol biosynthesis
	ERG12_1	Mevalonate kinase	(R)-mevalonate[Cytoplasm] + ATP[Cytoplasm] => (R)-5-phosphomevalonate[Cytoplasm] + ADP[Cytoplasm]	2.7.1.36	YMR208W				c	Sterol biosynthesis
	ERG12_2	Mevalonate kinase	(R)-mevalonate[Cytoplasm] + CTP[Cytoplasm] => (R)-5-phosphomevalonate[Cytoplasm] + CDP[Cytoplasm]	2.7.1.36	YMR208W				c	Sterol biosynthesis
	ERG12_3	Mevalonate kinase	(R)-mevalonate[Cytoplasm] + GTP[Cytoplasm] => (R)-5-phosphomevalonate[Cytoplasm] + GDP[Cytoplasm]	2.7.1.36	YMR208W				c	Sterol biosynthesis
	ERG12_4	Mevalonate kinase	(R)-mevalonate[Cytoplasm] + UTP[Cytoplasm] => (R)-5-phosphomevalonate[Cytoplasm] + UDP[Cytoplasm]	2.7.1.36	YMR208W				c	Sterol biosynthesis
	ERG2	C-8 sterol isomerase	fecosterol[Cytoplasm] => episterol[Cytoplasm]	5.-.-.-	YMR202W				c	Sterol biosynthesis
	ERG20_1	Dimethylallyltranstransferase	dimethylallyl diphosphate[Cytoplasm] + isopentenyl diphosphate[Cytoplasm] => diphosphate[Cytoplasm] + geranyl diphosphate[Cytoplasm]	2.5.1.1	YJL167W				c	Sterol biosynthesis
	ERG20_2	Geranyltranstransferase	geranyl diphosphate[Cytoplasm] + isopentenyl diphosphate[Cytoplasm] => 2-trans,6-trans-farnesyl diphosphate[Cytoplasm] + diphosphate[Cytoplasm]	2.5.1.10	YJL167W				c	Sterol biosynthesis
	ERG24	C-14 sterol reductase	4,4-dimethylcholesta-8,14,24-trienol[Cytoplasm] + NADPH[Cytoplasm] => 4,4-dimethylzymosterol[Cytoplasm] + NADP(+)[Cytoplasm]	1.3.1.70	YNL280C				c	Sterol biosynthesis
	ERG25_1	C-4 methylsterol oxidase	4,4-dimethylzymosterol[Cytoplasm] + 3 oxygen[Cytoplasm] => intermediate methylzymosterol I[Cytoplasm]	1.14.13.72	YGR060W				c	Sterol biosynthesis
	ERG25_2	C-4 methylsterol oxidase	4alpha-methylzymosterol[Cytoplasm] + 3 oxygen[Cytoplasm] => intermediate zymosterol I[Cytoplasm]	1.14.13.72	YGR060W				c	Sterol biosynthesis
	ERG26_1	Sterol-4-alpha-carboxylate 3-dehydrogenase, decarboxylating	intermediate methylzymosterol I[Cytoplasm] => CO2[Cytoplasm] + intermediate methylzymosterol II[Cytoplasm]	1.1.1.170	YGL001C				c	Sterol biosynthesis
	ERG26_2	Sterol-4-alpha-carboxylate 3-dehydrogenase, decarboxylating	intermediate zymosterol I[Cytoplasm] => CO2[Cytoplasm] + intermediate zymosterol II[Cytoplasm]	1.1.1.170	YGL001C				c	Sterol biosynthesis
	ERG27_1	3-keto-steroid reductase	NADPH[Cytoplasm] + intermediate methylzymosterol II[Cytoplasm] => 4alpha-methylzymosterol[Cytoplasm] + NADP(+)[Cytoplasm]	1.1.1.270	YLR100W				c	Sterol biosynthesis
	ERG27_2	3-keto-steroid reductase	NADPH[Cytoplasm] + intermediate zymosterol II[Cytoplasm] => NADP(+)[Cytoplasm] + zymosterol[Cytoplasm]	1.1.1.270	YLR100W				c	Sterol biosynthesis
	ERG3	C-5 sterol desaturase	NADPH[Cytoplasm] + episterol[Cytoplasm] + oxygen[Cytoplasm] => 5,7,24(28)-ergostatrienol[Cytoplasm] + NADP(+)[Cytoplasm]	1.3.3.-	YLR056W				c	Sterol biosynthesis
	ERG4	Delta(24(24(1)))-sterol reductase	NADPH[Cytoplasm] + ergosta-5,7,22,24(28)-tetraen-3beta-ol[Cytoplasm] => NADP(+)[Cytoplasm] + ergosterol[Cytoplasm]	1.3.1.71	YGL012W				c	Sterol biosynthesis
	ERG5	Cytochrome P450 61	5,7,24(28)-ergostatrienol[Cytoplasm] + NADPH[Cytoplasm] + oxygen[Cytoplasm] => NADP(+)[Cytoplasm] + ergosta-5,7,22,24(28)-tetraen-3beta-ol[Cytoplasm]	1.14.14.-	YMR015C				c	Sterol biosynthesis
	ERG6	Sterol 24-C-methyltransferase	S-adenosyl-L-methionine[Cytoplasm] + zymosterol[Cytoplasm] => S-adenosyl-L-homocysteine[Cytoplasm] + fecosterol[Cytoplasm]	2.1.1.41	YML008C				c	Sterol biosynthesis
	ERG7	Lanosterol synthase	(S)-2,3-epoxysqualene[Cytoplasm] => lanosterol[Cytoplasm]	5.4.99.7	YHR072W				c	Sterol biosynthesis
	ERG8	Phosphomevalonate kinase	(R)-5-phosphomevalonate[Cytoplasm] + ATP[Cytoplasm] => (R)-5-diphosphomevalonate[Cytoplasm] + ADP[Cytoplasm]	2.7.4.2	YMR220W				c	Sterol biosynthesis
	ERG9_1	Squalene synthetase	2 2-trans,6-trans-farnesyl diphosphate[Cytoplasm] => diphosphate[Cytoplasm] + presqualene diphosphate[Cytoplasm]	2.5.1.21	YHR190W				c	Sterol biosynthesis
	ERG9_2	Squalene synthetase	NADPH[Cytoplasm] + presqualene diphosphate[Cytoplasm] => NADP(+)[Cytoplasm] + diphosphate[Cytoplasm] + squalene[Cytoplasm]	2.5.1.21	YHR190W				c	Sterol biosynthesis
	ETHAt	ethanolamine transport via diffusion (extracellular)	ethanolamine[Extracellular] <=> ethanolamine[Cytoplasm]						c	Transport, Extracellular
	ETR1_1	Enoyl-[acyl-carrier protein] reductase [NADPH, B-specific], mitochondrial	NADPH[Mitochondrion] + trans-but-2-enoyl-[acp][Mitochondrion] <=> butyryl-[acp][Cytoplasm] + NADP(+)[Mitochondrion]	1.3.1.10	YBR026C				m	Fatty acid biosynthesis
	ETR1_2	Enoyl-[acyl-carrier protein] reductase [NADPH, B-specific], mitochondrial	NADPH[Mitochondrion] + trans-hex-2-enoyl-[acp][Mitochondrion] <=> NADP(+)[Mitochondrion] + hexanoyl-[acp][Mitochondrion]	1.3.1.10	YBR026C				m	Fatty acid biosynthesis
	ETR1_3	Enoyl-[acyl-carrier protein] reductase [NADPH, B-specific], mitochondrial	NADPH[Mitochondrion] + trans-oct-2-enoyl-[acp][Mitochondrion] <=> NADP(+)[Mitochondrion] + octanoyl-[acp][Mitochondrion]	1.3.1.10	YBR026C				m	Fatty acid biosynthesis
	ETR1_4	Enoyl-[acyl-carrier protein] reductase [NADPH, B-specific], mitochondrial	NADPH[Mitochondrion] + trans-dec-2-enoyl-[acp][Mitochondrion] <=> NADP(+)[Mitochondrion] + decanoyl-[acp][Mitochondrion]	1.3.1.10	YBR026C				m	Fatty acid biosynthesis
	ETR1_5	Enoyl-[acyl-carrier protein] reductase [NADPH, B-specific], mitochondrial	NADPH[Mitochondrion] + trans-dodec-2-enoyl-[acp][Mitochondrion] <=> NADP(+)[Mitochondrion] + dodecanoyl-[acp][Mitochondrion]	1.3.1.10	YBR026C				m	Fatty acid biosynthesis
	ETR1_6	Enoyl-[acyl-carrier protein] reductase [NADPH, B-specific], mitochondrial	NADPH[Mitochondrion] + trans-tetradec-2-enoyl-[acp][Mitochondrion] <=> NADP(+)[Mitochondrion] + tetradecanoyl-[acp][Mitochondrion]	1.3.1.10	YBR026C				m	Fatty acid biosynthesis
	ETR1_7	Enoyl-[acyl-carrier protein] reductase [NADPH, B-specific], mitochondrial	NADPH[Mitochondrion] + trans-hexadec-2-enoyl-[acp][Mitochondrion] <=> NADP(+)[Mitochondrion] + hexadecanoyl-[acp][Mitochondrion]	1.3.1.10	YBR026C				m	Fatty acid biosynthesis
	ETR1_8	Enoyl-[acyl-carrier protein] reductase [NADPH, B-specific], mitochondrial	NADPH[Mitochondrion] + trans-octadec-2-enoyl-[acp][Mitochondrion] <=> NADP(+)[Mitochondrion] + stearoyl-[acp][Mitochondrion]	1.3.1.10	YBR026C				m	Fatty acid biosynthesis
	FAA1_1	Long-chain-fatty-acid--CoA ligase 1	ATP[Cytoplasm] + coenzyme A[Cytoplasm] + lauric acid[Cytoplasm] => AMP[Cytoplasm] + diphosphate[Cytoplasm] + lauroyl-CoA[Cytoplasm]	6.2.1.3	YOR317W				c	Fatty acid biosynthesis
	FAA1_2	Long-chain-fatty-acid--CoA ligase 1	ATP[Cytoplasm] + coenzyme A[Cytoplasm] + myristic acid[Cytoplasm] => AMP[Cytoplasm] + diphosphate[Cytoplasm] + myristoyl-CoA[Cytoplasm]	6.2.1.3	YOR317W				c	Fatty acid biosynthesis
	FAA1_3	Long-chain-fatty-acid--CoA ligase 1	ATP[Cytoplasm] + coenzyme A[Cytoplasm] + palmitic acid[Cytoplasm] => AMP[Cytoplasm] + diphosphate[Cytoplasm] + palmitoyl-CoA[Cytoplasm]	6.2.1.3	YIL009W;YMR246W;YOR317W				c	Fatty acid biosynthesis
	FAA2_1	Long-chain-fatty-acid--CoA ligase 2,	ATP[Peroxisome] + coenzyme A[Peroxisome] + decanoic acid[Peroxisome] => AMP[Peroxisome] + decanoyl-CoA[Peroxisome] + diphosphate[Peroxisome]	6.2.1.3	YER015W				p	Fatty acid biosynthesis
	FAA2_2	Long-chain-fatty-acid--CoA ligase 2	ATP[Peroxisome] + coenzyme A[Peroxisome] + lauric acid[Peroxisome] => AMP[Peroxisome] + lauroyl-CoA[Peroxisome] + diphosphate[Peroxisome]	6.2.1.3	YER015W				p	Fatty acid biosynthesis
	FAA3_2	Long-chain-fatty-acid--CoA ligase 3	ATP[Cytoplasm] + coenzyme A[Cytoplasm] + stearic acid[Cytoplasm] => AMP[Cytoplasm] + diphosphate[Cytoplasm] + octadecanoyl-CoA[Cytoplasm]	6.2.1.3	YIL009W;YMR246W				c	Fatty acid biosynthesis
	FAA4_3	Long-chain-fatty-acid--CoA ligase 4	ATP[Cytoplasm] + coenzyme A[Cytoplasm] + hexadecanoyl-9-ene acid[Cytoplasm] => AMP[Cytoplasm] + diphosphate[Cytoplasm] + hexadecanoyl-9-ene-CoA[Cytoplasm]	6.2.1.3	YMR246W				c	Fatty acid biosynthesis
	FAA4_4	Long-chain-fatty-acid--CoA ligase 4	ATP[Cytoplasm] + coenzyme A[Cytoplasm] + oleic acid[Cytoplasm] => AMP[Cytoplasm] + diphosphate[Cytoplasm] + octadecanoyl-9-ene-CoA[Cytoplasm]	6.2.1.3	YMR246W				c	Fatty acid biosynthesis
	FAA4_5	Long-chain-fatty-acid--CoA ligase 4	ATP[Cytoplasm] + coenzyme A[Cytoplasm] + tetradecanoyl-9-ene acid[Cytoplasm] => AMP[Cytoplasm] + diphosphate[Cytoplasm] + tetradecanoyl-9-ene-CoA[Cytoplasm]	6.2.1.3	YMR246W				c	Fatty acid biosynthesis
	FAB1	1-phosphatidylinositol-3-phosphate 5-kinase FAB1	1-phosphatidyl-1D-myo-inositol 3,5-bisphosphates[Cytoplasm] + ADP[Cytoplasm] => 1-phosphatidyl-1D-myo-inositol 3-phosphates[Cytoplasm] + ATP[Cytoplasm]	2.7.1.150	YFR019W				c	Phospholipid biosynthesis
	FAD1	FAD synthetase	ATP[Cytoplasm] + FMN[Cytoplasm] => FAD[Cytoplasm] + diphosphate[Cytoplasm]	2.7.7.2	YDL045C				c	Riboflavin metabolism
	FAS1_1	[Acyl-carrier-protein] malonyltransferase	acyl-carrier protein[Cytoplasm] + malonyl-CoA[Cytoplasm] <=> coenzyme A[Cytoplasm] + malonyl-[acp][Cytoplasm]	2.3.1.39	YKL182W				c	Cytosolic fatty acid synthesis
	FAS1_1_1	3-hydroxyacyl-[acyl-carrier-protein] dehydrase	(R)-3-hydroxybutanoyl-[acp][Cytoplasm] => trans-but-2-enoyl-[acp][Cytoplasm]	4.2.1.61	YKL182W				c	Cytosolic fatty acid synthesis
	FAS1_1_2	Enoyl-[acyl-carrier-protein] reductase [NADH]	NADPH[Cytoplasm] + trans-but-2-enoyl-[acp][Cytoplasm] <=> NADP(+)[Cytoplasm] + butyryl-[acp][Cytoplasm]	1.3.1.9	YKL182W				c	Cytosolic fatty acid synthesis
	FAS1_2_1	3-hydroxyacyl-[acyl-carrier-protein] dehydrase	(R)-3-hydroxyhexanoyl-[acp][Cytoplasm] => trans-hex-2-enoyl-[acp][Cytoplasm]	4.2.1.61	YKL182W				c	Cytosolic fatty acid synthesis
	FAS1_2_2	Enoyl-[acyl-carrier-protein] reductase [NADH]	NADPH[Cytoplasm] + trans-hex-2-enoyl-[acp][Cytoplasm] <=> NADP(+)[Cytoplasm] + hexanoyl-[acp][Cytoplasm]	1.3.1.9	YKL182W				c	Cytosolic fatty acid synthesis
	FAS1_3_1	3-hydroxyacyl-[acyl-carrier-protein] dehydrase	(R)-3-hydroxyoctanoyl-[acp][Cytoplasm] => trans-oct-2-enoyl-[acp][Cytoplasm]	4.2.1.61	YKL182W				c	Cytosolic fatty acid synthesis
	FAS1_3_2	Enoyl-[acyl-carrier-protein] reductase [NADH]	NADPH[Cytoplasm] + trans-oct-2-enoyl-[acp][Cytoplasm] <=> NADP(+)[Cytoplasm] + octanoyl-[acp][Cytoplasm]	1.3.1.9	YKL182W				c	Cytosolic fatty acid synthesis
	FAS1_4_1	3-hydroxyacyl-[acyl-carrier-protein] dehydrase	(R)-3-hydroxydecanoyl-[acp][Cytoplasm] => trans-dec-2-enoyl-[acp][Cytoplasm]	4.2.1.61	YKL182W				c	Cytosolic fatty acid synthesis
	FAS1_4_2	Enoyl-[acyl-carrier-protein] reductase [NADH]	NADPH[Cytoplasm] + trans-dec-2-enoyl-[acp][Cytoplasm] <=> NADP(+)[Cytoplasm] + decanoyl-[acp][Cytoplasm]	1.3.1.9	YKL182W				c	Cytosolic fatty acid synthesis
	FAS1_4_c	[Acyl-carrier-protein] acetyltransferase	coenzyme A[Cytoplasm] + decanoyl-[acp][Cytoplasm] <=> acyl-carrier protein[Cytoplasm] + decanoyl-CoA[Cytoplasm]	2.3.1.38	YKL182W				c	Cytosolic fatty acid synthesis
	FAS1_4_f	Acyl-[acyl-carrier-protein] hydrolase	decanoyl-[acp][Cytoplasm] => acyl-carrier protein[Cytoplasm] + decanoic acid[Cytoplasm]	3.1.2.14	YKL182W				c	Cytosolic fatty acid synthesis
	FAS1_5_1	3-hydroxyacyl-[acyl-carrier-protein] dehydrase	(R)-3-hydroxydodecanoyl-[acp][Cytoplasm] => trans-dodec-2-enoyl-[acp][Cytoplasm]	4.2.1.61	YKL182W				c	Cytosolic fatty acid synthesis
	FAS1_5_2	Enoyl-[acyl-carrier-protein] reductase [NADH]	NADPH[Cytoplasm] + trans-dodec-2-enoyl-[acp][Cytoplasm] <=> NADP(+)[Cytoplasm] + dodecanoyl-[acp][Cytoplasm]	1.3.1.9	YKL182W				c	Cytosolic fatty acid synthesis
	FAS1_5_c	[Acyl-carrier-protein] acetyltransferase	coenzyme A[Cytoplasm] + dodecanoyl-[acp][Cytoplasm] <=> acyl-carrier protein[Cytoplasm] + lauroyl-CoA[Cytoplasm]	2.3.1.38	YKL182W				c	Cytosolic fatty acid synthesis
	FAS1_5_f	Acyl-[acyl-carrier-protein] hydrolase	dodecanoyl-[acp][Cytoplasm] => acyl-carrier protein[Cytoplasm] + lauric acid[Cytoplasm]	3.1.2.14	YKL182W				c	Cytosolic fatty acid synthesis
	FAS1_6_1	3-hydroxyacyl-[acyl-carrier-protein] dehydrase	(R)-3-hydroxytetradecanoyl-[acp][Cytoplasm] => trans-tetradec-2-enoyl-[acp][Cytoplasm]	4.2.1.61	YKL182W				c	Cytosolic fatty acid synthesis
	FAS1_6_2	Enoyl-[acyl-carrier-protein] reductase [NADH]	NADPH[Cytoplasm] + trans-tetradec-2-enoyl-[acp][Cytoplasm] <=> NADP(+)[Cytoplasm] + tetradecanoyl-[acp][Cytoplasm]	1.3.1.9	YKL182W				c	Cytosolic fatty acid synthesis
	FAS1_6_c	[Acyl-carrier-protein] acetyltransferase	coenzyme A[Cytoplasm] + tetradecanoyl-[acp][Cytoplasm] <=> acyl-carrier protein[Cytoplasm] + myristoyl-CoA[Cytoplasm]	2.3.1.38	YKL182W				c	Cytosolic fatty acid synthesis
	FAS1_6_f	Acyl-[acyl-carrier-protein] hydrolase	tetradecanoyl-[acp][Cytoplasm] => acyl-carrier protein[Cytoplasm] + myristic acid[Cytoplasm]	3.1.2.14	YKL182W				c	Cytosolic fatty acid synthesis
	FAS1_7_1	3-hydroxyacyl-[acyl-carrier-protein] dehydrase	NADPH[Cytoplasm] + R-3-hydroxylhe 3-Keto-C22-CoA[Cytoplasm] => 3-hydroxy-C22-CoA[Cytoplasm] + NADP(+)[Cytoplasm]	4.2.1.61	YKL182W				c	Cytosolic fatty acid synthesis
	FAS1_7_2	Enoyl-[acyl-carrier-protein] reductase [NADH]	NADPH[Cytoplasm] + trans-hexadec-2-enoyl-[acp][Cytoplasm] <=> NADP(+)[Cytoplasm] + hexadecanoyl-[acp][Cytoplasm]	1.3.1.9	YKL182W				c	Cytosolic fatty acid synthesis
	FAS1_7_c	[Acyl-carrier-protein] acetyltransferase	coenzyme A[Cytoplasm] + hexadecanoyl-[acp][Cytoplasm] <=> acyl-carrier protein[Cytoplasm] + palmitoyl-CoA[Cytoplasm]	2.3.1.38	YKL182W				c	Cytosolic fatty acid synthesis
	FAS1_7_f	Acyl-[acyl-carrier-protein] hydrolase	hexadecanoyl-[acp][Cytoplasm] => acyl-carrier protein[Cytoplasm] + palmitic acid[Cytoplasm]	3.1.2.14	YKL182W				c	Cytosolic fatty acid synthesis
	FAS1_8_1	3-hydroxyacyl-[acyl-carrier-protein] dehydrase	3-hydroxyoctadecanoyl-[acp][Cytoplasm] => trans-octadec-2-enoyl-[acp][Cytoplasm]	4.2.1.61	YKL182W				c	Cytosolic fatty acid synthesis
	FAS1_8_2	Enoyl-[acyl-carrier-protein] reductase [NADH]	NADPH[Cytoplasm] + trans-octadec-2-enoyl-[acp][Cytoplasm] <=> NADP(+)[Cytoplasm] + stearoyl-[acp][Cytoplasm]	1.3.1.9	YKL182W				c	Cytosolic fatty acid synthesis
	FAS1_8_c	[Acyl-carrier-protein] acetyltransferase	coenzyme A[Cytoplasm] + stearoyl-[acp][Cytoplasm] <=> acyl-carrier protein[Cytoplasm] + octadecanoyl-CoA[Cytoplasm]	2.3.1.38	YKL182W				c	Cytosolic fatty acid synthesis
	FAS1_8_f	Acyl-[acyl-carrier-protein] hydrolase	stearoyl-[acp][Cytoplasm] => acyl-carrier protein[Cytoplasm] + stearic acid[Cytoplasm]	3.1.2.14	YKL182W				c	Cytosolic fatty acid synthesis
	FAS1_s	[Acyl-carrier-protein] acetyltransferase	acetyl-CoA[Cytoplasm] + acyl-carrier protein[Cytoplasm] <=> acetyl-[acp][Cytoplasm] + coenzyme A[Cytoplasm]	2.3.1.38	YKL182W				c	Cytosolic fatty acid synthesis
	FAS2_1_1	3-oxoacyl-[acyl-carrier-protein] synthase	acetyl-[acp][Cytoplasm] + malonyl-[acp][Cytoplasm] => CO2[Cytoplasm] + acetoacetyl-[acp][Cytoplasm] + acyl-carrier protein[Cytoplasm]	2.3.1.41	YPL231W				c	Cytosolic fatty acid synthesis
	FAS2_1_2	3-oxoacyl-[acyl-carrier-protein] reductase	NADPH[Cytoplasm] + acetoacetyl-[acp][Cytoplasm] <=> (R)-3-hydroxybutanoyl-[acp][Cytoplasm] + NADP(+)[Cytoplasm]	1.1.1.100	YPL231W				c	Cytosolic fatty acid synthesis
	FAS2_2_1	3-oxoacyl-[acyl-carrier-protein] synthase	butyryl-[acp][Cytoplasm] + malonyl-[acp][Cytoplasm] => 3-oxohexanoyl-[acp][Cytoplasm] + CO2[Cytoplasm] + acyl-carrier protein[Cytoplasm]	2.3.1.41	YPL231W				c	Cytosolic fatty acid synthesis
	FAS2_2_2	3-oxoacyl-[acyl-carrier-protein] reductase	3-oxohexanoyl-[acp][Cytoplasm] + NADPH[Cytoplasm] <=> (R)-3-hydroxyhexanoyl-[acp][Cytoplasm] + NADP(+)[Cytoplasm]	1.1.1.100	YPL231W				c	Cytosolic fatty acid synthesis
	FAS2_3_1	3-oxoacyl-[acyl-carrier-protein] synthase	hexanoyl-[acp][Cytoplasm] + malonyl-[acp][Cytoplasm] => 3-oxooctanoyl-[acp][Cytoplasm] + CO2[Cytoplasm] + acyl-carrier protein[Cytoplasm]	2.3.1.41	YPL231W				c	Cytosolic fatty acid synthesis
	FAS2_3_2	3-oxoacyl-[acyl-carrier-protein] reductase	3-oxooctanoyl-[acp][Cytoplasm] + NADPH[Cytoplasm] <=> (R)-3-hydroxyoctanoyl-[acp][Cytoplasm] + NADP(+)[Cytoplasm]	1.1.1.100	YPL231W				c	Cytosolic fatty acid synthesis
	FAS2_4_1	3-oxoacyl-[acyl-carrier-protein] synthase	malonyl-[acp][Cytoplasm] + octanoyl-[acp][Cytoplasm] => 3-oxodecanoyl-[acp][Cytoplasm] + CO2[Cytoplasm] + acyl-carrier protein[Cytoplasm]	2.3.1.41	YPL231W				c	Cytosolic fatty acid synthesis
	FAS2_4_2	3-oxoacyl-[acyl-carrier-protein] reductase	3-oxodecanoyl-[acp][Cytoplasm] + NADPH[Cytoplasm] <=> (R)-3-hydroxydecanoyl-[acp][Cytoplasm] + NADP(+)[Cytoplasm]	1.1.1.100	YPL231W				c	Cytosolic fatty acid synthesis
	FAS2_5_1	3-oxoacyl-[acyl-carrier-protein] synthase	decanoyl-[acp][Cytoplasm] + malonyl-[acp][Cytoplasm] => 3-oxododecanoyl-[acp][Cytoplasm] + CO2[Cytoplasm] + acyl-carrier protein[Cytoplasm]	2.3.1.41	YPL231W				c	Cytosolic fatty acid synthesis
	FAS2_5_2	3-oxoacyl-[acyl-carrier-protein] reductase	3-oxododecanoyl-[acp][Cytoplasm] + NADPH[Cytoplasm] <=> (R)-3-hydroxydodecanoyl-[acp][Cytoplasm] + NADP(+)[Cytoplasm]	1.1.1.100	YPL231W				c	Cytosolic fatty acid synthesis
	FAS2_6_1	3-oxoacyl-[acyl-carrier-protein] synthase	dodecanoyl-[acp][Cytoplasm] + malonyl-[acp][Cytoplasm] => 3-oxotetradecanoyl-[acp][Cytoplasm] + CO2[Cytoplasm] + acyl-carrier protein[Cytoplasm]	2.3.1.41	YPL231W				c	Cytosolic fatty acid synthesis
	FAS2_6_2	3-oxoacyl-[acyl-carrier-protein] reductase	3-oxotetradecanoyl-[acp][Cytoplasm] + NADPH[Cytoplasm] <=> (R)-3-hydroxytetradecanoyl-[acp][Cytoplasm] + NADP(+)[Cytoplasm]	1.1.1.100	YPL231W				c	Cytosolic fatty acid synthesis
	FAS2_7_1	3-oxoacyl-[acyl-carrier-protein] synthase	malonyl-[acp][Cytoplasm] + tetradecanoyl-[acp][Cytoplasm] => 3-oxohexadecanoyl-[acp][Cytoplasm] + CO2[Cytoplasm] + acyl-carrier protein[Cytoplasm]	2.3.1.41	YPL231W				c	Cytosolic fatty acid synthesis
	FAS2_7_2	3-oxoacyl-[acyl-carrier-protein] reductase	3-oxohexadecanoyl-[acp][Cytoplasm] + NADPH[Cytoplasm] <=> (R)-3-hydroxypalmitoyl-[acp][Cytoplasm] + NADP(+)[Cytoplasm]	1.1.1.100	YPL231W				c	Cytosolic fatty acid synthesis
	FAS2_8_1	3-oxoacyl-[acyl-carrier-protein] synthase	hexadecanoyl-[acp][Cytoplasm] + malonyl-[acp][Cytoplasm] => 3-oxostearoyl-[acp][Cytoplasm] + CO2[Cytoplasm] + acyl-carrier protein[Cytoplasm]	2.3.1.41	YPL231W				c	Cytosolic fatty acid synthesis
	FAS2_8_2	3-oxoacyl-[acyl-carrier-protein] reductase	3-oxostearoyl-[acp][Cytoplasm] + NADPH[Cytoplasm] <=> 3-hydroxyoctadecanoyl-[acp][Cytoplasm] + NADP(+)[Cytoplasm]	1.1.1.100	YPL231W				c	Cytosolic fatty acid synthesis
	FAT1_1	Very long-chain fatty acyl-CoA synthetase	ATP[Peroxisome] + coenzyme A[Peroxisome] + palmitic acid[Peroxisome] => AMP[Peroxisome] + diphosphate[Peroxisome] + palmitoyl-CoA[Peroxisome]		YBR041W				p	Fatty acid biosynthesis
	FAT1_2	Very long-chain fatty acyl-CoA synthetase	ATP[Peroxisome] + coenzyme A[Peroxisome] + stearic acid[Peroxisome] => AMP[Peroxisome] + diphosphate[Peroxisome] + octadecanoyl-CoA[Peroxisome]		YBR041W				p	Fatty acid biosynthesis
	FAT1_3	Very long-chain fatty acyl-CoA synthetase	ATP[Peroxisome] + coenzyme A[Peroxisome] + hexadecanoyl-9-ene acid[Peroxisome] => AMP[Peroxisome] + diphosphate[Peroxisome] + hexadecanoyl-9-ene-CoA[Peroxisome]		YBR041W				p	Fatty acid biosynthesis
	FAT1_4	Very long-chain fatty acyl-CoA synthetase	ATP[Peroxisome] + coenzyme A[Peroxisome] + oleic acid[Peroxisome] => AMP[Peroxisome] + diphosphate[Peroxisome] + octadecanoyl-9-ene-CoA[Peroxisome]		YBR041W				p	Fatty acid biosynthesis
	FAT1_5	Very long-chain fatty acyl-CoA synthetase	ATP[Peroxisome] + coenzyme A[Peroxisome] + tetradecanoyl-9-ene acid[Peroxisome] => AMP[Peroxisome] + diphosphate[Peroxisome] + tetradecanoyl-9-ene-CoA[Peroxisome]		YBR041W				p	Fatty acid biosynthesis
	FAT1_6	Very long-chain fatty acyl-CoA synthetase	ATP[Peroxisome] + coenzyme A[Peroxisome] + C24 acid[Peroxisome] => AMP[Peroxisome] + diphosphate[Peroxisome] + C24-CoA[Peroxisome]		YBR041W				p	Fatty acid biosynthesis
	FAT1_7	Very long-chain fatty acyl-CoA synthetase	ATP[Peroxisome] + coenzyme A[Peroxisome] + C26 acid[Peroxisome] => AMP[Peroxisome] + diphosphate[Peroxisome] + C26-CoA[Peroxisome]		YBR041W				p	Fatty acid biosynthesis
	FATP	Model-specific reaction, used to affect ATP levels by converting ADT to ATP	ADP[Cytoplasm] + phosphate[Cytoplasm] => ATP[Cytoplasm]				0		c	Other
	FBA1	Fructose-bisphosphate aldolase	beta-D-fructofuranose 1,6-bisphosphate[Cytoplasm] <=> D-glyceraldehyde 3-phosphate[Cytoplasm] + glycerone phosphate[Cytoplasm]	4.1.2.13	YKL060C				c	Glycolysis / Gluconeogenesis
	FBP1	Fructose-1,6-bisphosphatase	beta-D-fructofuranose 1,6-bisphosphate[Cytoplasm] => beta-D-fructofuranose 6-phosphate[Cytoplasm] + phosphate[Cytoplasm]	3.1.3.11	YLR377C				c	Anaplerotic reactions
	FBP26	Fructose-2,6-bisphosphatase	D-fructose 2,6-bisphosphate[Cytoplasm] => beta-D-fructofuranose 6-phosphate[Cytoplasm] + phosphate[Cytoplasm]	3.1.3.46	YJL155C				c	Fructose and mannose metabolism
	FCY1	Cytosine deaminase	cytosine[Cytoplasm] => NH3[Cytoplasm] + uracil[Cytoplasm]	3.5.4.1	YPR062W				c	Pyrimidine metabolism
	FCY2_1	Purine-cytosine permease FCY2	H(+)[Extracellular] + cytosine[Extracellular] => cytosine[Cytoplasm]		YER056C;YER060W;YER060W-A;YGL186C				c	Transport, extracellular
	FCY2_2	Purine-cytosine permease FCY2	H(+)[Extracellular] + adenine[Extracellular] => adenine[Cytoplasm]		YER056C;YER060W;YER060W-A;YGL186C				c	Transport, extracellular
	FCY2_3	Purine-cytosine permease FCY2	H(+)[Extracellular] + guanine[Extracellular] <=> guanine[Cytoplasm]		YER056C;YER060W;YER060W-A;YGL186C				c	Transport, extracellular
	FDH1	Formate dehydrogenase 1	NAD(+)[Cytoplasm] + formate[Cytoplasm] => CO2[Cytoplasm] + NADH[Cytoplasm]	1.2.1.2	YOR388C;YPL275W;YPL276W				c	Methane metabolism
	FEN2	Pantothenate transporter FEN2	(R)-pantothenate[Extracellular] + H(+)[Extracellular] <=> (R)-pantothenate[Cytoplasm]		YCR028C				c	Transport, extracellular
	FKS1	1,3-beta-D-glucan-UDP glucosyltransferase	UDP-glucose[Cytoplasm] => 1,3-beta-D-glucan[Cytoplasm] + UDP[Cytoplasm]	2.4.1.34	YGR032W;YLR342W;YLR343W;YMR215W;YMR306W;YMR307W;YOL030W;YOL132W				c	Starch and sucrose metabolism
	FLX1	Mitochondrial FAD carrier protein FLX1	FAD[Cytoplasm] + FMN[Mitochondrion] => FMN[Cytoplasm] + FAD[Mitochondrion]		YIL134W				m	Transport, mitochondrial
	FMN1_1	Riboflavin kinase	ATP[Cytoplasm] + riboflavin[Cytoplasm] => ADP[Cytoplasm] + FMN[Cytoplasm]	2.7.1.26	YDR236C				c	Riboflavin metabolism
	FMN1_2	Riboflavin kinase	ATP[Mitochondrion] + riboflavin[Mitochondrion] => ADP[Mitochondrion] + FMN[Mitochondrion]	2.7.1.26	YDR236C				m	Riboflavin metabolism
	FMT1	Methionyl-tRNA formyltransferase, mitochondrial	10-formyltetrahydrofolate[Mitochondrion] + L-methionyl-tRNA(Met)[Mitochondrion] => N-formylmethionyl-tRNA(fMet)[Mitochondrion] + tetrahydrofolate[Mitochondrion]	2.1.2.9	YBL013W				m	tRNA synthesis
	FNADH	Model-specific reaction, used to affect NADH levels by converting NAD+ to NADH	NAD(+)[Cytoplasm] => NADH[Cytoplasm]				0		c	Other
	FNADPH	Model-specific reaction, used to affect NADPH levels by converting NADP+ to NADPH	NADP(+)[Cytoplasm] => NADPH[Cytoplasm]				0		c	Other
	FOL1_1	Dihydroneopterin aldolase	7,8-dihydroneopterin[Cytoplasm] => 2-amino-6-(hydroxymethyl)-7,8-dihydropteridin-4-ol[Cytoplasm] + glycolaldehyde[Cytoplasm]	4.1.2.25	YNL256W				c	Folate metabolism
	FOL1_2	2-amino-4-hydroxy-6-hydroxymethyldihydropteridine pyrophosphokinase	2-amino-6-(hydroxymethyl)-7,8-dihydropteridin-4-ol[Cytoplasm] + ATP[Cytoplasm] => (2-amino-4-hydroxy-7,8-dihydropteridin-6-yl)methyl trihydrogen diphosphate[Cytoplasm] + AMP[Cytoplasm]	2.7.6.3	YNL256W				c	Folate metabolism
	FOL1_3	Dihydropteroate synthase	(2-amino-4-hydroxy-7,8-dihydropteridin-6-yl)methyl trihydrogen diphosphate[Cytoplasm] + 4-aminobenzoate[Cytoplasm] => dihydropteroate[Cytoplasm] + diphosphate[Cytoplasm]	2.5.1.15	YNL256W				c	Folate metabolism
	FOL1_4	Dihydropteroate synthase	2-amino-6-(hydroxymethyl)-7,8-dihydropteridin-4-ol[Cytoplasm] + 4-aminobenzoate[Cytoplasm] => dihydropteroate[Cytoplasm]	2.5.1.15	YNL256W				c	Folate metabolism
	FOL2	GTP cyclohydrolase 1	GTP[Cytoplasm] => 7,8-dihydroneopterin 3'-triphosphate[Cytoplasm] + formate[Cytoplasm]	3.5.4.16	YGR267C				c	Folate metabolism
	FOL3	Folylpolyglutamate synthase	ATP[Cytoplasm] + L-glutamate[Cytoplasm] + tetrahydrofolate[Cytoplasm] <=> ADP[Cytoplasm] + phosphate[Cytoplasm] + tetrahydrofolyl-(Glu)n[Cytoplasm]	6.3.2.17	YKL132C;YMR113W;YOR241W				c	Folate metabolism
	FOX1_1	Acyl-coenzyme A oxidase	trans-2-C18-CoA[Peroxisome] => 3-hydroxy-C18-CoA[Peroxisome]	1.3.3.6	YGL205W				p	Fatty acid degradation
	FOX1_2	Acyl-coenzyme A oxidase	trans-2-C16-CoA[Peroxisome] => 3-hydroxy-C16-CoA[Peroxisome]	1.3.3.6	YGL205W				p	Fatty acid degradation
	FOX1_3	Acyl-coenzyme A oxidase	trans-2-C14-CoA[Peroxisome] => 3-hydroxy-C14-CoA[Peroxisome]	1.3.3.6	YGL205W				p	Fatty acid degradation
	FOX1_4	Acyl-coenzyme A oxidase	trans-2-dodecaenoyl-CoA[Peroxisome] => 3-hydroxylauroyl-CoA[Peroxisome]	1.3.3.6	YGL205W				p	Fatty acid degradation
	FOX1_5	Acyl-coenzyme A oxidase	trans-2-decaenoyl-CoA[Peroxisome] => 3-hydroxydecanoyl-CoA[Peroxisome]	1.3.3.6	YGL205W				p	Fatty acid degradation
	FOX1_6	Acyl-coenzyme A oxidase	trans-delta2-octaenoyl-CoA[Peroxisome] => 3-hydroxyoctanoyl-CoA[Peroxisome]	1.3.3.6	YGL205W				p	Fatty acid degradation
	FOX1_7	Acyl-coenzyme A oxidase	trans-delta2-hexaenoyl-CoA[Peroxisome] => 3-hydroxyhexanoyl-CoA[Peroxisome]	1.3.3.6	YGL205W				p	Fatty acid degradation
	FOX1_8	Acyl-coenzyme A oxidase	trans-delta2-butaenoyl-CoA[Peroxisome] => 3-hydroxybutanoyl-CoA[Peroxisome]	1.3.3.6	YGL205W				p	Fatty acid degradation
	FOX2_1	D-3-hydroxyacyl-CoA dehydrogenase	NAD(+)[Peroxisome] + 3-hydroxy-C18-CoA[Peroxisome] => 3-keto-C18-CoA[Peroxisome] + NADH[Peroxisome]	1.1.1.-	YKR009C				p	Fatty acid degradation
	FOX2_2	D-3-hydroxyacyl-CoA dehydrogenase	NAD(+)[Peroxisome] + 3-hydroxy-C16-CoA[Peroxisome] => NADH[Peroxisome] + 3-keto-C16-CoA[Peroxisome]	1.1.1.-	YKR009C				p	Fatty acid degradation
	FOX2_3	D-3-hydroxyacyl-CoA dehydrogenase	NAD(+)[Peroxisome] + 3-hydroxy-C14-CoA[Peroxisome] => NADH[Peroxisome] + 3-keto-C14-CoA[Peroxisome]	1.1.1.-	YKR009C				p	Fatty acid degradation
	FOX2_4	D-3-hydroxyacyl-CoA dehydrogenase	NAD(+)[Peroxisome] + 3-hydroxylauroyl-CoA[Peroxisome] => NADH[Peroxisome] + 3-keto-dodecanoyl-CoA[Peroxisome]	1.1.1.-	YKR009C				p	Fatty acid degradation
	FOX2_5	D-3-hydroxyacyl-CoA dehydrogenase	NAD(+)[Peroxisome] + 3-hydroxydecanoyl-CoA[Peroxisome] => NADH[Peroxisome] + 3-keto-decanoyl-CoA[Peroxisome]	1.1.1.-	YKR009C				p	Fatty acid degradation
	FOX2_6	D-3-hydroxyacyl-CoA dehydrogenase	NAD(+)[Peroxisome] + 3-hydroxyoctanoyl-CoA[Peroxisome] => NADH[Peroxisome] + 3-keto-octanoyl-CoA[Peroxisome]	1.1.1.-	YKR009C				p	Fatty acid degradation
	FOX2_7	D-3-hydroxyacyl-CoA dehydrogenase	NAD(+)[Peroxisome] + 3-hydroxyhexanoyl-CoA[Peroxisome] => NADH[Peroxisome] + 3-oxohexanoyl-CoA[Peroxisome]	1.1.1.-	YKR009C				p	Fatty acid degradation
	FOX2_8	D-3-hydroxyacyl-CoA dehydrogenase	NAD(+)[Peroxisome] + 3-hydroxybutanoyl-CoA[Peroxisome] => NADH[Peroxisome] + 3-keto-butanoyl-CoA[Peroxisome]	1.1.1.-	YKR009C				p	Fatty acid degradation
	FPS1	Glycerol uptake/efflux facilitator protein	glycerol[Extracellular] <=> glycerol[Cytoplasm]		YLL043W				c	Transport, extracellular
	FRS1	Phenylalanyl-tRNA synthetase beta chain	L-phenylalanine[Cytoplasm] + tRNA(Phe)[Cytoplasm] + ATP[Mitochondrion] => AMP[Cytoplasm] + L-phenylalanyl-tRNA(Phe)[Cytoplasm] + diphosphate[Cytoplasm]	6.1.1.20	YLR060W				m	tRNA synthesis
	FRS2	Phenylalanyl-tRNA synthetase alpha chain	ATP[Cytoplasm] + L-phenylalanine[Cytoplasm] + tRNA(Phe)[Cytoplasm] => AMP[Cytoplasm] + L-phenylalanyl-tRNA(Phe)[Cytoplasm] + diphosphate[Cytoplasm]	6.1.1.20	YFL022C:YLR060W				c	tRNA synthesis
	FSP2_1	Probable alpha-glucosidase FSP2	maltose[Cytoplasm] => 2 alpha-D-glucose[Cytoplasm]	3.2.1.20	YBR299W;YGR287C;YGR292W;YIL172C;YJL216C;YJL221C				c	Galactose metabolism
	FSP2_2	Probable alpha-glucosidase FSP2	6-O-(alpha-D-Galactopyranosyl)-D-glucopyranose[Cytoplasm] => D-galactose[Cytoplasm] + alpha-D-glucose[Cytoplasm]	3.2.1.20	YJL221C				c	Galactose metabolism
	FUI1_1	Uridine permease	H(+)[Extracellular] + uridine[Extracellular] => uridine[Cytoplasm]		YBL042C				c	Transport, extracellular
	FUM1_1	Fumarate hydratase, mitochondrial	fumarate[Mitochondrion] <=> malate[Mitochondrion]	4.2.1.2	YPL262W				m	Oxidative phosphorylation
	FUM1_2	Fumarate hydratase, mitochondrial	fumarate[Cytoplasm] <=> malate[Cytoplasm]	4.2.1.2	YPL262W				c	Oxidative phosphorylation
	FUN63	Putative inosine-5'-monophosphate dehydrogenase IMD1	IMP[Cytoplasm] + NAD(+)[Cytoplasm] => xanthosine 5'-phosphate[Cytoplasm] + NADH[Cytoplasm]	1.1.1.205	YAR073W				c	Purine metabolism
	FUR1	Uracil phosphoribosyltransferase	5-phospho-alpha-D-ribose 1-diphosphate[Cytoplasm] + uracil[Cytoplasm] => UMP[Cytoplasm] + diphosphate[Cytoplasm]	2.4.2.9	YHR128W				c	Pyrimidine metabolism
	FUR4	Uracil permease	H(+)[Extracellular] + uracil[Extracellular] => uracil[Cytoplasm]		YBR021W				c	Transport, extracellular
	GAD1	Glutamate decarboxylase	L-glutamate[Cytoplasm] => CO2[Cytoplasm] + gamma-aminobutyrate[Cytoplasm]	4.1.1.15	YMR250W				c	Glutamate metabolism (aminosugars metabolism)
	GAL1	Galactokinase	ATP[Cytoplasm] + D-galactose[Cytoplasm] => ADP[Cytoplasm] + D-galactose 1-phosphate[Cytoplasm]	2.7.1.6	YBR020W				c	Galactose metabolism
	GAL10	UDP-glucose 4-epimerase	UDP-D-galactose[Cytoplasm] <=> UDP-glucose[Cytoplasm]	5.1.3.2	YBR019C;YHR210C				c	Galactose metabolism
	GAL2_1	Galactose transporter	alpha-D-glucose[Extracellular] => alpha-D-glucose[Cytoplasm]		YDL245C;YDR342C;YDR343C;YDR345C;YDR536W;YEL069C;YFL011W;YHR092C;YHR094C;YHR096C;YJL214W;YJL219W;YJR158W;YLR081W;YMR011W;YNR072W;YOL156W				c	Transport, extracellular
	GAL2_2	Galactose transporter	D-galactose[Extracellular] => D-galactose[Cytoplasm]		YDR536W;YFL011W;YJL219W;YLR081W;YNL318C;YOL156W				c	Transport, extracellular
	GAL7_1	Galactose-1-phosphate uridylyltransferase	D-galactose 1-phosphate[Cytoplasm] + UTP[Cytoplasm] <=> UDP-D-galactose[Cytoplasm] + diphosphate[Cytoplasm]	2.7.7.12	YBR018C				c	Galactose metabolism
	GAL7_2	Galactose-1-phosphate uridylyltransferase	D-galactose 1-phosphate[Cytoplasm] + UDP-glucose[Cytoplasm] <=> D-glucose 1-phosphate[Cytoplasm] + UDP-D-galactose[Cytoplasm]	2.7.7.12	YBR018C				c	Galactose metabolism
	GAP1_14	General amino-acid permease GAP1	H(+)[Extracellular] + L-proline[Extracellular] <=> L-proline[Cytoplasm]		YKR039W;YOR348C				c	Transport, extracellular
	GAP1_20	General amino-acid permease GAP1	H(+)[Extracellular] + L-lysine[Extracellular] <=> L-lysine[Cytoplasm]		YKR039W;YNL268W				c	Transport, extracellular
	GCV1_1	Aminomethyltransferase, mitochondrial	NAD(+)[Mitochondrion] + glycine[Mitochondrion] + tetrahydrofolate[Mitochondrion] => CO2[Cytoplasm] + NH3[Cytoplasm] + 5,10-methylenetetrahydrofolate[Mitochondrion] + NADH[Mitochondrion]	2.1.2.10	YDR019C				m	Glycine, serine, and threonine metabolism
	GCV1_2	Aminomethyltransferase, mitochondrial	NAD(+)[Cytoplasm] + glycine[Cytoplasm] + tetrahydrofolate[Cytoplasm] => 5,10-methylenetetrahydrofolate[Cytoplasm] + CO2[Cytoplasm] + NADH[Cytoplasm] + NH3[Cytoplasm]	2.1.2.10	YDR019C				c	Glycine, serine, and threonine metabolism
	GCV2	Glycine dehydrogenase [decarboxylating], mitochondrial	glycine[Mitochondrion] + lipoamide[Mitochondrion] <=> CO2[Mitochondrion] + S-aminomethyldihydrolipoylprotein[Mitochondrion]	1.4.4.2	YMR189W				m	Glycine, serine, and threonine metabolism
	GDE1	Glycerophosphodiester phosphodiesterase GDE1	glycerophosphatidylcholine[Cytoplasm] => choline[Cytoplasm] + sn-glycerol 3-phosphate[Cytoplasm]	3.1.4.46	YPL110C				c	Glycerol metabolism (glycerolipid metabolism)
	GDH1	NADP-specific glutamate dehydrogenase 1	2-oxoglutarate[Cytoplasm] + NADPH[Cytoplasm] + NH3[Cytoplasm] => L-glutamate[Cytoplasm] + NADP(+)[Cytoplasm]	1.4.1.4	YAL062W;YOR375C				c	Glutamate metabolism (aminosugars metabolism)
	GDH2	NAD-specific glutamate dehydrogenase	L-glutamate[Cytoplasm] + NAD(+)[Cytoplasm] => 2-oxoglutarate[Cytoplasm] + NADH[Cytoplasm] + NH3[Cytoplasm]	1.4.1.2	YDL215C				c	Glutamate metabolism (aminosugars metabolism)
	GFA1	Glucosamine--fructose-6-phosphate aminotransferase [isomerizing]	L-glutamine[Cytoplasm] + beta-D-fructofuranose 6-phosphate[Cytoplasm] => D-glucosamine 6-phosphate[Cytoplasm] + L-glutamate[Cytoplasm]	2.6.1.16	YKL104C				c	Glutamate metabolism (aminosugars metabolism)
	GGC1	GTP/GDP translocase, mitochondrial (electroneutral)	GTP[Cytoplasm] + GDP[Mitochondrion] => GDP[Cytoplasm] + GTP[Mitochondrion] + H(+)[Mitochondrion]		YDL198C				m	Transport, Mitochondrial
	GIT1_1	Glycerophosphoinositol plasma membrane permease	glycerophosphatidylcholine[Extracellular] <=> glycerophosphatidylcholine[Cytoplasm]		YCR098C				c	Transport, extracellular
	GIT1_2	Glycerophosphoinositol plasma membrane permease	glycerophosphatidyl-D-myo-inositol[Extracellular] <=> glycerophosphatidyl-D-myo-inositol[Cytoplasm]		YCR098C				c	Transport, extracellular
	GLC3	1,4-alpha-glucan-branching enzyme	glycogen[Cytoplasm] + phosphate[Cytoplasm] => D-glucose 1-phosphate[Cytoplasm]	2.4.1.18	YEL011W;YMR215W				c	Glycogen metabolism
	GLK1_1	Glucokinase GLK1	ATP[Cytoplasm] + alpha-D-glucose[Cytoplasm] => ADP[Cytoplasm] + alpha-D-glucose 6-phosphate[Cytoplasm]	2.7.1.2	YCL040W;YFR053C;YGL253W				c	Glycolysis / Gluconeogenesis
	GLK1_2	Glucokinase GLK1	ATP[Cytoplasm] + alpha-D-mannose[Cytoplasm] => ADP[Cytoplasm] + D-mannose 6-phosphate[Cytoplasm]	2.7.1.2	YCL040W;YFR053C;YGL253W				c	Glycolysis / Gluconeogenesis
	GLK1_3	Glucokinase GLK1	ATP[Cytoplasm] + beta-D-glucose[Cytoplasm] => ADP[Cytoplasm] + beta-D-glucose 6-phosphate[Cytoplasm]	2.7.1.2	YCL040W				c	Glycolysis / Gluconeogenesis
	GLN1	Glutamine synthetase	ATP[Cytoplasm] + L-glutamate[Cytoplasm] + NH3[Cytoplasm] => ADP[Cytoplasm] + L-glutamine[Cytoplasm] + phosphate[Cytoplasm]	6.3.1.2	YPR035W				c	Glutamate metabolism (aminosugars metabolism)
	GLN4	Glutaminyl-tRNA synthetase	ATP[Cytoplasm] + L-glutamine[Cytoplasm] + tRNA(Gln)[Cytoplasm] => AMP[Cytoplasm] + L-glutaminyl-tRNA(Gln)[Cytoplasm] + diphosphate[Cytoplasm]	6.1.1.18	YOR168W				c	tRNA synthesis
	GLO1	Lactoylglutathione lyase	glutathione[Cytoplasm] + methylglyoxal[Cytoplasm] <=> (R)-S-lactoylglutathione[Cytoplasm]	4.4.1.5	YML004C				c	Glyoxalate and dicarboxylate metabolism
	GLO2	Hydroxyacylglutathione hydrolase, cytoplasmic isozyme	(R)-S-lactoylglutathione[Cytoplasm] => (R)-lactate[Cytoplasm] + glutathione[Cytoplasm]	3.1.2.6	YDR272W				c	Glyoxalate and dicarboxylate metabolism
	GLO4	Hydroxyacylglutathione hydrolase, mitochondrial	(R)-S-lactoylglutathione[Mitochondrion] => (R)-lactate[Mitochondrion] + glutathione[Mitochondrion]	3.1.2.6	YOR040W				m	Glyoxalate and dicarboxylate metabolism
	GLR1	Glutathione reductase	NADPH[Cytoplasm] + oxidized glutathione[Cytoplasm] => NADP(+)[Cytoplasm] + 2 glutathione[Cytoplasm]	1.8.1.7	YPL091W				c	Glutathione metabolism
	GLT1	Glutamate synthase [NADH]	2-oxoglutarate[Cytoplasm] + L-glutamine[Cytoplasm] + NADH[Cytoplasm] => 2 L-glutamate[Cytoplasm] + NAD(+)[Cytoplasm]	1.4.1.14	YDL171C				c	Glutamate metabolism (aminosugars metabolism)
	GLY1	Low specificity L-threonine aldolase	acetaldehyde[Cytoplasm] + glycine[Cytoplasm] => L-threonine[Cytoplasm]	4.1.2.5	YEL046C				c	Glycine, serine, and threonine metabolism
	GNA1	Glucosamine 6-phosphate N-acetyltransferase	D-glucosamine 6-phosphate[Cytoplasm] + acetyl-CoA[Cytoplasm] <=> N-acetyl-D-glucosamine 6-phosphate[Cytoplasm] + coenzyme A[Cytoplasm]	2.3.1.4	YFL017C				c	Glutamate metabolism (aminosugars metabolism)
	GND1	6-phosphogluconate dehydrogenase, decarboxylating 1	6-phospho-D-gluconate[Cytoplasm] + NADP(+)[Cytoplasm] => CO2[Cytoplasm] + D-ribulose 5-phosphate[Cytoplasm] + NADPH[Cytoplasm]	1.1.1.44	YGR256W;YHR183W				c	Pentose phosphate pathway
	GPD1	Glycerol-3-phosphate dehydrogenase [NAD+] 1	NADH[Cytoplasm] + glycerone phosphate[Cytoplasm] => NAD(+)[Cytoplasm] + sn-glycerol 3-phosphate[Cytoplasm]	1.1.1.8	YDL022W;YOL059W				c	Glycerol metabolism (glycerolipid metabolism)
	GPI10	putative alpha 1,2 mannosyltransferase	dolichyl phosphate D-mannose[Cytoplasm] + phosphatidylethanolamine-Man(2)GlcN-(acyl)-P-inositol[Cytoplasm] => dolichyl phosphate[Cytoplasm] + phosphatidylethanolamine-Man(3)GlcN-(acyl)-P-inositol[Cytoplasm]		YGL142C				c	glycosylphosphatidylinositol (GPI) biosynthesis
	GPI11	phosphatidylinositol glycan	phosphatidylethanolamines[Cytoplasm] + phosphatidylethanolamine-Man(3)GlcN-(acyl)-P-inositol[Cytoplasm] => phosphatidylethanolamine(2)-Man(3)GlcN-(acyl)-P-inosito[Cytoplasm]		YDR302W;YLL031C				c	glycosylphosphatidylinositol (GPI) biosynthesis
	GPI12	N-acetylglucosaminylphosphatidylinositol deacetylase	N-acetylglucosaminylphosphatidylinositol[Cytoplasm] => acetate[Cytoplasm] + glucosaminylphosphatidylinositol[Cytoplasm]	3.5.1.89	YMR281W				c	glycosylphosphatidylinositol (GPI) biosynthesis
	GPI14	Glycosylphosphatidylinositol-alpha 1,4 mannosyltransferase I	dolichyl phosphate D-mannose[Cytoplasm] + glucosaminyl(acyl)phosphatidylinositol[Cytoplasm] => dolichyl phosphate[Cytoplasm] + mannoseglucosaminyl(acyl)phosphatidylinositol[Cytoplasm]		YJR013W:YCL052C				c	glycosylphosphatidylinositol (GPI) biosynthesis
	GPI18	mannosyltransferase	dolichyl phosphate D-mannose[Cytoplasm] + phosphatidylethanolaminemannoseglucosaminyl(acyl)phosphatidylinositol[Cytoplasm] => dolichyl phosphate[Cytoplasm] + phosphatidylethanolamine-Man(2)GlcN-(acyl)-P-inositol[Cytoplasm]		YBR004C				c	glycosylphosphatidylinositol (GPI) biosynthesis
	GPM1_1	Phosphoglycerate mutase 1	3-phospho-D-glyceroyl phosphate[Cytoplasm] <=> 2,3-bisphospho-D-glycerate[Cytoplasm]	5.4.2.1	YKL152C				c	Glycolysis / Gluconeogenesis
	GPM1_2	Phosphoglycerate mutase 1	3-phospho-D-glycerate[Cytoplasm] <=> 2-phospho-D-glycerate[Cytoplasm]	5.4.2.1	YDL021W;YKL152C;YOL056W				c	Glycolysis / Gluconeogenesis
	GPT2_1	Glycerol-3-phosphate O-acyltransferase 2	acyl CoAs[Cytoplasm] + sn-glycerol 3-phosphate[Cytoplasm] => acyl-sn-glycerol 3-phosphates[Cytoplasm] + coenzyme A[Cytoplasm]	2.3.1.15	YKR067W				c	Glycerol metabolism (glycerolipid metabolism)
	GPT2_2	Dihydroxyacetone phosphate acyltransferase 2	acyl CoAs[Cytoplasm] + glycerone phosphate[Cytoplasm] => acylglycerone phosphates[Cytoplasm] + coenzyme A[Cytoplasm]	2.3.1.42	YKR067W				c	Glycerol metabolism (glycerolipid metabolism)
	GPX1	Glutathione peroxidase 1	2 glutathione[Cytoplasm] + hydrogen peroxide[Cytoplasm] <=> oxidized glutathione[Cytoplasm]	1.11.1.9	YBR244W;YIR037W;YKL026C				c	Glutathione metabolism
	GRE3	Aldose	D-xylose[Cytoplasm] => Xylitol[Cytoplasm]		YHR104W				c
	GRS1	Glycyl-tRNA synthetase 1	ATP[Cytoplasm] + glycine[Cytoplasm] + tRNA(Gly)[Cytoplasm] => AMP[Cytoplasm] + diphosphate[Cytoplasm] + glycyl-tRNA(Gly)[Cytoplasm]	6.1.1.14	YBR121C;YPR081C				c	tRNA synthesis
	GRX3	glutathione oxidoreductase	NADPH[Cytoplasm] + oxidized glutathione[Cytoplasm] => NADP(+)[Cytoplasm] + 2 Reduced glutathione[Cytoplasm]		YCL035C;YDR098C;YER174C;YPL059W				c
	GSH1	Glutamate--cysteine ligase	ATP[Cytoplasm] + L-cysteine[Cytoplasm] + L-glutamate[Cytoplasm] => ADP[Cytoplasm] + gamma-L-glutamyl-L-cysteine[Cytoplasm] + phosphate[Cytoplasm]	6.3.2.2	YJL101C				c	Glutathione metabolism
	GSH2	Glutathione synthetase	ATP[Cytoplasm] + gamma-L-glutamyl-L-cysteine[Cytoplasm] + glycine[Cytoplasm] => ADP[Cytoplasm] + glutathione[Cytoplasm] + phosphate[Cytoplasm]	6.3.2.3	YOL049W				c	Glutathione metabolism
	GSY1	Glycogen [starch] synthase isoform 1	UDP-glucose[Cytoplasm] => UDP[Cytoplasm] + glycogen[Cytoplasm]	2.4.1.11	YFR015C:YJL137C;YFR015C:YKR058W;YJL137C:YLR258W;YKR058W:YLR258W				c	Glycogen metabolism
	GUA1	GMP synthase [glutamine-hydrolyzing]	ATP[Cytoplasm] + L-glutamine[Cytoplasm] + xanthosine 5'-phosphate[Cytoplasm] => AMP[Cytoplasm] + GMP[Cytoplasm] + L-glutamate[Cytoplasm] + diphosphate[Cytoplasm]	6.3.5.2	YMR217W				c	Purine metabolism
	GUK1_1	Guanylate kinase	ATP[Cytoplasm] + GMP[Cytoplasm] <=> ADP[Cytoplasm] + GDP[Cytoplasm]	2.7.4.8	YDR454C				c	Purine metabolism
	GUK1_2	Guanylate kinase	ATP[Cytoplasm] + dGMP[Cytoplasm] <=> ADP[Cytoplasm] + dGDP[Cytoplasm]	2.7.4.8	YDR454C				c	Purine metabolism
	GUK1_3	Guanylate kinase	GMP[Cytoplasm] + dATP[Cytoplasm] <=> GDP[Cytoplasm] + dADP[Cytoplasm]	2.7.4.8	YDR454C				c	Purine metabolism
	GUP1	glycerol transport via symport	H(+)[Extracellular] + glycerol[Extracellular] => glycerol[Cytoplasm]		YGL084C;YPL189W				c	Transport, Extracellular
	GUT1	Glycerol kinase	ATP[Cytoplasm] + glycerol[Cytoplasm] => ADP[Cytoplasm] + sn-glycerol 3-phosphate[Cytoplasm]	2.7.1.30	YHL032C				c	Glycerol metabolism (glycerolipid metabolism)
	GUT2	Glycerol-3-phosphate dehydrogenase, mitochondrial	sn-glycerol 3-phosphate[Cytoplasm] + FAD[Mitochondrion] => glycerone phosphate[Cytoplasm] + FADH2[Mitochondrion]	1.1.99.5	YIL155C				m	Glycerol metabolism (glycerolipid metabolism)
	GWT1	phosphatidylinositol glycan	acyl CoAs[Cytoplasm] + glucosaminylphosphatidylinositol[Cytoplasm] => coenzyme A[Cytoplasm] + glucosaminyl(acyl)phosphatidylinositol[Cytoplasm]		YJL091C				c	glycosylphosphatidylinositol (GPI) biosynthesis
	HEM1	5-aminolevulinate synthase, mitochondrial	glycine[Mitochondrion] + succinyl-CoA[Mitochondrion] => 5-aminolevulinate[Mitochondrion] + CO2[Mitochondrion] + coenzyme A[Mitochondrion]	2.3.1.37	YDR232W				m	Porphyrin metabolism
	HEM12	Uroporphyrinogen decarboxylase	uroporphyrinogen III[Cytoplasm] => 4 CO2[Cytoplasm] + coproporphyrinogen[Cytoplasm]	4.1.1.37	YDR047W				c	Porphyrin metabolism
	HEM13	Coproporphyrinogen III oxidase	coproporphyrinogen[Cytoplasm] + oxygen[Cytoplasm] => 2 CO2[Cytoplasm] + protoporphyrinogen[Cytoplasm]	1.3.3.3	YDR044W				c	Porphyrin metabolism
	HEM14	Protoporphyrinogen oxidase	oxygen[Cytoplasm] + protoporphyrinogen[Mitochondrion] => protoporphyrin[Mitochondrion]	1.3.3.4	YER014W				m	Porphyrin metabolism
	HEM15	Ferrochelatase, mitochondrial	protoporphyrin[Mitochondrion] => heme[Mitochondrion]	4.99.1.1	YOR176W				m	Porphyrin metabolism
	HEM2	Porphobilinogen synthase	2 5-aminolevulinate[Cytoplasm] => porphobilinogen[Cytoplasm]	4.2.1.24	YGL040C				c	Porphyrin metabolism
	HEM3	Porphobilinogen deaminase	4 porphobilinogen[Cytoplasm] => 4 NH3[Cytoplasm] + hydroxymethylbilane[Cytoplasm]	2.5.1.61	YDL205C				c	Porphyrin metabolism
	HEM4	Uroporphyrinogen-III synthase	hydroxymethylbilane[Cytoplasm] => uroporphyrinogen III[Cytoplasm]	4.2.1.75	YOR278W				c	Porphyrin metabolism
	HFA1	Acetyl-CoA carboxylase, mitochondrial	CO2[Cytoplasm] + ATP[Mitochondrion] + acetyl-CoA[Mitochondrion] <=> ADP[Mitochondrion] + malonyl-CoA[Mitochondrion] + phosphate[Mitochondrion]	6.4.1.2	YMR207C				m	Fatty acid biosynthesis
	HIS1	ATP phosphoribosyltransferase	5-phospho-alpha-D-ribose 1-diphosphate[Cytoplasm] + ATP[Cytoplasm] => 1-(5-phospho-D-ribosyl)-ATP[Cytoplasm] + diphosphate[Cytoplasm]	2.4.2.17	YER055C				c	Histidine metabolism
	HIS2	Histidinol-phosphatase	L-histidinol phosphate[Cytoplasm] => L-histidinol[Cytoplasm] + phosphate[Cytoplasm]	3.1.3.15	YFR025C				c	Histidine metabolism
	HIS3	Imidazoleglycerol-phosphate dehydratase	D-erythro-1-(imidazol-4-yl)glycerol 3-phosphate[Cytoplasm] => 3-(imidazol-4-yl)-2-oxopropyl phosphate[Cytoplasm]	4.2.1.19	YOR202W				c	Histidine metabolism
	HIS4_1	Phosphoribosyl-ATP pyrophosphohydrolase	1-(5-phospho-D-ribosyl)-ATP[Cytoplasm] => diphosphate[Cytoplasm] + phosphoribosyl-AMP[Cytoplasm]	3.6.1.31	YCL030C				c	Histidine metabolism
	HIS4_2	Phosphoribosyl-AMP cyclohydrolase	phosphoribosyl-AMP[Cytoplasm] => 1-(5-phospho-D-ribosyl)-5-[(5-phospho-D-ribosylamino)methylideneamino]imidazole-4-carboxamide[Cytoplasm]	3.5.4.19	YCL030C				c	Histidine metabolism
	HIS4_3	Histidinol dehydrogenase	L-histidinol[Cytoplasm] + 2 NAD(+)[Cytoplasm] => L-histidine[Cytoplasm] + 2 NADH[Cytoplasm]	1.1.1.23	YCL030C				c	Histidine metabolism
	HIS5	Histidinol-phosphate aminotransferase	3-(imidazol-4-yl)-2-oxopropyl phosphate[Cytoplasm] + L-glutamate[Cytoplasm] => 2-oxoglutarate[Cytoplasm] + L-histidinol phosphate[Cytoplasm]	2.6.1.9	YIL116W				c	Histidine metabolism
	HIS6	1-(5-phosphoribosyl)-5-[(5-phosphoribosylamino)methylideneamino] imidazole-4-carboxamide isomerase	1-(5-phospho-D-ribosyl)-5-[(5-phospho-D-ribosylamino)methylideneamino]imidazole-4-carboxamide[Cytoplasm] => 5-[(5-phospho-1-deoxy-D-ribulos-1-ylamino)methylideneamino]-1-(5-phospho-D-ribosyl)imidazole-4-carboxamide[Cytoplasm]	5.3.1.16	YIL020C				c	Histidine metabolism
	HIS7	Imidazole glycerol phosphate synthase hisHF	5-[(5-phospho-1-deoxy-D-ribulos-1-ylamino)methylideneamino]-1-(5-phospho-D-ribosyl)imidazole-4-carboxamide[Cytoplasm] + L-glutamine[Cytoplasm] => 5-amino-1-(5-phospho-D-ribosyl)imidazole-4-carboxamide[Cytoplasm] + D-erythro-1-(imidazol-4-yl)glycerol 3-phosphate[Cytoplasm] + L-glutamate[Cytoplasm]	2.4.2.-	YBR248C				c	Histidine metabolism
	HMG1	3-hydroxy-3-methylglutaryl-coenzyme A reductase 1	(R)-mevalonate[Cytoplasm] + 2 NADP(+)[Cytoplasm] + coenzyme A[Cytoplasm] <=> (S)-3-hydroxy-3-methylglutaryl-CoA[Cytoplasm] + 2 NADPH[Cytoplasm]	1.1.1.34	YLR450W;YML075C				c	Sterol biosynthesis
	HMGS	Hydroxymethylglutaryl-CoA synthase	(S)-3-hydroxy-3-methylglutaryl-CoA[Cytoplasm] + coenzyme A[Cytoplasm] <=> acetoacetyl-CoA[Cytoplasm] + acetyl-CoA[Cytoplasm]	2.3.3.10	YML126C				c	Sterol biosynthesis
	HMT1	HNRNP arginine N-methyltransferase	L-histidine[Cytoplasm] + S-adenosyl-L-methionine[Cytoplasm] => N(pi)-methyl-L-histidine[Cytoplasm] + S-adenosyl-L-homocysteine[Cytoplasm]	2.1.1.-	YBR034C:YCL054W:YML110C:YOR201C:YPL266W				c	Histidine biosynthesis
	HNM1	Choline transport protein	H(+)[Extracellular] + choline[Extracellular] => choline[Cytoplasm]		YGL077C				c	Transport, extracellular
	HOM2	Aspartate-semialdehyde dehydrogenase	4-phospho-L-aspartate[Cytoplasm] + NADPH[Cytoplasm] => L-aspartate 4-semialdehyde[Cytoplasm] + NADP(+)[Cytoplasm] + phosphate[Cytoplasm]	1.2.1.11	YDR158W				c	Glycine, serine, and threonine metabolism
	HOM3	Aspartokinase	ATP[Cytoplasm] + L-aspartate[Cytoplasm] => 4-phospho-L-aspartate[Cytoplasm] + ADP[Cytoplasm]	2.7.2.4	YER052C				c	Glycine, serine, and threonine metabolism
	HOM6_1	Homoserine dehydrogenase	L-aspartate 4-semialdehyde[Cytoplasm] + NADH[Cytoplasm] => L-homoserine[Cytoplasm] + NAD(+)[Cytoplasm]	1.1.1.3	YJR139C				c	Glycine, serine, and threonine metabolism
	HOM6_2	Homoserine dehydrogenase	L-aspartate 4-semialdehyde[Cytoplasm] + NADPH[Cytoplasm] => L-homoserine[Cytoplasm] + NADP(+)[Cytoplasm]	1.1.1.3	YJR139C				c	Glycine, serine, and threonine metabolism
	HOR2	(DL)-glycerol-3-phosphatase 2	sn-glycerol 3-phosphate[Cytoplasm] => glycerol[Cytoplasm] + phosphate[Cytoplasm]	3.1.3.-	YER062C;YIL053W				c	Aminosugars metabolism
	HPT1_1	Hypoxanthine-guanine phosphoribosyltransferase	5-phospho-alpha-D-ribose 1-diphosphate[Cytoplasm] + hypoxanthine[Cytoplasm] => IMP[Cytoplasm] + diphosphate[Cytoplasm]	2.4.2.8	YDR399W				c	Salvage pathways
	HPT1_2	Hypoxanthine-guanine phosphoribosyltransferase	5-phospho-alpha-D-ribose 1-diphosphate[Cytoplasm] + guanine[Cytoplasm] => GMP[Cytoplasm] + diphosphate[Cytoplasm]	2.4.2.8	YDR399W				c	Salvage pathways
	HTD2_1	3-hydroxyacyl-thioester dehydratase	(R)-3-hydroxybutanoyl-[acp][Mitochondrion] => trans-but-2-enoyl-[acp][Mitochondrion]		YHR067W				m	Fatty acid biosynthesis
	HTD2_2	3-hydroxyacyl-thioester dehydratase	(R)-3-hydroxyhexanoyl-[acp][Mitochondrion] => trans-hex-2-enoyl-[acp][Mitochondrion]		YHR067W				m	Fatty acid biosynthesis
	HTD2_3	3-hydroxyacyl-thioester dehydratase	(R)-3-hydroxyoctanoyl-[acp][Mitochondrion] => trans-oct-2-enoyl-[acp][Mitochondrion]		YHR067W				m	Fatty acid biosynthesis
	HTD2_4	3-hydroxyacyl-thioester dehydratase	(R)-3-hydroxydecanoyl-[acp][Mitochondrion] => trans-dec-2-enoyl-[acp][Mitochondrion]		YHR067W				m	Fatty acid biosynthesis
	HTD2_5	3-hydroxyacyl-thioester dehydratase	(R)-3-hydroxydodecanoyl-[acp][Mitochondrion] => trans-dodec-2-enoyl-[acp][Mitochondrion]		YHR067W				m	Fatty acid biosynthesis
	HTD2_6	3-hydroxyacyl-thioester dehydratase	(R)-3-hydroxytetradecanoyl-[acp][Mitochondrion] => trans-tetradec-2-enoyl-[acp][Mitochondrion]		YHR067W				m	Fatty acid biosynthesis
	HTD2_7	3-hydroxyacyl-thioester dehydratase	(R)-3-hydroxypalmitoyl-[acp][Mitochondrion] => trans-hexadec-2-enoyl-[acp][Mitochondrion]		YHR067W				m	Fatty acid biosynthesis
	HTD2_8	3-hydroxyacyl-thioester dehydratase	3-hydroxyoctadecanoyl-[acp][Mitochondrion] => trans-octadec-2-enoyl-[acp][Mitochondrion]		YHR067W				m	Fatty acid biosynthesis
	HTS1	Histidyl-tRNA synthetase, mitochondrial	ATP[Cytoplasm] + L-histidine[Cytoplasm] + tRNA(His)[Cytoplasm] => AMP[Cytoplasm] + L-histidyl-tRNA(His)[Cytoplasm] + diphosphate[Cytoplasm]	6.1.1.21	YPR033C				c	tRNA synthesis
	HXK1_1	Hexokinase-1	ATP[Cytoplasm] + beta-D-glucose[Cytoplasm] => ADP[Cytoplasm] + alpha-D-glucose 6-phosphate[Cytoplasm]	2.7.1.1	YFR053C;YGL253W				c	Glycolysis / Gluconeogenesis
	HXK1_4	Hexokinase-1	ATP[Cytoplasm] + D-fructose[Cytoplasm] => ADP[Cytoplasm] + beta-D-fructofuranose 6-phosphate[Cytoplasm]	2.7.1.1	YFR053C;YGL253W				c	Glycolysis / Gluconeogenesis
	HXT1_2	Low-affinity glucose transporter HXT1	D-fructose[Extracellular] => D-fructose[Cytoplasm]		YDL245C;YDR342C;YDR343C;YDR345C;YEL069C;YFL011W;YHR092C;YHR094C;YHR096C;YJL214W;YJL219W;YJR158W;YMR011W;YNR072W;YOL156W				c	Transport, extracellular
	HXT1_3	Low-affinity glucose transporter HXT1	alpha-D-mannose[Extracellular] => alpha-D-mannose[Cytoplasm]		YDL245C;YDR342C;YDR343C;YDR345C;YEL069C;YFL011W;YHR092C;YHR094C;YHR096C;YJL214W;YJL219W;YJR158W;YMR011W;YNR072W;YOL156W				c	Transport, extracellular
	ICL1	Isocitrate lyase	isocitrate[Cytoplasm] => glyoxylate[Cytoplasm] + succinate[Cytoplasm]	4.1.3.1	YER065C;YPR006C				c	Anaplerotic reactions
	IDH1	Isocitrate dehydrogenase [NAD] subunit 1, mitochondrial	NAD(+)[Mitochondrion] + isocitrate[Mitochondrion] => 2-oxoglutarate[Mitochondrion] + CO2[Mitochondrion] + NADH[Mitochondrion]	1.1.1.41	YNL037C:YOR136W				m	Citrate cycle (TCA cycle)
	IDI1	Isopentenyl-diphosphate Delta-isomerase	isopentenyl diphosphate[Cytoplasm] <=> dimethylallyl diphosphate[Cytoplasm]	5.3.3.2	YPL117C				c	Sterol biosynthesis
	IDP1_1	Isocitrate dehydrogenase [NADP], mitochondrial	NADP(+)[Mitochondrion] + isocitrate[Mitochondrion] => NADPH[Mitochondrion] + oxalosuccinate[Mitochondrion]	1.1.1.42	YDL066W				m	Citrate cycle (TCA cycle)
	IDP1_2	Isocitrate dehydrogenase [NADP], mitochondrial	oxalosuccinate[Mitochondrion] => 2-oxoglutarate[Mitochondrion] + CO2[Mitochondrion]	1.1.1.42	YDL066W				m	Citrate cycle (TCA cycle)
	IDP2_1	Isocitrate dehydrogenase [NADP], cytoplasmic	NADP(+)[Cytoplasm] + isocitrate[Cytoplasm] => NADPH[Cytoplasm] + oxalosuccinate[Cytoplasm]	1.1.1.42	YLR174W				c	Citrate cycle (TCA cycle)
	IDP2_2	Isocitrate dehydrogenase [NADP], cytoplasmic	oxalosuccinate[Cytoplasm] => 2-oxoglutarate[Cytoplasm] + CO2[Cytoplasm]	1.1.1.42	YLR174W				c	Citrate cycle (TCA cycle)
	IDP3_1	Isocitrate dehydrogenase [NADP]	NADP(+)[Peroxisome] + isocitrate[Peroxisome] => NADPH[Peroxisome] + oxalosuccinate[Peroxisome]	1.1.1.42	YNL009W				p	Citrate cycle (TCA cycle)
	IDP3_2	Isocitrate dehydrogenase [NADP]	oxalosuccinate[Peroxisome] => 2-oxoglutarate[Peroxisome] + CO2[Peroxisome]	1.1.1.42	YNL009W				p	Citrate cycle (TCA cycle)
	IFA38_1	Microsomal beta-keto-reductase	3-keto-C14-CoA[Cytoplasm] + NADPH[Cytoplasm] => 3-hydroxy-C14-CoA[Cytoplasm] + NADP(+)[Cytoplasm]	1.-.-.-	YBR159W				c	Fatty acid biosynthesis
	IFA38_2	Microsomal beta-keto-reductase	3-keto-C16-CoA[Cytoplasm] + NADPH[Cytoplasm] => 3-hydroxy-C16-CoA[Cytoplasm] + NADP(+)[Cytoplasm]	1.-.-.-	YBR159W				c	Fatty acid biosynthesis
	IFA38_3	Microsomal beta-keto-reductase	3-keto-C18-CoA[Cytoplasm] + NADPH[Cytoplasm] => 3-hydroxy-C18-CoA[Cytoplasm] + NADP(+)[Cytoplasm]	1.-.-.-	YBR159W				c	Fatty acid biosynthesis
	IFA38_4	Microsomal beta-keto-reductase	3-keto-C20-CoA[Cytoplasm] + NADPH[Cytoplasm] => 3-hydroxy-C20-CoA[Cytoplasm] + NADP(+)[Cytoplasm]	1.-.-.-	YBR159W				c	Fatty acid biosynthesis
	IFA38_5	Microsomal beta-keto-reductase	3-keto-C22-CoA[Cytoplasm] + NADPH[Cytoplasm] => 3-hydroxy-C22-CoA[Cytoplasm] + NADP(+)[Cytoplasm]	1.-.-.-	YBR159W				c	Fatty acid biosynthesis
	IFA38_6	Microsomal beta-keto-reductase	3-keto-C24-CoA[Cytoplasm] + NADPH[Cytoplasm] => 3-hydroxy-C24-CoA[Cytoplasm] + NADP(+)[Cytoplasm]	1.-.-.-	YBR159W				c	Fatty acid biosynthesis
	IFA38_7	Microsomal beta-keto-reductase	3-keto-C26-CoA[Cytoplasm] + NADPH[Cytoplasm] => 3-hydroxy-C26-CoA[Cytoplasm] + NADP(+)[Cytoplasm]	1.-.-.-	YBR159W				c	Fatty acid biosynthesis
	ILS1	Isoleucyl-tRNA synthetase, cytoplasmic	ATP[Cytoplasm] + L-isoleucine[Cytoplasm] + tRNA(Ile)[Cytoplasm] => AMP[Cytoplasm] + L-isoleucyl-tRNA(Ile)[Cytoplasm] + diphosphate[Cytoplasm]	6.1.1.5	YBL076C				c	tRNA synthesis
	ILV1	Threonine dehydratase, mitochondrial	L-threonine[Mitochondrion] => 2-oxobutanoate[Mitochondrion] + NH3[Mitochondrion]	4.3.1.19	YER086W				m	Glycine, serine, and threonine metabolism
	ILV2_1	Acetolactate synthase catalytic subunit, mitochondrial	2-oxobutanoate[Mitochondrion] + pyruvate[Mitochondrion] => CO2[Mitochondrion] + acetohydroxybutyrate[Mitochondrion]	2.2.1.6	YMR108W:YCL009C				m	Branched chain amino acid metabolism (valine, leucine, and isoleucine)
	ILV2_2	Acetolactate synthase catalytic subunit, mitochondrial	2 pyruvate[Mitochondrion] => 2-acetolactate[Mitochondrion] + CO2[Mitochondrion]	2.2.1.6	YMR108W:YCL009C				m	Branched chain amino acid metabolism (valine, leucine, and isoleucine)
	ILV3_1	Dihydroxy-acid dehydratase, mitochondrial	(R)-3-hydroxy-3-methyl-2-oxobutanoate[Mitochondrion] => (R)-3-methyl-2-oxobutanoate[Mitochondrion]	4.2.1.9	YJR016C				m	Branched chain amino acid metabolism (valine, leucine, and isoleucine)
	ILV3_2	Dihydroxy-acid dehydratase, mitochondrial	(R)-2,3-dihydroxy-3-methylbutanoate[Mitochondrion] => 3-methyl-2-oxobutanoate[Mitochondrion]	4.2.1.9	YJR016C				m	Branched chain amino acid metabolism (valine, leucine, and isoleucine)
	ILV3_3	Dihydroxy-acid dehydratase, mitochondrial	(2R,3R)-2,3-dihydroxy-3-methylpentanoate[Mitochondrion] => 3-methyl-2-oxopentanoate[Mitochondrion]	4.2.1.9	YJR016C				m	Branched chain amino acid metabolism (valine, leucine, and isoleucine)
	ILV5_1	Ketol-acid reductoisomerase, mitochondrial	2-acetolactate[Mitochondrion] + NADPH[Mitochondrion] => (R)-3-hydroxy-3-methyl-2-oxobutanoate[Mitochondrion] + NADP(+)[Mitochondrion]	1.1.1.86	YLR355C				m	Branched chain amino acid metabolism (valine, leucine, and isoleucine)
	ILV5_2	Ketol-acid reductoisomerase, mitochondrial	NADPH[Mitochondrion] + acetohydroxybutyrate[Mitochondrion] => (2R,3R)-2,3-dihydroxy-3-methylpentanoate[Mitochondrion] + NADP(+)[Mitochondrion]	1.1.1.86	YLR355C				m	Branched chain amino acid metabolism (valine, leucine, and isoleucine)
	ILV5_3	Ketol-acid reductoisomerase, mitochondrial	2-dehydropantoate[Mitochondrion] + NADPH[Mitochondrion] => (R)-pantoate[Mitochondrion] + NADP(+)[Mitochondrion]	1.1.1.86	YLR355C				m	Pantothenate and CoA metabolism
	IMD3	Probable inosine-5'-monophosphate dehydrogenase IMD3	IMP[Cytoplasm] + NAD(+)[Cytoplasm] => NADH[Cytoplasm] + xanthosine 5'-phosphate[Cytoplasm]	1.1.1.205	YAR075W;YHR216W;YLR432W;YML056C				c	Purine metabolism
	INM1	Inositol monophosphatase 1	1D-myo-inositol 3-phosphate[Cytoplasm] => myo-inositol[Cytoplasm] + phosphate[Cytoplasm]	3.1.3.25	YDR287W;YHR046C				c	Phospholipid biosynthesis
	INO1	Inositol-3-phosphate synthase	alpha-D-glucose 6-phosphate[Cytoplasm] => 1D-myo-inositol 3-phosphate[Cytoplasm]	5.5.1.4	YJL153C				c	Phospholipid biosynthesis
	INP53_1	Inositol-1,4,5-trisphosphate 5-phosphatase 3	1-phosphatidyl-1D-myo-inositol 3-phosphates[Cytoplasm] => 1-phosphatidyl-1D-myo-inositols[Cytoplasm] + phosphate[Cytoplasm]	3.1.3.36	YJR110W;YKL212W;YNL106C;YOR109W				c	Phospholipid biosynthesis
	INP53_2	Inositol-1,4,5-trisphosphate 5-phosphatase 3	1-phosphatidyl-1D-myo-inositol 4-phosphates[Cytoplasm] => 1-phosphatidyl-1D-myo-inositols[Cytoplasm] + phosphate[Cytoplasm]	3.1.3.36	YKL212W;YNL106C;YOR109W				c	Phospholipid biosynthesis
	INP53_3	Inositol-1,4,5-trisphosphate 5-phosphatase 3	1-phosphatidyl-1D-myo-inositol 3,5-bisphosphates[Cytoplasm] => 1-phosphatidyl-1D-myo-inositol 3-phosphates[Cytoplasm] + phosphate[Cytoplasm]	3.1.3.36	YKL212W;YNL106C;YNL325C;YOR109W				c	Phospholipid biosynthesis
	INP53_4	Inositol-1,4,5-trisphosphate 5-phosphatase 3	1-phosphatidyl-1D-myo-inositol 4,5-bisphosphates[Cytoplasm] => 1-phosphatidyl-1D-myo-inositol 4-phosphates[Cytoplasm] + phosphate[Cytoplasm]	3.1.3.36	YIL002C;YNL106C;YOL065C;YOR109W				c	Phospholipid biosynthesis
	IPK1	Inositol-pentakisphosphate 2-kinase	6 ATP[Cytoplasm] + myo-inositol[Cytoplasm] => 6 ADP[Cytoplasm] + myo-inositol hexakisphosphate[Cytoplasm]	2.7.1.158	YDR315C				c	Phospholipid biosynthesis
	IPP1	Inorganic pyrophosphatase	diphosphate[Cytoplasm] => 2 phosphate[Cytoplasm]	3.6.1.1	YBR011C				c	Oxidative phosphorylation
	IPT1_1	Inositolphosphotransferase 1	1-phosphatidyl-1D-myo-inositols[Cytoplasm] + mannose-inositol-P-D-ceramide[Cytoplasm] => inositol-mannose-P-inositol-P-D-ceramide[Cytoplasm]	2.-.-.-	YDR072C				c	Sphingoglycolipid metabolism
	IPT1_2	Inositolphosphotransferase 1	1-phosphatidyl-1D-myo-inositols[Cytoplasm] + mannose-inositol-P-P-ceramide[Cytoplasm] => inositol-mannose-P-inositol-P-P-ceramide[Cytoplasm]	2.-.-.-	YDR072C				c	Sphingoglycolipid metabolism
	ISC1_1	Inositol phosphosphingolipids phospholipase C	phosphatidylcholines[Cytoplasm] => choline phosphate[Cytoplasm] + diglycerides[Cytoplasm]	3.1.4.-	YER019W				c	Sphingoglycolipid metabolism
	ISC1_2_1	Inositol phosphosphingolipids phospholipase C	diglycerides[Cytoplasm] + inositol-phosphoryl-D-ceramide[Cytoplasm] => 1-phosphatidyl-1D-myo-inositols[Cytoplasm] + D-ceramide[Cytoplasm]	3.1.4.-	YER019W				c	Sphingoglycolipid metabolism
	ISC1_2_2	Inositol phosphosphingolipids phospholipase C	diglycerides[Cytoplasm] + inositol-phosphoryl-P-ceramide[Cytoplasm] => 1-phosphatidyl-P-myo-inositol[Cytoplasm] + P-ceramide[Cytoplasm]	3.1.4.-	YER019W				c	Sphingoglycolipid metabolism
	ISC1_3_1	Inositol phosphosphingolipids phospholipase C	inositol-phosphoryl-D-ceramide[Cytoplasm] => 1D-myo-inositol 3-phosphate[Cytoplasm] + D-ceramide[Cytoplasm]	3.1.4.-	YER019W				c	Sphingoglycolipid metabolism
	ISC1_3_2	Inositol phosphosphingolipids phospholipase C	inositol-phosphoryl-P-ceramide[Cytoplasm] => 1D-myo-inositol 3-phosphate[Cytoplasm] + P-ceramide[Cytoplasm]	3.1.4.-	YER019W				c	Sphingoglycolipid metabolism
	ISM1	Isoleucyl-tRNA synthetase, mitochondrial	L-isoleucine[Cytoplasm] + ATP[Mitochondrion] + tRNA(Ile)[Mitochondrion] => AMP[Mitochondrion] + L-isoleucyl-tRNA(Ile)[Mitochondrion] + diphosphate[Mitochondrion]	6.1.1.5	YPL040C				m	tRNA synthesis
	ITR1	Myo-inositol transporter 1	H(+)[Extracellular] + myo-inositol[Extracellular] => myo-inositol[Cytoplasm]		YDR497C;YOL103W				c	Transport, extracellular
	JEN1_1	Carboxylic acid transporter protein homolog	(R)-lactate[Extracellular] + H(+)[Extracellular] <=> (R)-lactate[Cytoplasm]		YKL217W				c	Transport, extracellular
	JEN1_2	Carboxylic acid transporter protein homolog	H(+)[Extracellular] + pyruvate[Extracellular] <=> pyruvate[Cytoplasm]		YKL217W				c	Transport, extracellular
	KCS1_1	5-diphosphoinositol-1,2,3,4,6-pentakisphosphate synthase	ATP[Cytoplasm] + myo-inositol hexakisphosphate[Cytoplasm] => 5-Diphosphoinositol pentakisphosphate[Cytoplasm] + ADP[Cytoplasm]		YDR017C				c	Phospholipid Metabolism
	KGD1	Alpha-ketoglutarate dehydrogenase	2-oxoglutarate[Mitochondrion] + NAD(+)[Mitochondrion] + coenzyme A[Mitochondrion] => CO2[Mitochondrion] + NADH[Mitochondrion] + succinyl-CoA[Mitochondrion]	1.2.4.2	YDR148C:YFL018C:YIL125W				m	Citrate cycle (TCA cycle)
	KRS1	Lysyl-tRNA synthetase, cytoplasmic	ATP[Cytoplasm] + L-lysine[Cytoplasm] + tRNA(Lys)[Cytoplasm] => AMP[Cytoplasm] + L-lysyl-tRNA(Lys)[Cytoplasm] + diphosphate[Cytoplasm]	6.1.1.6	YDR037W				c	tRNA synthesis
	KTR1	Alpha-1,2 mannosyltransferase KTR1	2 GDP-mannose[Cytoplasm] + beta-D-mannosyldiacetylchitobiosyldiphosphodolichol[Cytoplasm] => 2 GDP[Cytoplasm] + alpha-D-mannosyl-beta-D-mannosyl-diacetylchitobiosyldiphosphodolichol[Cytoplasm]	2.4.1.131	YBR199W;YBR205W;YDR483W;YJL139C;YKR061W;YNL029C;YOR099W;YPL053C				c	Glycoprotein metabolism
	LAC1_1	Sphingosine N-acyltransferase LAC1	long-chain acyl-CoAs[Cytoplasm] + sphinganine[Cytoplasm] => D-ceramide[Cytoplasm] + coenzyme A[Cytoplasm]	2.3.1.24	YHL003C:YMR298W;YKL008C:YMR298W				c	Sphingoglycolipid metabolism
	LAC1_2	Sphingosine N-acyltransferase LAC1	long-chain acyl-CoAs[Cytoplasm] + phytosphingosine[Cytoplasm] => P-ceramide[Cytoplasm] + coenzyme A[Cytoplasm]	2.3.1.24	YHL003C;YMR298W:YKL008C:YMR298W				c	Sphingoglycolipid metabolism
	LAT1	Dihydrolipoyllysine-residue acetyltransferase component of pyruvate dehydrogenase complex, mitochondrial	S-acetyldihydrolipoamide[Mitochondrion] + coenzyme A[Mitochondrion] => acetyl-CoA[Mitochondrion] + dihydrolipoamide[Mitochondrion]	2.3.1.12	YNL071W				m	Glycolysis / Gluconeogenesis
	LCB1	Serine palmitoyltransferase 1	L-serine[Cytoplasm] + palmitoyl-CoA[Cytoplasm] => 3-dehydrosphinganine[Cytoplasm] + CO2[Cytoplasm] + coenzyme A[Cytoplasm]	2.3.1.50	YMR296C:YDR062W:YBR058C-A				c	Sphingoglycolipid metabolism
	LCB3_1	Sphingosine-1-phosphate phosphatase 1	sphinganine 1-phosphate[Cytoplasm] => phosphate[Cytoplasm] + sphinganine[Cytoplasm]	3.1.3.-	YJL134W;YKR053C				c	Sphingoglycolipid metabolism
	LCB3_2	Sphingosine-1-phosphate phosphatase 1	phytosphingosine 1-phosphate[Cytoplasm] => phosphate[Cytoplasm] + phytosphingosine[Cytoplasm]	3.1.3.-	YJL134W;YKR053C				c	Sphingoglycolipid metabolism
	LCB4_1	Sphingoid long chain base kinase 4	ATP[Cytoplasm] + sphinganine[Cytoplasm] => ADP[Cytoplasm] + sphinganine 1-phosphate[Cytoplasm]	2.7.1.91	YLR260W;YOR171C				c	Sphingoglycolipid metabolism
	LCB4_2	Sphingoid long chain base kinase 4	ATP[Cytoplasm] + phytosphingosine[Cytoplasm] => ADP[Cytoplasm] + phytosphingosine 1-phosphate[Cytoplasm]	2.7.1.91	YLR260W;YOR171C				c	Sphingoglycolipid metabolism
	LEU1_1	3-isopropylmalate dehydratase	3-isopropylmalate[Cytoplasm] <=> 2-isopropylmalate[Cytoplasm]	4.2.1.33	YGL009C				c	Branched chain amino acid metabolism (valine, leucine, and isoleucine)
	LEU1_2	3-isopropylmalate dehydratase	2-isopropylmaleate[Cytoplasm] <=> 2-isopropylmalate[Cytoplasm]	4.2.1.33	YGL009C				c	Branched chain amino acid metabolism (valine, leucine, and isoleucine)
	LEU2	3-isopropylmalate dehydrogenase	2-isopropylmalate[Cytoplasm] + NAD(+)[Cytoplasm] => 4-methyl-2-oxopentanoate[Cytoplasm] + CO2[Cytoplasm] + NADH[Cytoplasm]	1.1.1.85	YCL018W				c	Branched chain amino acid metabolism (valine, leucine, and isoleucine)
	LEU4	2-isopropylmalate synthase	(R)-3-methyl-2-oxobutanoate[Mitochondrion] + acetyl-CoA[Mitochondrion] => 2-isopropylmalate[Mitochondrion] + coenzyme A[Mitochondrion]	2.3.3.13	YNL104C				m	Branched chain amino acid metabolism (valine, leucine, and isoleucine)
	LongAcyl	Model-specific reaction, involved in sphingoglycolipid metabolism	C26-CoA[Cytoplasm] => long-chain acyl-CoAs[Cytoplasm]						c	Sphingoglycolipid metabolism
	LPD1	Dihydrolipoyl dehydrogenase, mitochondrial	NAD(+)[Mitochondrion] + dihydrolipoamide[Mitochondrion] => NADH[Mitochondrion] + lipoamide[Mitochondrion]	1.8.1.4	YDR148C:YFL018C:YIL125W				m	Pyruvate metabolism
	LPP1	Lipid phosphate phosphatase 1	diacylglycerol pyrophosphate[Cytoplasm] => phosphate[Cytoplasm] + phosphatidate[Cytoplasm]	3.1.3.-	YDR503C				c	Phospholipid biosynthesis
	LRO1	Phospholipid:diacylglycerol acyltransferase	diglycerides[Cytoplasm] + phosphatidylcholines[Cytoplasm] => triglycerides[Cytoplasm] + glycerophosphatidylcholine[Cytoplasm]	2.3.1.158	YNR008W				c	Glycerol metabolism (glycerolipid metabolism)
	LSC1	Succinyl-CoA ligase [ADP-forming] subunit alpha, mitochondrial	ATP[Mitochondrion] + coenzyme A[Mitochondrion] + itaconate[Mitochondrion] <=> ADP[Mitochondrion] + itaconyl-CoA[Mitochondrion] + phosphate[Mitochondrion]	6.2.1.5	YOR142W				m	Citrate cycle (TCA cycle)
	LSC2	Succinyl-CoA ligase [ADP-forming] subunit beta, mitochondrial	ATP[Mitochondrion] + coenzyme A[Mitochondrion] + succinate[Mitochondrion] <=> ADP[Mitochondrion] + phosphate[Mitochondrion] + succinyl-CoA[Mitochondrion]	6.2.1.5	YGR244C				m	Citrate cycle (TCA cycle)
	LYS1	Saccharopine dehydrogenase [NAD+, L-lysine-forming]	L-saccharopine[Cytoplasm] + NAD(+)[Cytoplasm] <=> 2-oxoglutarate[Cytoplasm] + L-lysine[Cytoplasm] + NADH[Cytoplasm]	1.5.1.7	YIR034C				c	Lysine metabolism
	LYS12	Homoisocitrate dehydrogenase, mitochondrial	NAD(+)[Mitochondrion] + homoisocitrate[Mitochondrion] <=> 2-oxoadipate[Mitochondrion] + CO2[Mitochondrion] + NADH[Mitochondrion]	1.1.1.87	YIL094C				m	Lysine metabolism
	LYS2_1	L-aminoadipate-semialdehyde dehydrogenase	ATP[Cytoplasm] + L-2-aminoadipate[Cytoplasm] + NADPH[Cytoplasm] => AMP[Cytoplasm] + L-2-aminoadipate 6-semialdehyde[Cytoplasm] + NADP(+)[Cytoplasm] + diphosphate[Cytoplasm]	1.2.1.31	YBR115C:YGL154C				c	Lysine metabolism
	LYS2_2	L-aminoadipate-semialdehyde dehydrogenase	ATP[Cytoplasm] + L-2-aminoadipate[Cytoplasm] + NADH[Cytoplasm] => AMP[Cytoplasm] + L-2-aminoadipate 6-semialdehyde[Cytoplasm] + NAD(+)[Cytoplasm] + diphosphate[Cytoplasm]	1.2.1.31	YBR115C:YGL154C				c	Lysine metabolism
	LYS20_1	Homocitrate synthase, cytosolic isozyme	2-oxoglutarate[Cytoplasm] + acetyl-CoA[Cytoplasm] => coenzyme A[Cytoplasm] + homocitrate[Cytoplasm]	2.3.3.14	YDL131W;YDL182W				c	Pyruvate metabolism
	LYS20_2	Homocitrate synthase, cytosolic isozyme	2-oxoglutarate[Mitochondrion] + acetyl-CoA[Mitochondrion] => coenzyme A[Mitochondrion] + homocitrate[Mitochondrion]	2.3.3.14	YDL182W				m	Pyruvate metabolism
	LYS4	Homoaconitase, mitochondrial	homoisocitrate[Mitochondrion] <=> but-1-ene-1,2,4-tricarboxylate[Mitochondrion]	4.2.1.36	YDR234W				m	Lysine metabolism
	LYS9	Saccharopine dehydrogenase [NADP+, L-glutamate-forming]	L-2-aminoadipate 6-semialdehyde[Cytoplasm] + L-glutamate[Cytoplasm] + NADPH[Cytoplasm] <=> L-saccharopine[Cytoplasm] + NADP(+)[Cytoplasm]	1.5.1.10	YNR050C				c	Lysine metabolism
	MAE1	NAD-dependent malic enzyme, mitochondrial	NADP(+)[Mitochondrion] + malate[Mitochondrion] => CO2[Mitochondrion] + NADPH[Mitochondrion] + pyruvate[Mitochondrion]	1.1.1.38	YKL029C				m	Anaplerotic reactions
	MAL11	General alpha-glucoside permease	H(+)[Extracellular] + maltose[Extracellular] => maltose[Cytoplasm]		YDL247W;YGR289C;YJR160C				c	Transport, extracellular
	MAL31	Maltose permease MAL31	H(+)[Extracellular] + malate[Extracellular] <=> malate[Cytoplasm]		YBR298C				c	Transport, extracellular
	MCD4	phosphatidylinositol glycan	phosphatidylethanolamines[Cytoplasm] + mannoseglucosaminyl(acyl)phosphatidylinositol[Cytoplasm] => phosphatidylethanolaminemannoseglucosaminyl(acyl)phosphatidylinositol[Cytoplasm]		YKL165C				c	glycosylphosphatidylinositol (GPI) biosynthesis
	MCT1	Malonyl CoA-acyl carrier protein transacylase, mitochondrial	acyl-carrier protein[Mitochondrion] + malonyl-CoA[Mitochondrion] <=> coenzyme A[Mitochondrion] + malonyl-[acp][Mitochondrion]	2.3.1.39	YOR221C				m	Mitochondrial type II fatty acid synthase
	MDE1	5'-methylthioribulose-1-phosphate dehydratase	5-methylthio-5-deoxy-D-ribulose 1-phosphate[Cytoplasm] => 5-methylthio-2,3-dioxopentyl phosphate[Cytoplasm]		YJR024C				c	Cysteine and methionine metabolism
	MDH1	Malate dehydrogenase, mitochondrial	NAD(+)[Mitochondrion] + malate[Mitochondrion] <=> NADH[Mitochondrion] + oxaloacetate[Mitochondrion]	1.1.1.37	YKL085W				m	Oxidative phosphorylation
	MDH2	Malate dehydrogenase, cytoplasmic	NAD(+)[Cytoplasm] + malate[Cytoplasm] <=> NADH[Cytoplasm] + oxaloacetate[Cytoplasm]	1.1.1.37	YOL126C				c	Oxidative phosphorylation
	MDH3	Malate dehydrogenase, peroxisomal	NAD(+)[Peroxisome] + malate[Peroxisome] <=> oxaloacetate[Peroxisome] + NADH[Peroxisome]	1.1.1.37	YDL078C				p	Oxidative phosphorylation
	MEP1	Ammonium transporter MEP1	NH3[Extracellular] <=> NH3[Cytoplasm]		YDR384C;YGR121C;YNL142W;YPR138C				c	Transport, extracellular
	MES1	Methionyl-tRNA synthetase, cytoplasmic	ATP[Cytoplasm] + L-methionine[Cytoplasm] + tRNA(Met)[Cytoplasm] => AMP[Cytoplasm] + L-methionyl-tRNA(Met)[Cytoplasm] + diphosphate[Cytoplasm]	6.1.1.10	YGR264C				c	tRNA synthesis
	MET1	Uroporphyrinogen-III C-methyltransferase	S-adenosyl-L-methionine[Cytoplasm] + uroporphyrinogen III[Cytoplasm] => S-adenosyl-L-homocysteine[Cytoplasm] + sirohydrochlorin[Cytoplasm]	2.1.1.107	YKR069W				c	Porphyrin metabolism
	MET12	Methylenetetrahydrofolate reductase 1	5,10-methylenetetrahydrofolate[Mitochondrion] + NADPH[Mitochondrion] => 5-methyltetrahydrofolate[Mitochondrion] + NADP(+)[Mitochondrion]	1.5.1.20	YGL125W;YPL023C				m	One carbon pool by folate
	MET14	Adenylyl-sulfate kinase	5'-adenylyl sulfate[Cytoplasm] + ATP[Cytoplasm] => 3'-phospho-5'-adenylyl sulfate[Cytoplasm] + ADP[Cytoplasm]	2.7.1.25	YKL001C				c	Cysteine metabolism
	MET16	Phosphoadenosine phosphosulfate reductase	3'-phospho-5'-adenylyl sulfate[Cytoplasm] + thioredoxin dithiol[Cytoplasm] => adenosine 3',5'-bisphosphate[Cytoplasm] + sulfite[Cytoplasm] + thioredoxin disulfide[Cytoplasm]	1.8.4.8	YPR167C				c	Cysteine metabolism
	MET17_1	O-acetylhomoserine sulfhydrylase	O-acetyl-L-homoserine[Cytoplasm] + methanethiol[Cytoplasm] => L-methionine[Cytoplasm] + acetate[Cytoplasm]	2.5.1.49	YLR303W				c	Methionine metabolism
	MET17_2	O-acetylserine sulfhydrylase	H2S[Cytoplasm] + O-acetyl-L-homoserine[Cytoplasm] => acetate[Cytoplasm] + homocysteine[Cytoplasm]	2.5.1.47	YLR303W				c	Methionine metabolism
	MET2	Homoserine O-acetyltransferase	L-homoserine[Cytoplasm] + acetyl-CoA[Cytoplasm] <=> O-acetyl-L-homoserine[Cytoplasm] + coenzyme A[Cytoplasm]	2.3.1.31	YNL277W				c	Cysteine metabolism
	MET22	3'(2'),5'-bisphosphate nucleotidase	adenosine 3',5'-bisphosphate[Cytoplasm] => AMP[Cytoplasm] + phosphate[Cytoplasm]	3.1.3.7	YOL064C				c	Cysteine metabolism
	MET3	Sulfate adenylyltransferase	ATP[Cytoplasm] + sulfate[Cytoplasm] => 5'-adenylyl sulfate[Cytoplasm] + diphosphate[Cytoplasm]	2.7.7.4	YJR010W				c	Cysteine metabolism
	MET6	5-methyltetrahydropteroyltriglutamate--homocysteine methyltransferase	5-methyltetrahydropteroyltri-L-glutamate[Cytoplasm] + homocysteine[Cytoplasm] => L-methionine[Cytoplasm] + tetrahydropteroyltri-L-glutamate[Cytoplasm]	2.1.1.14	YER091C				c	Methionine metabolism
	MHT1	Homocysteine S-methyltransferase 1	S-adenosyl-L-methionine[Cytoplasm] + homocysteine[Cytoplasm] => L-methionine[Cytoplasm] + S-adenosyl-L-homocysteine[Cytoplasm]	2.1.1.10	YLL062C;YPL273W				c	Alanine and aspartate metabolism
	MIR1	Mitochondrial phosphate carrier protein	phosphate[Cytoplasm] <=> H(+)[Mitochondrion] + phosphate[Mitochondrion]		YJR077C				m	Transport, mitochondrial
	MIS1_1	Methylenetetrahydrofolate dehydrogenase	5,10-methylenetetrahydrofolate[Mitochondrion] + NADP(+)[Mitochondrion] <=> 5,10-methenyltetrahydrofolate[Mitochondrion] + NADPH[Mitochondrion]	1.5.1.5	YBR084W				m	One carbon pool by folate
	MIS1_2	Formyltetrahydrofolate synthetase	ATP[Mitochondrion] + formate[Mitochondrion] + tetrahydrofolate[Mitochondrion] => 10-formyltetrahydrofolate[Mitochondrion] + ADP[Mitochondrion] + phosphate[Mitochondrion]	6.3.4.3	YBR084W				m	One carbon pool by folate
	MIS1_3	Methenyltetrahydrofolate cyclohydrolase	5,10-methenyltetrahydrofolate[Mitochondrion] <=> 10-formyltetrahydrofolate[Mitochondrion]	3.5.4.9	YBR084W				m	One carbon pool by folate
	MMP1	S-methylmethionine permease 1	H(+)[Extracellular] + S-methyl-L-methionine[Extracellular] => S-methyl-L-methionine[Cytoplasm]		YLL061W				c	Transport, extracellular
	MRI1	5'-methylthioribose-1-phosphate isomerase	5-methylthio-5-deoxy-D-ribose 1-phosphate[Cytoplasm] => 5-methylthio-5-deoxy-D-ribulose 1-phosphate[Cytoplasm]		YPR118W				c	Cysteine and methionine metabolism
	MSD1	Aspartyl-tRNA synthetase, mitochondrial	ATP[Mitochondrion] + L-aspartate[Mitochondrion] + tRNA(Asp)[Mitochondrion] => AMP[Mitochondrion] + L-aspartyl-tRNA(Asp)[Mitochondrion] + diphosphate[Mitochondrion]	6.1.1.12	YPL104W				m	tRNA synthesis
	MSE1	Glutamyl-tRNA synthetase, mitochondrial	ATP[Mitochondrion] + glutamate[Mitochondrion] + tRNA(Glu)[Mitochondrion] => AMP[Mitochondrion] + L-glutamyl-tRNA(Glu)[Mitochondrion] + diphosphate[Mitochondrion]	6.1.1.17	YOL033W				m	tRNA synthesis
	MSF1	Phenylalanyl-tRNA synthetase, mitochondrial	L-phenylalanine[Cytoplasm] + ATP[Mitochondrion] + tRNA(Phe)[Mitochondrion] => AMP[Mitochondrion] + L-phenylalanyl-tRNA(Phe)[Mitochondrion] + diphosphate[Mitochondrion]	6.1.1.20	YPR047W				m	tRNA synthesis
	MSK1	Lysyl-tRNA synthetase, mitochondrial	ATP[Mitochondrion] + L-lysine[Mitochondrion] + tRNA(Lys)[Mitochondrion] => AMP[Mitochondrion] + L-lysyl-tRNA(Lys)[Mitochondrion] + diphosphate[Mitochondrion]	6.1.1.6	YNL073W:YDR368W				m	tRNA synthesis
	MSM1	Methionyl-tRNA synthetase, mitochondrial	L-methionine[Cytoplasm] + ATP[Mitochondrion] + tRNA(Met)[Mitochondrion] => diphosphate[Cytoplasm] + AMP[Mitochondrion] + L-methionyl-tRNA(Met)[Mitochondrion]	6.1.1.10	YGR171C				m	tRNA synthesis
	MSR1	Arginyl-tRNA synthetase, mitochondrial	ATP[Cytoplasm] + L-arginine[Cytoplasm] + tRNA(Arg)[Cytoplasm] => AMP[Cytoplasm] + L-arginyl-tRNA(Arg)[Cytoplasm] + diphosphate[Cytoplasm]	6.1.1.19	YDR341C;YHR091C				c	tRNA synthesis
	MSS4	Probable phosphatidylinositol-4-phosphate 5-kinase MSS4	1-phosphatidyl-1D-myo-inositol 4-phosphates[Cytoplasm] + ATP[Cytoplasm] => 1-phosphatidyl-1D-myo-inositol 4,5-bisphosphates[Cytoplasm] + ADP[Cytoplasm]	2.7.1.68	YDR208W				c	Phospholipid biosynthesis
	MST1	Threonyl-tRNA synthetase, mitochondrial	ATP[Mitochondrion] + L-threonine[Mitochondrion] + tRNA(Thr)[Mitochondrion] => diphosphate[Cytoplasm] + AMP[Mitochondrion] + L-threonyl-tRNA(Thr)[Mitochondrion]	6.1.1.3	YKL194C				m	tRNA synthesis
	MSW1	Tryptophanyl-tRNA synthetase, mitochondrial	ATP[Mitochondrion] + L-tryptophan[Mitochondrion] + tRNA(Trp)[Mitochondrion] => AMP[Mitochondrion] + L-tryptophanyl-tRNA(Trp)[Mitochondrion] + diphosphate[Mitochondrion]	6.1.1.2	YDR268W				m	tRNA synthesis
	MSY1	Tyrosyl-tRNA synthetase, mitochondrial	L-tyrosine[Cytoplasm] + ATP[Mitochondrion] + tRNA(Tyr)[Mitochondrion] => AMP[Mitochondrion] + L-tyrosyl-tRNA(Tyr)[Mitochondrion] + diphosphate[Mitochondrion]	6.1.1.1	YPL097W				m	tRNA synthesis
	MTD1	Methylenetetrahydrofolate dehydrogenase [NAD+]	5,10-methylenetetrahydrofolate[Cytoplasm] + NAD(+)[Cytoplasm] => 5,10-methenyltetrahydrofolate[Cytoplasm] + NADH[Cytoplasm]	1.5.1.15	YKR080W				c	One carbon pool by folate
	MUQ1	Ethanolamine-phosphate cytidylyltransferase	CTP[Cytoplasm] + ethanolamine phosphate[Cytoplasm] => CDP-ethanolamine[Cytoplasm] + diphosphate[Cytoplasm]	2.7.7.14	YGR007W				c	Phospholipid biosynthesis
	MVD1	Diphosphomevalonate decarboxylase	(R)-5-diphosphomevalonate[Cytoplasm] + ATP[Cytoplasm] => ADP[Cytoplasm] + CO2[Cytoplasm] + isopentenyl diphosphate[Cytoplasm] + phosphate[Cytoplasm]	4.1.1.33	YNR043W				c	Sterol biosynthesis
	NAM2	Leucyl-tRNA synthetase, mitochondrial	L-leucine[Cytoplasm] + ATP[Mitochondrion] + tRNA(Leu)[Mitochondrion] => diphosphate[Cytoplasm] + AMP[Mitochondrion] + L-leucyl-tRNA(Leu)[Mitochondrion]	6.1.1.4	YLR382C				m	tRNA synthesis
	NAT1	N-terminal acetyltransferase A complex subunit NAT1	acetyl-CoA[Cytoplasm] + peptide[Cytoplasm] => Nalpha-acetylpeptide[Cytoplasm] + coenzyme A[Cytoplasm]	2.3.1.88	YDL040C;YGR147C				c	Proteins, peptides and amino acids metabolism
	NCP1	NADPH--cytochrome P450 reductase	NADPH[Cytoplasm] + 2 ferricytochrome c[Mitochondrion] => NADP(+)[Cytoplasm] + 2 ferrocytochrome c[Mitochondrion]	1.6.2.4	YHR042W				m	Oxidative phosphorylation
	NDH1	External NADH-ubiquinone oxidoreductase 1, mitochondrial	NADH[Cytoplasm] + ubiquinone-9[Mitochondrion] => NAD(+)[Cytoplasm] + ubiquinol[Mitochondrion]	1.6.5.3	YDL085W;YMR145C				m	Oxidative phosphorylation
	NDI1	NADH-ubiquinone oxidoreductase, mitochondrial	NADH[Mitochondrion] + ubiquinone-9[Mitochondrion] => NAD(+)[Mitochondrion] + ubiquinol[Mitochondrion]	1.6.5.3					m	Oxidative phosphorylation
	NHA1	Na(+)/H(+) antiporter	sodium[Extracellular] <=> sodium[Cytoplasm] + H(+)[Extracellular]		YLR138W				c	Transport, extracellular
	NIT2_1	Probable hydrolase NIT2	indole-3-acetonitrile[Cytoplasm] => NH3[Cytoplasm] + indoleacetate[Cytoplasm]	3.5.-.-	YIL164C;YJL126W;YLR351C				c	Nitrogen metabolism
	NIT2_2	Probable hydrolase NIT2	alpha-aminopropiononitrile[Cytoplasm] => L-alanine[Cytoplasm] + NH3[Cytoplasm]	3.5.-.-	YIL164C;YJL126W;YLR351C				c	Cyanoamino acid metabolism
	NIT2_3	Probable hydrolase NIT2	gamma-amino-gamma-cyanobutanoate[Cytoplasm] => L-glutamate[Cytoplasm] + NH3[Cytoplasm]	3.5.-.-	YIL164C;YJL126W;YLR351C				c	Cyanoamino acid metabolism
	NMT1	Glycylpeptide N-tetradecanoyltransferase	glycylpeptide[Cytoplasm] + myristoyl-CoA[Cytoplasm] => N-tetradecanoylglycylpeptide[Cytoplasm] + coenzyme A[Cytoplasm]	2.3.1.97	YLR195C				c	Proteins, peptides and amino acids metabolism
	NPT1_1	Nicotinate phosphoribosyltransferase	5-phospho-alpha-D-ribose 1-diphosphate[Cytoplasm] + nicotinate[Cytoplasm] => diphosphate[Cytoplasm] + nicotinate D-ribonucleotide[Cytoplasm]	2.4.2.11	YOR209C				c	NAD biosynthesis
	NPT1_2	Nicotinate phosphoribosyltransferase	5-phospho-alpha-D-ribose 1-diphosphate[Mitochondrion] + nicotinate[Mitochondrion] => diphosphate[Mitochondrion] + nicotinate D-ribonucleotide[Mitochondrion]	2.4.2.11	YOR209C				m	Nicotinic acid synthesis from TRP
	NTE1	Lysophospholipase NTE1	phosphatidylcholines[Cytoplasm] => acyl acids[Cytoplasm] + glycerophosphatidylcholine[Cytoplasm]	3.1.1.5	YML059C				c	Phospholipid biosynthesis
	OAAt	Oxaloacetate transport	oxaloacetate[Cytoplasm] <=> oxaloacetate[Extracellular]						c	Transport, Extracellular
	OAC1	Mitochondrial oxaloacetate transport protein	oxaloacetate[Cytoplasm] <=> H(+)[Mitochondrion] + oxaloacetate[Mitochondrion]		YKL120W				m	Transport, mitochondrial
	OAR1_1	Mitochondrial 3-oxoacyl-[acyl-carrier-protein] reductase	NADPH[Mitochondrion] + acetoacetyl-[acp][Mitochondrion] <=> (R)-3-hydroxybutanoyl-[acp][Mitochondrion] + NADP(+)[Mitochondrion]	1.-.-.-	YKL055C				m	Mitochondrial type II fatty acid synthase
	OAR1_2	Mitochondrial 3-oxoacyl-[acyl-carrier-protein] reductase	3-oxohexanoyl-[acp][Mitochondrion] + NADPH[Mitochondrion] <=> (R)-3-hydroxyhexanoyl-[acp][Mitochondrion] + NADP(+)[Mitochondrion]	1.-.-.-	YKL055C				m	Mitochondrial type II fatty acid synthase
	OAR1_3	Mitochondrial 3-oxoacyl-[acyl-carrier-protein] reductase	3-oxooctanoyl-[acp][Mitochondrion] + NADPH[Mitochondrion] <=> (R)-3-hydroxyoctanoyl-[acp][Mitochondrion] + NADP(+)[Mitochondrion]	1.-.-.-	YKL055C				m	Mitochondrial type II fatty acid synthase
	OAR1_4	Mitochondrial 3-oxoacyl-[acyl-carrier-protein] reductase	3-oxodecanoyl-[acp][Mitochondrion] + NADPH[Mitochondrion] <=> (R)-3-hydroxydecanoyl-[acp][Mitochondrion] + NADP(+)[Mitochondrion]	1.-.-.-	YKL055C				m	Mitochondrial type II fatty acid synthase
	OAR1_5	Mitochondrial 3-oxoacyl-[acyl-carrier-protein] reductase	3-oxododecanoyl-[acp][Mitochondrion] + NADPH[Mitochondrion] <=> (R)-3-hydroxydodecanoyl-[acp][Mitochondrion] + NADP(+)[Mitochondrion]	1.-.-.-	YKL055C				m	Mitochondrial type II fatty acid synthase
	OAR1_6	Mitochondrial 3-oxoacyl-[acyl-carrier-protein] reductase	3-oxotetradecanoyl-[acp][Mitochondrion] + NADPH[Mitochondrion] <=> (R)-3-hydroxytetradecanoyl-[acp][Mitochondrion] + NADP(+)[Mitochondrion]	1.-.-.-	YKL055C				m	Mitochondrial type II fatty acid synthase
	OAR1_7	Mitochondrial 3-oxoacyl-[acyl-carrier-protein] reductase	3-oxohexadecanoyl-[acp][Mitochondrion] + NADPH[Mitochondrion] <=> (R)-3-hydroxypalmitoyl-[acp][Mitochondrion] + NADP(+)[Mitochondrion]	1.-.-.-	YKL055C				m	Mitochondrial type II fatty acid synthase
	OAR1_8	Mitochondrial 3-oxoacyl-[acyl-carrier-protein] reductase	3-oxostearoyl-[acp][Mitochondrion] + NADPH[Mitochondrion] <=> 3-hydroxyoctadecanoyl-[acp][Mitochondrion] + NADP(+)[Mitochondrion]	1.-.-.-	YKL055C				m	Mitochondrial type II fatty acid synthase
	ODC1	Mitochondrial 2-oxodicarboxylate carrier 1	oxaloglutarate[Cytoplasm] + 2-oxoglutarate[Mitochondrion] <=> 2-oxoglutarate[Cytoplasm] + oxaloglutarate[Mitochondrion]		YBR104W;YOR222W;YPL134C;YPR058W				m	Transport, mitochondrial
	OLE1_c14	Acyl-CoA desaturase 1	myristoyl-CoA[Cytoplasm] + oxygen[Cytoplasm] => tetradecanoyl-9-ene-CoA[Cytoplasm]	1.14.19.1	YGL055W				c	Fatty acid biosynthesis
	OLE1_c16	Acyl-CoA desaturase 1	oxygen[Cytoplasm] + palmitoyl-CoA[Cytoplasm] => hexadecanoyl-9-ene-CoA[Cytoplasm]	1.14.19.1	YGL055W				c	Fatty acid biosynthesis
	OLE1_c18	Acyl-CoA desaturase 1	octadecanoyl-CoA[Cytoplasm] + oxygen[Cytoplasm] => octadecanoyl-9-ene-CoA[Cytoplasm]	1.14.19.1	YGL055W				c	Fatty acid biosynthesis
	OPI3_1	Methylene-fatty-acyl-phospholipid synthase	S-adenosyl-L-methionine[Cytoplasm] + phosphatidyl-N-methylethanolamine[Cytoplasm] => S-adenosyl-L-homocysteine[Cytoplasm] + phosphatidyl-N-dimethylethanolamine[Cytoplasm]	2.1.1.16	YJR073C				c	Phospholipid biosynthesis
	OPI3_2	Methylene-fatty-acyl-phospholipid synthase	S-adenosyl-L-methionine[Cytoplasm] + phosphatidyl-N-dimethylethanolamine[Cytoplasm] => S-adenosyl-L-homocysteine[Cytoplasm] + phosphatidylcholines[Cytoplasm]	2.1.1.16	YJR073C				c	Phospholipid biosynthesis
	ORT1	Mitochondrial ornithine carrier protein	L-ornithine[Cytoplasm] + H(+)[Mitochondrion] <=> L-ornithine[Mitochondrion]		YOR130C				m	Transport, mitochondrial
	OSM1	Fumarate reductase	FADH2[Mitochondrion] + fumarate[Mitochondrion] => FAD[Mitochondrion] + succinate[Mitochondrion]		YJR051W				m	Oxidative phosphorylation
	OXP1	5-oxo-L-proline amidohydrolase (ATP-hydrolysing)	ATP[Cytoplasm] + 5-oxoproline[Cytoplasm] <=> L-glutamate[Cytoplasm] + phosphate[Cytoplasm]	3.5.2.9	YKL215C				c	Glutathione metabolism
	PAD1	Phenylacrylic acid decarboxylase	3-nonaprenyl-4-hydroxybenzoate[Cytoplasm] => 2-nonaprenylphenol[Cytoplasm] + CO2[Cytoplasm]	4.1.1.-	YDR538W				c	Quinone biosynthesis
	PAN5	2-dehydropantoate 2-reductase	2-dehydropantoate[Cytoplasm] + NADPH[Cytoplasm] => (R)-pantoate[Cytoplasm] + NADP(+)[Cytoplasm]	1.1.1.169	YHR063C				c	Pantothenate and CoA metabolism
	PCK1	Phosphoenolpyruvate carboxykinase [ATP]	ATP[Cytoplasm] + oxaloacetate[Cytoplasm] => ADP[Cytoplasm] + CO2[Cytoplasm] + phosphoenolpyruvate[Cytoplasm]	4.1.1.49	YKR097W				c	Anaplerotic reactions
	PCM1_1	Phosphoacetylglucosamine mutase	N-acetyl-D-glucosamine 1-phosphate[Cytoplasm] <=> N-acetyl-D-glucosamine 6-phosphate[Cytoplasm]	5.4.2.3	YEL058W				c	Glutamate metabolism (aminosugars metabolism)
	PCM1_2	Phosphoacetylglucosamine mutase	D-glucosamine 6-phosphate[Cytoplasm] <=> D-glucosamine 1-phosphate[Cytoplasm]	5.4.2.3	YEL058W				c	Glutamate metabolism (aminosugars metabolism)
	PCT1	Choline-phosphate cytidylyltransferase	CTP[Cytoplasm] + choline phosphate[Cytoplasm] => CDP-choline[Cytoplasm] + diphosphate[Cytoplasm]	2.7.7.15	YGR202C				c	Phospholipid biosynthesis
	PDA1	Pyruvate dehydrogenase E1 component subunit alpha, mitochondrial	lipoamide[Mitochondrion] + pyruvate[Mitochondrion] => CO2[Mitochondrion] + S-acetyldihydrolipoamide[Mitochondrion]	1.2.4.1	YER178W:YBR221C:YNL071W				m	Glycolysis / Gluconeogenesis
	PDA1_2	pyruvate dehydrogenase	coenzyme A[Mitochondrion] + NAD(+)[Mitochondrion] + pyruvate[Mitochondrion] => acetyl-CoA[Mitochondrion] + CO2[Mitochondrion] + NADH[Mitochondrion]		YBR221C:YER178W:YFL018C:YGR193C:YNL071W				m	Glycolysis / Gluconeogenesis
	PDC1	Pyruvate decarboxylase isozyme 1	pyruvate[Cytoplasm] => CO2[Cytoplasm] + acetaldehyde[Cytoplasm]	4.1.1.1	YGR087C;YLR044C;YLR134W				c	Pyruvate metabolism
	PDE1	3',5'-cyclic-nucleotide phosphodiesterase 1	3',5'-cyclic AMP[Cytoplasm] => AMP[Cytoplasm]	3.1.4.17	YGL248W;YOR360C				c	Purine metabolism
	PDE2_2	3',5'-cyclic-nucleotide phosphodiesterase 2	3',5'-cyclic dAMP[Cytoplasm] => dAMP[Cytoplasm]	3.1.4.17	YOR360C				c	Purine metabolism
	PDE2_3	3',5'-cyclic-nucleotide phosphodiesterase 2	3',5'-cyclic IMP[Cytoplasm] => IMP[Cytoplasm]	3.1.4.17	YOR360C				c	Purine metabolism
	PDE2_4	3',5'-cyclic-nucleotide phosphodiesterase 2	3',5'-cyclic GMP[Cytoplasm] => GMP[Cytoplasm]	3.1.4.17	YOR360C				c	Purine metabolism
	PDE2_5	3',5'-cyclic-nucleotide phosphodiesterase 2	3',5'-cyclic CMP[Cytoplasm] => CMP[Cytoplasm]	3.1.4.17	YOR360C				c	Purine metabolism
	PDX3_1	Pyridoxamine 5'-phosphate oxidase	oxygen[Cytoplasm] + pyridoxamine 5'-phosphate[Cytoplasm] => NH3[Cytoplasm] + hydrogen peroxide[Cytoplasm] + pyridoxal 5'-phosphate[Cytoplasm]	1.4.3.5	YBR035C				c	Pyridoxine (vitamin B6) metabolism
	PDX3_2	Pyridoxamine 5'-phosphate oxidase	oxygen[Cytoplasm] + pyridoxine 5'-phosphate[Cytoplasm] <=> hydrogen peroxide[Cytoplasm] + pyridoxal 5'-phosphate[Cytoplasm]	1.4.3.5	YBR035C				c	Pyridoxine (vitamin B6) metabolism
	PDX3_3	Pyridoxamine 5'-phosphate oxidase	oxygen[Cytoplasm] + pyridoxine[Cytoplasm] <=> hydrogen peroxide[Cytoplasm] + pyridoxal[Cytoplasm]	1.4.3.5	YBR035C				c	Pyridoxine (vitamin B6) metabolism
	PDX3_4	Pyridoxamine 5'-phosphate oxidase	NH3[Cytoplasm] + oxygen[Cytoplasm] + pyridoxal[Cytoplasm] <=> hydrogen peroxide[Cytoplasm] + pyridoxamine[Cytoplasm]	1.4.3.5	YBR035C				c	Pyridoxine (vitamin B6) metabolism
	PFK1_1	Phosphofructokinase 1	ATP[Cytoplasm] + beta-D-fructofuranose 6-phosphate[Cytoplasm] => ADP[Cytoplasm] + beta-D-fructofuranose 1,6-bisphosphate[Cytoplasm]	2.7.1.11	YGR240C;YMR205C				c	Glycolysis / Gluconeogenesis
	PFK1_2	Phosphofructokinase 1	ATP[Cytoplasm] + D-tagatofuranose 6-phosphate[Cytoplasm] => ADP[Cytoplasm] + D-tagatofuranose 1,6-bisphosphate[Cytoplasm]	2.7.1.11	YGR240C				c	Glycolysis / Gluconeogenesis
	PFK1_3	Phosphofructokinase 1	ATP[Cytoplasm] + sedoheptulose 7-phosphate[Cytoplasm] => ADP[Cytoplasm] + sedoheptulose 1,7-bisphosphate[Cytoplasm]	2.7.1.11	YGR240C				c	Glycolysis / Gluconeogenesis
	PFK26	6-phosphofructo-2-kinase 1	ATP[Cytoplasm] + beta-D-fructofuranose 6-phosphate[Cytoplasm] => ADP[Cytoplasm] + D-fructose 2,6-bisphosphate[Cytoplasm]	2.7.1.105	YIL107C;YOL136C				c	Fructose and mannose metabolism
	PGA3	cytochrome b5	NADH[Cytoplasm] + 2 ferricytochrome b5[Cytoplasm] => NAD(+)[Cytoplasm] + 2 ferrocytochrome b5[Cytoplasm]		YML125C				c
	PGC1_1	Phosphatidyl Glycerol phospholipase C;	phosphatidylglycerol[Mitochondrion] => sn-glycerol 3-phosphate[Mitochondrion] + diacylglycerol[Mitochondrion]	3.1.4.2	YPL206C				m	Glycerophospholipid metabolism
	PGI1_1	Glucose-6-phosphate isomerase	alpha-D-glucose 6-phosphate[Cytoplasm] <=> beta-D-fructofuranose 6-phosphate[Cytoplasm]	5.3.1.9	YBR196C				c	Glycolysis / Gluconeogenesis
	PGI1_2	Glucose-6-phosphate isomerase	alpha-D-glucose 6-phosphate[Cytoplasm] <=> beta-D-glucose 6-phosphate[Cytoplasm]	5.3.1.9	YBR196C				c	Glycolysis / Gluconeogenesis
	PGI1_3	Glucose-6-phosphate isomerase	beta-D-glucose 6-phosphate[Cytoplasm] <=> beta-D-fructofuranose 6-phosphate[Cytoplasm]	5.3.1.9	YBR196C				c	Glycolysis / Gluconeogenesis
	PGK1	Phosphoglycerate kinase	3-phospho-D-glyceroyl phosphate[Cytoplasm] + ADP[Cytoplasm] <=> 3-phospho-D-glycerate[Cytoplasm] + ATP[Cytoplasm]	2.7.2.3	YCR012W				c	Glycolysis / Gluconeogenesis
	PGM1_1	Phosphoglucomutase-1	D-ribose 1-phosphate[Cytoplasm] <=> D-ribose 5-phosphate[Cytoplasm]	5.4.2.2	YKL127W;YMR105C;YMR278W				c	Pentose phosphate pathway
	PGM1_2	Phosphoglucomutase-1	D-glucose 1-phosphate[Cytoplasm] <=> alpha-D-glucose 6-phosphate[Cytoplasm]	5.4.2.2	YKL127W;YMR105C;YMR278W				c	Pentose phosphate pathway
	PGS1	CDP-diacylglycerol--glycerol-3-phosphate 3-phosphatidyltransferase	CDP-diacylglycerol[Mitochondrion] + sn-glycerol 3-phosphate[Mitochondrion] <=> CMP[Mitochondrion] + phosphatidylglycerophosphate[Mitochondrion]	2.7.8.5	YCL004W				m	Phospholipid biosynthesis
	PHA2	Prephenate dehydratase	prephenate[Cytoplasm] => CO2[Cytoplasm] + phenylpyruvate[Cytoplasm]	4.2.1.51	YNL316C				c	Phenylalanine, tyrosine, and tryptophan biosynthesis (aromatic amino acids)
	PHO11	Acid phosphatase PHO11	FMN[Cytoplasm] => phosphate[Cytoplasm] + riboflavin[Cytoplasm]	3.1.3.2	YAR071W;YHR215W				c	Riboflavin metabolism
	PHO8	Alkaline phosphatase	7,8-dihydroneopterin 3'-triphosphate[Cytoplasm] => 7,8-dihydroneopterin[Cytoplasm] + 3 phosphate[Cytoplasm]	3.1.3.1	YDR481C				c	Folate metabolism
	PHO84	Inorganic phosphate transporter	H(+)[Extracellular] + phosphate[Extracellular] <=> phosphate[Cytoplasm]		YJL198W;YML123C;YNR013C				c	Transport, extracellular
	PIK1	Phosphatidylinositol 4-kinase PIK1	1-phosphatidyl-1D-myo-inositols[Cytoplasm] + ATP[Cytoplasm] => 1-phosphatidyl-1D-myo-inositol 4-phosphates[Cytoplasm] + ADP[Cytoplasm]	2.7.1.67	YNL267W				c	Phospholipid biosynthesis
	PIS1	CDP-diacylglycerol--inositol 3-phosphatidyltransferase	CDP-diacylglycerol[Cytoplasm] + myo-inositol[Cytoplasm] => 1-phosphatidyl-1D-myo-inositols[Cytoplasm] + CMP[Cytoplasm]	2.7.8.11	YPR113W				c	Phospholipid biosynthesis
	PLB3	Lysophospholipase 3	lysophosphatidylcholine[Cytoplasm] => acyl acids[Cytoplasm] + glycerophosphatidylcholine[Cytoplasm]	3.1.1.5	YMR006C;YMR008C;YOL011W				c	Phospholipid biosynthesis
	PLC1	1-phosphatidylinositol-4,5-bisphosphate phosphodiesterase 1	1-phosphatidyl-1D-myo-inositol 4,5-bisphosphates[Cytoplasm] => 1D-myo-Inositol 1,4,5-trisphosphate[Cytoplasm] + diglycerides[Cytoplasm]	3.1.4.11	YPL268W				c	Phospholipid biosynthesis
	PMA1	Plasma membrane ATPase 1	ATP[Cytoplasm] => ADP[Cytoplasm] + phosphate[Cytoplasm] + H(+)[Extracellular]	3.6.3.6	YCR024C-A;YEL017C-A;YGL008C;YPL036W				c	Transport, extracellular
	PMI40	Mannose-6-phosphate isomerase	D-mannose 6-phosphate[Cytoplasm] <=> beta-D-fructofuranose 6-phosphate[Cytoplasm]	5.3.1.8	YER003C				c	Fructose and mannose metabolism
	PMT1	Dolichyl-phosphate-mannose--protein mannosyltransferase 1	dolichyl phosphate D-mannose[Cytoplasm] => dolichyl phosphate[Cytoplasm] + mannan[Cytoplasm]	2.4.1.109	YAL023C;YDL093W;YDL095W;YGR199W;YJR143C;YOR321W				c	Glycoprotein metabolism
	PNC1_1	Nicotinamidase	nicotinamide[Cytoplasm] <=> NH3[Cytoplasm] + nicotinate[Cytoplasm]	3.5.1.19	YGL037C				c	NAD biosynthesis
	PNC1_2	Nicotinamidase	nicotinamide[Mitochondrion] <=> NH3[Mitochondrion] + nicotinate[Mitochondrion]	3.5.1.19	YGL037C				m	Nicotinic acid synthesis from TRP
	PNP1_1	Purine nucleoside phosphorylase	deoxyuridine[Cytoplasm] + phosphate[Cytoplasm] <=> 2-deoxyribose 1-phosphate[Cytoplasm] + uracil[Cytoplasm]	2.4.2.1	YLR209C				c	Pyrimidine metabolism
	PNP1_10	Purine nucleoside phosphorylase	adenosine[Mitochondrion] + phosphate[Mitochondrion] <=> adenine[Mitochondrion] + alpha-D-ribose 1-phosphate[Mitochondrion]	2.4.2.1	YLR209C				m	Nicotinic acid synthesis from TRP
	PNP1_11	Purine nucleoside phosphorylase	guanosine[Mitochondrion] + phosphate[Mitochondrion] <=> alpha-D-ribose 1-phosphate[Mitochondrion] + guanine[Mitochondrion]	2.4.2.1	YLR209C				m	Nicotinic acid synthesis from TRP
	PNP1_2	Purine nucleoside phosphorylase	phosphate[Cytoplasm] + thymidine[Cytoplasm] <=> 2-deoxyribose 1-phosphate[Cytoplasm] + thymine[Cytoplasm]	2.4.2.1	YLR209C				c	Pyrimidine metabolism
	PNP1_3	Purine nucleoside phosphorylase	deoxyinosine[Cytoplasm] + phosphate[Cytoplasm] <=> 2-deoxyribose 1-phosphate[Cytoplasm] + hypoxanthine[Cytoplasm]	2.4.2.1	YLR209C				c	Salvage pathways
	PNP1_4	Purine nucleoside phosphorylase	deoxyadenosine[Cytoplasm] + phosphate[Cytoplasm] <=> 2-deoxyribose 1-phosphate[Cytoplasm] + adenine[Cytoplasm]	2.4.2.1	YLR209C				c	Salvage pathways
	PNP1_5	Purine nucleoside phosphorylase	deoxyguanosine[Cytoplasm] + phosphate[Cytoplasm] <=> 2-deoxyribose 1-phosphate[Cytoplasm] + guanine[Cytoplasm]	2.4.2.1	YLR209C				c	Salvage pathways
	PNP1_6	Purine nucleoside phosphorylase	D-ribose 1-phosphate[Cytoplasm] + hypoxanthine[Cytoplasm] <=> inosine[Cytoplasm] + phosphate[Cytoplasm]	2.4.2.1	YLR209C				c	Salvage pathways
	PNP1_7	Purine nucleoside phosphorylase	D-ribose 1-phosphate[Cytoplasm] + adenine[Cytoplasm] <=> adenosine[Cytoplasm] + phosphate[Cytoplasm]	2.4.2.1	YLR209C				c	Salvage pathways
	PNP1_8	Purine nucleoside phosphorylase	D-ribose 1-phosphate[Cytoplasm] + guanine[Cytoplasm] <=> guanosine[Cytoplasm] + phosphate[Cytoplasm]	2.4.2.1	YLR209C				c	Salvage pathways
	PNP1_9	Purine nucleoside phosphorylase	D-ribose 1-phosphate[Cytoplasm] + xanthine[Cytoplasm] <=> phosphate[Cytoplasm] + xanthosine[Cytoplasm]	2.4.2.1	YLR209C				c	Salvage pathways
	Pool_Acyl1	Model-specific reaction, pools acyl-CoAs	0.031552 decanoyl-CoA[Cytoplasm] + 0.47654 hexadecanoyl-9-ene-CoA[Cytoplasm] + 0.02997 lauroyl-CoA[Cytoplasm] + 0.053571 myristoyl-CoA[Cytoplasm] + 0.12368 octadecanoyl-9-ene-CoA[Cytoplasm] + 0.077912 octadecanoyl-CoA[Cytoplasm] + 0.18873 palmitoyl-CoA[Cytoplasm] + 0.018042 tetradecanoyl-9-ene-CoA[Cytoplasm] => acyl acids[Cytoplasm] + coenzyme A[Cytoplasm]						c	Fatty acid biosynthesis
	Pool_Acyl2	Model-specific reaction, pools acyl-CoAs	0.00829 decanoyl-CoA[Cytoplasm] + 0.60495 hexadecanoyl-9-ene-CoA[Cytoplasm] + 0.008277 lauroyl-CoA[Cytoplasm] + 0.019114 myristoyl-CoA[Cytoplasm] + 0.1619 octadecanoyl-9-ene-CoA[Cytoplasm] + 0.037531 octadecanoyl-CoA[Cytoplasm] + 0.15423 palmitoyl-CoA[Cytoplasm] + 0.005707 tetradecanoyl-9-ene-CoA[Cytoplasm] => acyl CoAs[Cytoplasm]						c	Fatty acid biosynthesis
	POS5_1	NADH kinase POS5, mitochondrial	ATP[Cytoplasm] + NAD(+)[Cytoplasm] => ADP[Cytoplasm] + NADP(+)[Cytoplasm]	2.7.1.86	YEL041W;YJR049C;YPL188W				c	NAD biosynthesis
	POS5_2	NADH kinase POS5, mitochondrial	ATP[Mitochondrion] + NAD(+)[Mitochondrion] => ADP[Mitochondrion] + NADP(+)[Mitochondrion]	2.7.1.86	YEL041W;YJR049C;YPL188W				m	Nicotinic acid synthesis from TRP
	POT1_1	3-ketoacyl-CoA thiolase, peroxisomal	coenzyme A[Peroxisome] + 3-keto-C18-CoA[Peroxisome] => acetyl-CoA[Peroxisome] + palmitoyl-CoA[Peroxisome]	2.3.1.16	YIL160C				p	Fatty acid degradation
	POT1_2	3-ketoacyl-CoA thiolase, peroxisomal	coenzyme A[Peroxisome] + 3-keto-C16-CoA[Peroxisome] => acetyl-CoA[Peroxisome] + myristoyl-CoA[Peroxisome]	2.3.1.16	YIL160C				p	Fatty acid degradation
	POT1_3	3-ketoacyl-CoA thiolase, peroxisomal	coenzyme A[Peroxisome] + 3-keto-C14-CoA[Peroxisome] => acetyl-CoA[Peroxisome] + lauroyl-CoA[Peroxisome]	2.3.1.16	YIL160C				p	Fatty acid degradation
	POT1_4	3-ketoacyl-CoA thiolase, peroxisomal	coenzyme A[Peroxisome] + 3-keto-dodecanoyl-CoA[Peroxisome] => acetyl-CoA[Peroxisome] + decanoyl-CoA[Peroxisome]	2.3.1.16	YIL160C				p	Fatty acid degradation
	POT1_5	3-ketoacyl-CoA thiolase, peroxisomal	coenzyme A[Peroxisome] + 3-keto-decanoyl-CoA[Peroxisome] => acetyl-CoA[Peroxisome] + octanoyl-CoA[Peroxisome]	2.3.1.16	YIL160C				p	Fatty acid degradation
	POT1_6	3-ketoacyl-CoA thiolase, peroxisomal	coenzyme A[Peroxisome] + 3-keto-octanoyl-CoA[Peroxisome] => acetyl-CoA[Peroxisome] + hexanoyl-CoA[Peroxisome]	2.3.1.16	YIL160C				p	Fatty acid degradation
	POT1_7	3-ketoacyl-CoA thiolase, peroxisomal	coenzyme A[Peroxisome] + 3-oxohexanoyl-CoA[Peroxisome] => acetyl-CoA[Peroxisome] + butyryl-CoA[Peroxisome]	2.3.1.16	YIL160C				p	Fatty acid degradation
	POT1_8	3-ketoacyl-CoA thiolase, peroxisomal	coenzyme A[Peroxisome] + 3-keto-butanoyl-CoA[Peroxisome] => 2 acetyl-CoA[Peroxisome]	2.3.1.16	YIL160C				p	Fatty acid degradation
	POX1_1	Acyl-coenzyme A oxidase	octadecanoyl-CoA[Cytoplasm] + oxygen[Cytoplasm] => hydrogen peroxide[Cytoplasm] + trans-2-C18-CoA[Cytoplasm]	1.3.3.6	YGL205W				c	Fatty acid degradation
	POX1_10	Acyl-coenzyme A oxidase	octadecanoyl-9-ene-CoA[Cytoplasm] + oxygen[Cytoplasm] => hydrogen peroxide[Cytoplasm] + trans-2-C181-CoA[Cytoplasm]	1.3.3.6	YGL205W				c	Fatty acid degradation
	POX1_11	Acyl-coenzyme A oxidase	oxygen[Cytoplasm] + tetradecanoyl-9-ene-CoA[Cytoplasm] => hydrogen peroxide[Cytoplasm] + trans-2-C141-CoA[Cytoplasm]	1.3.3.6	YGL205W				c	Fatty acid degradation
	POX1_12	Acyl-coenzyme A oxidase	free fatty acids diene even-CoA[Cytoplasm] + oxygen[Cytoplasm] => hydrogen peroxide[Cytoplasm] + trans-3-5-diene-CoA[Cytoplasm]	1.3.3.6	YGL205W				c	Fatty acid degradation
	POX1_2	Acyl-coenzyme A oxidase	oxygen[Cytoplasm] + palmitoyl-CoA[Cytoplasm] => hydrogen peroxide[Cytoplasm] + trans-2-C16-CoA[Cytoplasm]	1.3.3.6	YGL205W				c	Fatty acid degradation
	POX1_3	Acyl-coenzyme A oxidase	myristoyl-CoA[Cytoplasm] + oxygen[Cytoplasm] => hydrogen peroxide[Cytoplasm] + trans-2-C14-CoA[Cytoplasm]	1.3.3.6	YGL205W				c	Fatty acid degradation
	POX1_4	Acyl-coenzyme A oxidase	lauroyl-CoA[Cytoplasm] + oxygen[Cytoplasm] => hydrogen peroxide[Cytoplasm] + trans-delta2-dodecaenoyl-CoA[Cytoplasm]	1.3.3.6	YGL205W				c	Fatty acid degradation
	POX1_5	Acyl-coenzyme A oxidase	decanoyl-CoA[Cytoplasm] + oxygen[Cytoplasm] => hydrogen peroxide[Cytoplasm] + trans-delta2-decaenoyl-CoA[Cytoplasm]	1.3.3.6	YGL205W				c	Fatty acid degradation
	POX1_6	Acyl-coenzyme A oxidase	octanoyl-CoA[Cytoplasm] + oxygen[Cytoplasm] => hydrogen peroxide[Cytoplasm] + trans-delta2-octaenoyl-CoA[Cytoplasm]	1.3.3.6	YGL205W				c	Fatty acid degradation
	POX1_7	Acyl-coenzyme A oxidase	hexanoyl-CoA[Cytoplasm] + oxygen[Cytoplasm] => hydrogen peroxide[Cytoplasm] + trans-delta2-hexaenoyl-CoA[Cytoplasm]	1.3.3.6	YGL205W				c	Fatty acid degradation
	POX1_8	Acyl-coenzyme A oxidase	butyryl-CoA[Cytoplasm] + oxygen[Cytoplasm] => hydrogen peroxide[Cytoplasm] + trans-delta2-butaenoyl-CoA[Cytoplasm]	1.3.3.6	YGL205W				c	Fatty acid degradation
	POX1_9	Acyl-coenzyme A oxidase	hexadecanoyl-9-ene-CoA[Cytoplasm] + oxygen[Cytoplasm] => hydrogen peroxide[Cytoplasm] + trans-2-C161-CoA[Cytoplasm]	1.3.3.6	YGL205W				c	Fatty acid degradation
	PPA2	Inorganic pyrophosphatase, mitochondrial	diphosphate[Mitochondrion] => 2 phosphate[Mitochondrion]	3.6.1.1	YMR267W				m	Oxidative phosphorylation
	PRO1	Glutamate 5-kinase	ATP[Cytoplasm] + L-glutamate[Cytoplasm] => ADP[Cytoplasm] + D-alpha-glutamyl phosphate[Cytoplasm]	2.7.2.11	YDR300C				c	Proline biosynthesis
	PRO2_1	Gamma-glutamyl phosphate reductase	D-alpha-glutamyl phosphate[Cytoplasm] + NADH[Cytoplasm] => L-glutamate 5-semialdehyde[Cytoplasm] + NAD(+)[Cytoplasm] + phosphate[Cytoplasm]	1.2.1.41	YOR323C				c	Proline biosynthesis
	PRO2_2	Gamma-glutamyl phosphate reductase	D-alpha-glutamyl phosphate[Cytoplasm] + NADPH[Cytoplasm] => L-glutamate 5-semialdehyde[Cytoplasm] + NADP(+)[Cytoplasm] + phosphate[Cytoplasm]	1.2.1.41	YOR323C				c	Proline biosynthesis
	PRO3_1	Pyrroline-5-carboxylate reductase	(S)-1-pyrroline-5-carboxylate[Cytoplasm] + NADPH[Cytoplasm] => L-proline[Cytoplasm] + NADP(+)[Cytoplasm]	1.5.1.2	YER023W				c	Proline biosynthesis
	PRO3_2	Pyrroline-5-carboxylate reductase	L-1-pyrroline-3-hydroxy-5-carboxylate[Cytoplasm] + NADPH[Cytoplasm] => NADP(+)[Cytoplasm] + trans-4-hydroxy-L-proline[Cytoplasm]	1.5.1.2	YER023W				c	Proline biosynthesis
	PRO3_3	Pyrroline-5-carboxylate reductase	L-1-pyrroline-3-hydroxy-5-carboxylate[Cytoplasm] + NADH[Cytoplasm] => NAD(+)[Cytoplasm] + trans-4-hydroxy-L-proline[Cytoplasm]	1.5.1.2	YER023W				c	Proline biosynthesis
	PRS1	Ribose-phosphate pyrophosphokinase 1	ATP[Cytoplasm] + D-ribose 5-phosphate[Cytoplasm] <=> 5-phospho-alpha-D-ribose 1-diphosphate[Cytoplasm] + AMP[Cytoplasm]	2.7.6.1	YBL068W;YER099C;YHL011C;YKL181W;YOL061W				c	Histidine biosynthesis
	PSA1	Mannose-1-phosphate guanyltransferase	D-mannose 1-phosphate[Cytoplasm] + GTP[Cytoplasm] => GDP-mannose[Cytoplasm] + diphosphate[Cytoplasm]	2.7.7.13	YDL055C				c	Fructose and mannose metabolism
	PSD1	Phosphatidylserine decarboxylase proenzyme 1, mitochondrial	phosphatidylserine[Mitochondrion] => CO2[Mitochondrion] + phosphatidylethanolamines[Mitochondrion]	4.1.1.65	YNL169C				m	Phospholipid biosynthesis
	PSD2	Phosphatidylserine decarboxylase proenzyme 2	phosphatidylserine[Cytoplasm] => CO2[Cytoplasm] + phosphatidylethanolamines[Cytoplasm]	4.1.1.65	YGR170W				c	Phospholipid biosynthesis
	PTR2_1	Peptide transporter PTR2	H(+)[Extracellular] + dipeptide[Extracellular] => dipeptide[Cytoplasm]		YKR093W				c	Transport, extracellular
	PTR2_2	Peptide transporter PTR2	H(+)[Extracellular] + oligopeptide[Extracellular] => oligopeptide[Cytoplasm]		YKR093W				c	Transport, extracellular
	PTR2_3	Peptide transporter PTR2	H(+)[Extracellular] + peptide[Extracellular] => peptide[Cytoplasm]		YKR093W				c	Transport, extracellular
	PUT1	Proline oxidase, mitochondrial	L-proline[Mitochondrion] + NAD(+)[Mitochondrion] => (S)-1-pyrroline-5-carboxylate[Mitochondrion] + NADH[Mitochondrion]	1.5.99.8	YLR142W				m	Proline biosynthesis
	PUT2	Delta-1-pyrroline-5-carboxylate dehydrogenase, mitochondrial	L-glutamate 5-semialdehyde[Mitochondrion] + NADP(+)[Mitochondrion] => NADPH[Mitochondrion] + glutamate[Mitochondrion]	1.5.1.12	YHR037W				m	Glutamate metabolism (aminosugars metabolism)
	PUT4_4	Proline-specific permease	H(+)[Extracellular] + gamma-aminobutyrate[Extracellular] => gamma-aminobutyrate[Cytoplasm]		YDL210W;YOR348C				c	Transport, extracellular
	PYC1	Pyruvate carboxylase 1	ATP[Cytoplasm] + CO2[Cytoplasm] + pyruvate[Cytoplasm] => ADP[Cytoplasm] + oxaloacetate[Cytoplasm] + phosphate[Cytoplasm]	6.4.1.1	YBR218C;YGL062W				c	Anaplerotic reactions
	PYRD	Dihydroorotate dehydrogenase	(S)-dihydroorotate[Cytoplasm] + ubiquinone-9[Mitochondrion] <=> orotate[Cytoplasm] + ubiquinol[Mitochondrion]	1.3.3.1	YKL216W				m	Pyrimidine metabolism
	QNS1_1	Glutamine-dependent NAD(+) synthetase	ATP[Cytoplasm] + NH3[Cytoplasm] + deamido-NAD(+)[Cytoplasm] => AMP[Cytoplasm] + NAD(+)[Cytoplasm] + diphosphate[Cytoplasm]	6.3.5.1	YHR074W				c	NAD biosynthesis
	QNS1_2	Glutamine-dependent NAD(+) synthetase	ATP[Mitochondrion] + NH3[Mitochondrion] + deamido-NAD(+)[Mitochondrion] => AMP[Mitochondrion] + NAD(+)[Mitochondrion] + diphosphate[Mitochondrion]	6.3.5.1	YHR074W				m	Nicotinic acid synthesis from TRP
	QPT1_1	Nicotinate-nucleotide pyrophosphorylase [carboxylating]	5-phospho-alpha-D-ribose 1-diphosphate[Cytoplasm] + quinolinate[Cytoplasm] => CO2[Cytoplasm] + diphosphate[Cytoplasm] + nicotinate D-ribonucleotide[Cytoplasm]	2.4.2.19	YFR047C				c	NAD biosynthesis
	QPT1_2	Nicotinate-nucleotide pyrophosphorylase [carboxylating]	5-phospho-alpha-D-ribose 1-diphosphate[Mitochondrion] + quinolinate[Mitochondrion] => CO2[Mitochondrion] + diphosphate[Mitochondrion] + nicotinate D-ribonucleotide[Mitochondrion]	2.4.2.19	YFR047C				m	Nicotinic acid synthesis from TRP
	QRI1	UDP-N-acetylglucosamine pyrophosphorylase	N-acetyl-D-glucosamine 1-phosphate[Cytoplasm] + UTP[Cytoplasm] <=> UDP-N-acetyl-D-galactosamine[Cytoplasm] + diphosphate[Cytoplasm]	2.7.7.23	YDL103C				c	Glutamate metabolism (aminosugars metabolism)
	r_0762	N-formyl-L-kynurenine amidohydrolase	N-formyl-L-kynurenine[Cytoplasm] <=> formate[Cytoplasm] + L-kynurenine[Cytoplasm]		YDR428C				c	Tyrosine, Tryptophan, and Phenylalanine Metabolism
	r_1112	AKG transporter, mitochonrial	2-oxoglutarate[Cytoplasm] + citrate[Mitochondrion] <=> 2-oxoglutarate[Mitochondrion] + citrate[Cytoplasm]		YMR241W				m	Transport, Mitochondrial
	r1044	5-diphosphoinositol-1,2,3,4,6-pentakisphosphate diphosphohydrolase	5-Diphosphoinositol pentakisphosphate[Cytoplasm] => myo-inositol hexakisphosphate[Cytoplasm] + phosphate[Cytoplasm]		YOR163W;YLR410W				c	Phospholipid Metabolism
	r1046	diphosphoinositol-1,3,4,6-tetrakisphosphate diphosphohydrolase	Diphosphoinositol tetrakisphosphate[Cytoplasm] => 1D-myo-Inositol 1,3,4,5,6-pentakisphosphate[Cytoplasm] + phosphate[Cytoplasm]		YOR163W;YLR410W				c	Phospholipid Metabolism
	r1049	purine-nucleoside phosphorylase	alpha-D-ribose 1-phosphate[Cytoplasm] + nicotinamide[Cytoplasm] => N-Ribosylnicotinamide[Cytoplasm] + phosphate[Cytoplasm]		YDR400W:YLR017W:YLR209C				c	NAD Biosynthesis
	r1052	polyamine oxidase	N1-acetylspermidine[Cytoplasm] + O2[Cytoplasm] => 3-aminopropanal[Cytoplasm] + N-acetylputrescine[Cytoplasm] + hydrogen peroxide[Cytoplasm]		YMR020W				c	Pantothenate and CoA Biosynthesis
	r1053	poylamine oxidase	N1-acetylspermine[Cytoplasm] + O2[Cytoplasm] => N1-acetylspermidine[Cytoplasm] + 3-aminopropanal[Cytoplasm] + hydrogen peroxide[Cytoplasm]		YMR020W				c	Pantothenate and CoA Biosynthesis
	r1054	poylamine oxidase	O2[Cytoplasm] + spermine[Cytoplasm] => 3-aminopropanal[Cytoplasm] + hydrogen peroxide[Cytoplasm] + spermidine[Cytoplasm]		YMR020W				c	Pantothenate and CoA Biosynthesis
	r107	trans-aconitate 3-methyltransferase	E-3-carboxyl-2-pentenedioate 5-methyl ester[Cytoplasm] + S-adenosyl-L-homocysteine[Cytoplasm] => S-adenosyl-L-methionine[Cytoplasm] + trans-Aconitate[Cytoplasm]		YER175C				c	Other
	r109	aconitase, mitochondrial	2-Methylcitrate[Mitochondrion] => methylisocitrate[Mitochondrion]		YPR002W				m	Anaplerotic reactions
	r1098	putrescine transport in via proton antiport	putrescine[Extracellular] => putrescine[Cytoplasm]		YLL028W;YGR138C				c	Transport, Extracellular
	r1099	putrescine excretion (cytosol to extracellular)	putrescine[Cytoplasm] => putrescine[Extracellular]		YKL174C;YOR273C				c	Transport, Extracellular
	r112	acid phosphatase, extracellular (secreted)	FMN[Extracellular] => phosphate[Extracellular] + riboflavin[Extracellular]		YBR093C				c	Riboflavin Metabolism
	r113	acyl carrier protein synthase, mitochondrial	coenzyme A[Mitochondrion] => 2 H(+)[Mitochondrion] + pantetheine 4'-phosphate[Mitochondrion] + Adenosine 3',5'-bisphosphate[Mitochondrion]		YPL148C				m	Pantothenate and CoA Biosynthesis
	r1131	riboflavin synthase	3,4-dihydroxy-2-butanone 4-phosphate[Cytoplasm] + 4-(1-D-Ribitylamino)-5-aminouracil[Cytoplasm] => 6,7-dimethyl-8-(1-D-ribityl)lumazine[Cytoplasm] + phosphate[Cytoplasm]		YOL143C				c	Riboflavin Metabolism
	r1145	ribosylnicotinamide kinase	ATP[Cytoplasm] + N-Ribosylnicotinamide[Cytoplasm] => ADP[Cytoplasm] + nicotinamide mononucleotide[Cytoplasm]		YNL129W				c	NAD Biosynthesis
	r1146	ribonucleoside-triphosphate reductase (ATP)	ATP[Cytoplasm] + Oxidized thioredoxin[Cytoplasm] => Reduced thioredoxin[Cytoplasm] + dATP[Cytoplasm]		YLR043C				c	Nucleotide Salvage Pathway
	r1147	ribonucleoside-triphosphate reductase (GTP)	GTP[Cytoplasm] + Reduced thioredoxin[Cytoplasm] <=> Oxidized thioredoxin[Cytoplasm] + dGTP[Cytoplasm]		YLR043C				c	Nucleotide Salvage Pathway
	r1148	ribonucleoside-triphosphate reductase (CTP)	CTP[Cytoplasm] + Reduced thioredoxin[Cytoplasm] <=> Oxidized thioredoxin[Cytoplasm] + dCTP[Cytoplasm]		YLR043C				c	Nucleotide Salvage Pathway
	r1149	ribonucleoside-triphosphate reductase (UTP)	Oxidized thioredoxin[Cytoplasm] + dUTP[Cytoplasm] => Reduced thioredoxin[Cytoplasm] + UTP[Cytoplasm]		YLR043C				c	Nucleotide Salvage Pathway
	r115	acetylcarnitine transport out of peroxisome	O-acetylcarnitine[Peroxisome] => O-acetylcarnitine[Cytoplasm]						p	Transport, Peroxisomal
	r1170	sirohydrochlorin dehydrogenase	NADPH[Cytoplasm] + dihydrosirohydrochlorin[Cytoplasm] => NADP(+)[Cytoplasm] + sirohydrochlorin[Cytoplasm]		YBR213W				c	Porphyrin and Chlorophyll Metabolism
	r1171	sirohydrochlorin ferrochetalase	Fe2+[Cytoplasm] + sirohydrochlorin[Cytoplasm] => Siroheme[Cytoplasm]		YBR213W				c	Porphyrin and Chlorophyll Metabolism
	r1179	sulfite transport (efflux, cytosol to extracellular)	sulfite[Cytoplasm] => Sulfite[Extracellular]		YPL092W				c	Transport, Extracellular
	r1185	spermidine excretion (cytosol to extracellular)	spermidine[Cytoplasm] => spermidine[Extracellular]		YKL174C				c	Transport, Extracellular
	r1208	Taurine dioxygenase	2-oxoglutarate[Cytoplasm] + O2[Cytoplasm] + Taurine[Cytoplasm] => Aminoacetaldehyde[Cytoplasm] + CO2[Cytoplasm] + succinate[Cytoplasm] + sulfite[Cytoplasm]		YLL057C				c	Taurine Metabolism
	r1211	tetrahydrofolate aminomethyltransferase, mitochondrial	5,10-methenyltetrahydrofolate[Mitochondrion] <=> 5-Formyltetrahydrofolate[Mitochondrion]		YAL044C:YBR221C:YDR019C:YER178W:YMR189W		0		m	Folate Metabolism
	r1214	hydrogen peroxide reductase (thioredoxin), mitochondrial	Hydrogen peroxide[Mitochondrion] + Reduced thioredoxin[Mitochondrion] => Oxidized thioredoxin[Mitochondrion]		YBL064C:YCR083W				m	Other
	r1217	thiamin diphosphatase, extracellular	Thiamine diphosphate[Extracellular] => thiamin[Extracellular] + 2 phosphate[Extracellular]		YBR092C				c	Thiamine Metabolism
	r1221	thiamin phosphatase, extracellular	Thiamin monophosphate[Extracellular] => thiamin[Extracellular] + phosphate[Extracellular]		YBR092C				c	Thiamine Metabolism
	r124	4-aminobenzoate synthase	4-amino-4-deoxychorismate[Cytoplasm] => 4-aminobenzoate[Cytoplasm] + pyruvate[Cytoplasm]		YMR289W				c	Folate Metabolism
	r1263	fatty acid intracellular transport	C24-CoA[Cytoplasm] <=> C24-CoA[Peroxisome]				0		p	Transport, Peroxisomal
	r1265	L-tyrosine N-formyltransferase	10-formyltetrahydrofolate[Cytoplasm] + L-tyrosine[Cytoplasm] => 5,6,7,8-Tetrahydrofolate[Cytoplasm] + N-Formyl-L-tyrosine[Cytoplasm]		YDR403W				c	Tyrosine, Tryptophan, and Phenylalanine Metabolism
	r1272	tyrosine peroxisomal transport via proton symport	L-tyrosine[Cytoplasm] <=> L-tyrosine[Peroxisome] + H(+)[Peroxisome]				0		p	Transport, Peroxisomal
	r1297	UTP diphosphohydrolase	UTP[Cytoplasm] => UMP[Cytoplasm] + 2 phosphate[Cytoplasm]		YER005W				c	Nucleotide Salvage Pathway
	r1310	xylitol dehydrogenase (D-xyulose-forming)	NAD(+)[Cytoplasm] + Xylitol[Cytoplasm] => D-xylulose[Cytoplasm] + NADH[Cytoplasm]		YLR070C				c	Xylose Metabolism
	r1315	Exo-1,3-beta-glucan glucohydrase	1,3-beta-D-Glucan[Extracellular] => D-Glucose[Extracellular]		YNR067C				c	Starch and Sucrose Metabolism
	r1326	3-Methyl-2-oxopentanoate decarboxylase	(S)-3-Methyl-2-oxopentanoate[Cytoplasm] <=> 2-methylbutyraldehyde[Cytoplasm] + CO2[Cytoplasm]		YDR380W				c	Complex Alcohol Metabolism
	r1333	N-acteylglutamate synthase, mitochondrial	acetyl-CoA[Mitochondrion] + L-Glutamate[Mitochondrion] <=> N-acetyl-L-glutamate[Mitochondrion] + coenzyme A[Mitochondrion]		YJL071W				m	Arginine and Proline Metabolism
	r139	adenosine transport in via proton symport	adenosine[Extracellular] <=> adenosine[Cytoplasm]		YAL022C				c	Transport, Extracellular
	r154	oxoglutarate dehydrogenase (lipoamide)	2-oxoglutarate[Mitochondrion] + lipoamide[Mitochondrion] <=> CO2[Mitochondrion] + S-Succinyldihydrolipoamide[Mitochondrion]		YDR148C:YFL018C:YIL125W				m	Citric Acid Cycle
	r1540	glutathione peridoxase	2 Reduced glutathione[Cytoplasm] + hydrogen peroxide[Cytoplasm] => oxidized glutathione[Cytoplasm]		YDR513W				c	Other Amino Acid Metabolism
	r155	oxoglutarate dehydrogenase (dihydrolipoamide S-succinyltransferase)	coenzyme A[Mitochondrion] + S-Succinyldihydrolipoamide[Mitochondrion] <=> succinyl-CoA[Mitochondrion] + dihydrolipoamide[Mitochondrion]		YDR148C:YFL018C:YIL125W				m	Citric Acid Cycle
	r1571	Indole-3-pyruvate decarboxylase	Indolepyruvate[Cytoplasm] <=> CO2[Cytoplasm] + Indole-3-acetaldehyde[Cytoplasm]		YDR380W				c	Tyrosine, Tryptophan, and Phenylalanine Metabolism
	r159	AKG transporter, peroxisome	2-oxoglutarate[Cytoplasm] <=> 2-oxoglutarate[Peroxisome]						p	Transport, Peroxisomal
	r1612	metb1	L-cysteine[Cytoplasm] + O-acetyl-L-homoserine[Cytoplasm] <=> L-cystathionine[Cytoplasm] + acetate[Cytoplasm]		YJR130C				c	Methionine Metabolism
	r1631	nicotinate-nucleotide adenylyltransferase	ATP[Cytoplasm] + nicotinate D-ribonucleotide[Cytoplasm] => Deamino-NAD+[Cytoplasm] + diphosphate[Cytoplasm]		YGR010W				c	NAD Biosynthesis
	r1665	phosphate transport via symport	phosphate[Extracellular] => phosphate[Cytoplasm]		YCR037C;YBR296C;YJL198W;YML123C;YNR013C				c	Transport, Extracellular
	r1672	Phenylpyruvate decarboxylase	phenylpyruvate[Cytoplasm] <=> CO2[Cytoplasm] + Phenylacetaldehyde[Cytoplasm]		YDR380W				c	Complex Alcohol Metabolism
	r170	aldehyde dehydrogenase (2-methylbutanol, NADP)	2-methylbutyraldehyde[Cytoplasm] + NADPH[Cytoplasm] => 2-methyl-1-butanol[Cytoplasm] + NADP(+)[Cytoplasm]		YMR318C;YCR105W;YDR368W				c	Complex Alcohol Metabolism
	r173	aldehyde dehydrogenase (isobutyl alcohol, NADP)	2-methylpropanal[Cytoplasm] + NADP(+)[Cytoplasm] => NADPH[Cytoplasm] + isobutyl alcohol[Cytoplasm]		YMR318C;YCR105W				c	Complex Alcohol Metabolism
	r176	aldehyde dehydrogenase (isoamyl alcohol, NADP)	3-Methylbutanal[Cytoplasm] + NADPH[Cytoplasm] => Isoamyl alcohol[Cytoplasm] + NADP(+)[Cytoplasm]		YMR318C;YCR105W				c	Complex Alcohol Metabolism
	r179	aldehyde dehydrogenase (2-phenylethanol, NADP)	NADPH[Cytoplasm] + Phenylacetaldehyde[Cytoplasm] => 2-phenylethanol[Cytoplasm] + NADP(+)[Cytoplasm]		YMR318C;YCR105W				c	Complex Alcohol Metabolism
	r211	Ap4A hydrolase	P1,P4-bis(5'-adenosyl) tetraphosphate[Cytoplasm] <=> 2 ADP[Cytoplasm]		YDR305C				c	Purine and Pyrimidine Biosynthesis
	r215	D-arabinono-1,4-lactone oxidase	D-arabinono-1,4-lactone[Cytoplasm] + O2[Cytoplasm] => D-erythro-Ascorbate[Cytoplasm] + hydrogen peroxide[Cytoplasm]		YML086C				c	Arabinose Metabolism
	r216	D-arabinose 1-dehydrogenase (NAD)	D-arabinose[Cytoplasm] + NAD(+)[Cytoplasm] => D-arabinono-1,4-lactone[Cytoplasm] + NADH[Cytoplasm]		YMR041C				c	Alternate Carbon Metabolism
	r240	aspartate-glutamate peroxisomal shuttle	L-aspartate[Cytoplasm] + L-glutamate[Peroxisome] <=> L-glutamate[Cytoplasm] + L-aspartate[Peroxisome]						p	Transport, Peroxisomal
	r253	L-allo-threonine dehydrogenase	L-Allo-threonine[Cytoplasm] + NADP(+)[Cytoplasm] => L-2-Amino-3-oxobutanoate[Cytoplasm] + NADPH[Cytoplasm]		YMR226C				c	Threonine and Lysine Metabolism
	r254	AMP/ATP transporter, peroxisomal	ATP[Cytoplasm] + AMP[Peroxisome] => AMP[Cytoplasm] + ATP[Peroxisome]		YPR128C				p	Transport, Peroxisomal
	r258	ATP diphosphohydrolase	ATP[Cytoplasm] => AMP[Cytoplasm] + 2 phosphate[Cytoplasm]		YER005W				c	Nucleotide Salvage Pathway
	r266	ADP/ATP transporter, peroxisomal	ATP[Cytoplasm] + ADP[Peroxisome] => ADP[Cytoplasm] + ATP[Peroxisome]		YPR128C				p	Transport, Peroxisomal
	r269	(R,R)-butanediol dehydrogenase	(R,R)-2,3-Butanediol[Cytoplasm] + NAD(+)[Cytoplasm] => (R)-Acetoin[Cytoplasm] + NADH[Cytoplasm]		YAL060W				c	Alternate Carbon Metabolism
	r275	C-22 sterol desaturase (NAD)	NAD(+)[Cytoplasm] + ergosta-5,7,24(28)-trienol[Cytoplasm] <=> Ergosta-5,7,22,24,(28)-tetraen-3beta-ol[Cytoplasm] + O2[Cytoplasm] + NADH[Cytoplasm]		YKL150W:YMR015C:YNL111C				c	Sterol Metabolism
	r28	3-(4-hydroxyphenyl)pyruvate peroxisomal transport via proton symport	3-(4-hydroxyphenyl)pyruvate[Cytoplasm] <=> 3-(4-hydroxyphenyl)pyruvate[Peroxisome] + H(+)[Peroxisome]						p	Transport, Peroxisomal
	r290	Ferrocytochrome-c:hydrogen-peroxide oxidoreductase	Hydrogen peroxide[Mitochondrion] + 2 ferrocytochrome c[Mitochondrion] => 2 ferricytochrome c[Mitochondrion]		YJR048W:YKR066C				m	Oxidative Phosphorylation
	r3	1,6-beta-glucan synthase	UDPglucose[Cytoplasm] => 1,6-beta-D-Glucan[Cytoplasm] + UDP[Cytoplasm]		YGR143W;YPR159W				c	Alternate Carbon Metabolism
	r325	citrate/malate antiport into peroxisome	malate[Cytoplasm] + citrate[Peroxisome] <=> citrate[Cytoplasm] + malate[Peroxisome]				0		p	Transport, Peroxisomal
	r328	citrate/isocitrate antiport into peroxisome	citrate[Cytoplasm] + isocitrate[Peroxisome] <=> isocitrate[Cytoplasm] + citrate[Peroxisome]				0		p	Transport, Peroxisomal
	r334	CO2 peroxisomal transport	CO2[Cytoplasm] <=> CO2[Peroxisome]				0		p	Transport, Peroxisomal
	r336	CoA hydrolase (peroxisomal)	coenzyme A[Peroxisome] => Pantetheine 4'-phosphate[Peroxisome] + Adenosine 3',5'-bisphosphate[Peroxisome]		YLR151C				p	Pantothenate and CoA Biosynthesis
	r337	CoA transporter (mitochondrial)	coenzyme A[Cytoplasm] <=> coenzyme A[Mitochondrion]		YHR002W				m	Transport, Mitochondrial
	r357	Ubiquinol:ferricytochrome-c oxidoreductase	Ubiquinol-6[Mitochondrion] + 2 ferricytochrome c[Mitochondrion] <=> Ubiquinone-6[Mitochondrion] + 2 ferrocytochrome c[Mitochondrion]		Q0105:YBL045C:YDR529C:YEL024W:YFR033C:YGR183C:YHR001W-A:YJL166W:YJR048W:YOR065W:YPR191W		0		m	Oxidative Phosphorylation
	r360	cystathionine b-lyase	L-cystathionine[Cytoplasm] => L-Homocysteine[Cytoplasm] + NH3[Cytoplasm] + pyruvate[Cytoplasm]		YGL184C				c	Methionine Metabolism
	r367	cytidine transport in via proton symport	cytidine[Extracellular] <=> cytidine[Cytoplasm]		YAL022C				c	Transport, Extracellular
	r37	3-Isopropylmalate 3-methyltransferase	3-Carboxy-2-hydroxy-4-methylpentanoate[Cytoplasm] + S-adenosyl-L-methionine[Cytoplasm] => 3-isopropylmalate-methyl-ester[Cytoplasm] + S-adenosyl-L-homocysteine[Cytoplasm]		YER175C				c	Complex Alcohol Metabolism
	r370	(R)-Lactate:ferricytochrome-c 2-oxidoreductase	D-lactate[Cytoplasm] + 2 ferricytochrome c[Mitochondrion] => pyruvate[Cytoplasm] + 2 H(+)[Mitochondrion] + 2 ferrocytochrome c[Mitochondrion]	1.1.2.4	YEL071W:YJR048W;YDL178W:YJR048W				m	Alternate Carbon Metabolism
	r373	D-lactate/pyruvate antiport, mitochondrial	D-lactate[Cytoplasm] + pyruvate[Mitochondrion] <=> pyruvate[Cytoplasm] + D-lactate[Mitochondrion]						m	Transport, Mitochondrial
	r380	3,4-Dihydroxy-2-butanone-4-phosphate synthase	D-ribulose 5-phosphate[Cytoplasm] => 3,4-dihydroxy-2-butanone 4-phosphate[Cytoplasm] + formate[Cytoplasm]		YDR487C				c	Riboflavin Metabolism
	r4	ADP-ribose 2,3-cyclic phosphodiesterase	2',3'-Cyclic AMP[Cytoplasm] <=> Adenosine 2'-phosphate[Cytoplasm]		YGR247W				c	Other
	r434	2,5-diamino-6-ribitylamino-4(3H)-pyrimidinone 5'-phosphate deaminase	2,5-diamino-6-ribitylamino-4(3H)-pyrimidinone 5'-phosphate[Cytoplasm] => 5-amino-6-(5'-phosphoribitylamino)uracil[Cytoplasm] + NH3[Cytoplasm]		YOL066C				c	Riboflavin Metabolism
	r456	Endopolygalacturonase (extracellular)	Pectin[Extracellular] <=> D-Galacturonate[Extracellular]		YJR153W				c	Alternate Carbon Metabolism
	r459	UDP-glucose:ergosterol glucosyltransferase	UDP[Cytoplasm] + ergosterol 3-beta-D-glucoside[Cytoplasm] => UDPglucose[Cytoplasm] + ergosterol[Cytoplasm]		YLR189C				c	Sterol Metabolism
	r467	fatty acid peroxisomal transport	decanoic acid[Cytoplasm] => decanoic acid[Peroxisome]						p	Transport, Peroxisomal
	r470	fatty acid peroxisomal transport	lauric acid[Cytoplasm] => lauric acid[Peroxisome]						p	Transport, Peroxisomal
	r473	fatty acid peroxisomal transport via ABC system	trans-2-C14-CoA[Cytoplasm] + ATP[Peroxisome] => ADP[Peroxisome] + trans-2-C14-CoA[Peroxisome] + H(+)[Peroxisome] + phosphate[Peroxisome]		YKL188C:YPL147W				p	Transport, Peroxisomal
	r481	fatty acyl-CoA peroxisomal transport via ABC system	palmitoyl-CoA[Cytoplasm] + ATP[Peroxisome] <=> ADP[Peroxisome] + palmitoyl-CoA[Peroxisome] + H(+)[Peroxisome] + phosphate[Peroxisome]		YKL188C:YPL147W		0		p	Transport, Peroxisomal
	r482	fatty acid peroxisomal transport	palmitic acid[Cytoplasm] <=> palmitic acid[Peroxisome]				0		p	Transport, Peroxisomal
	r485	fatty acyl-CoA peroxisomal transport via ABC system	hexadecanoyl-9-ene-CoA[Cytoplasm] + ATP[Peroxisome] <=> ADP[Peroxisome] + hexadecanoyl-9-ene-CoA[Peroxisome] + H(+)[Peroxisome] + phosphate[Peroxisome]		YKL188C:YPL147W		0		p	Transport, Peroxisomal
	r486	fatty acid peroxisomal transport	hexadecanoyl-9-ene acid[Cytoplasm] <=> hexadecanoyl-9-ene acid[Peroxisome]				0		p	Transport, Peroxisomal
	r489	fatty acyl-CoA transport via ABC system	stearic acid[Cytoplasm] + ATP[Peroxisome] <=> ADP[Peroxisome] + stearic acid[Peroxisome] + H(+)[Peroxisome] + phosphate[Peroxisome]		YKL188C:YPL147W		0		p	Transport, Peroxisomal
	r496	fatty acid peroxisomal transport	C24 acid[Cytoplasm] <=> C24 acid[Peroxisome]		YBR041W		0		p	Transport, Peroxisomal
	r497	fatty acid peroxisomal transport	C26 acid[Cytoplasm] <=> C26 acid[Peroxisome]		YBR041W		0		p	Transport, Peroxisomal
	r563	iron (II) transport	Fe2+[Extracellular] => Fe2+[Cytoplasm]		YMR319C				c	Transport, Extracellular
	r567	N-Formyl-L-kynurenine amidohydrolase	L-formylkynurenine[Cytoplasm] <=> L-kynurenine[Cytoplasm] + formate[Cytoplasm]		YJL060W				c	Tyrosine, Tryptophan, and Phenylalanine Metabolism
	r571	FMN reductase	FMN[Cytoplasm] + NAD(+)[Cytoplasm] => NADH[Cytoplasm] + Reduced FMN[Cytoplasm]		YLR011W				c	Riboflavin Metabolism
	r572	FMN reductase	FMN[Cytoplasm] + NADP(+)[Cytoplasm] => NADPH[Cytoplasm] + Reduced FMN[Cytoplasm]		YLR011W				c	Riboflavin Metabolism
	r581	farnesyltranstransferase	FMN[Cytoplasm] + NADP(+)[Cytoplasm] => NADPH[Cytoplasm] + Reduced FMN[Cytoplasm]		YPL069C				c	Sterol Metabolism
	r584	5-formethyltetrahydrofolate cyclo-ligase	5-Formyltetrahydrofolate[Cytoplasm] + ATP[Cytoplasm] => 5,10-methenyltetrahydrofolate[Cytoplasm] + ADP[Cytoplasm] + phosphate[Cytoplasm]		YER183C				c	Folate Metabolism
	r59	4-Methyl-2-oxopentanoate decarboxylase	4-methyl-2-oxopentanoate[Cytoplasm] <=> 3-Methylbutanal[Cytoplasm] + CO2[Cytoplasm]		YDR380W				c	Complex Alcohol Metabolism
	r638	glucan 1,4-alpha-glucosidase	glycogen[Cytoplasm] => D-Glucose[Cytoplasm]		YPR184W				c	Alternate Carbon Metabolism
	r651	glutamate 5-kinase	ATP[Cytoplasm] + L-glutamate[Cytoplasm] => ADP[Cytoplasm] + L-Glutamate 5-phosphate[Cytoplasm]		YHR033W				c	Arginine and Proline Metabolism
	r668	glyoxylate transport, peroxisomal	glyoxylate[Cytoplasm] <=> glyoxylate[Peroxisome]			0	0		p	Transport, Peroxisomal
	r671	Glycerol dehydrogenase (NADP-dependent)	NADP(+)[Cytoplasm] + glycerol[Cytoplasm] => Dihydroxyacetone[Cytoplasm] + NADPH[Cytoplasm]		YOR120W				c	Glycerolipid Metabolism
	r692	glutathione oxidoreductase	NADPH[Mitochondrion] + Oxidized glutathione[Mitochondrion] => NADP(+)[Mitochondrion] + 2 Reduced glutathione[Mitochondrion]		YPL059W:YPL091W				m	Glutamate metabolism
	r694	glutathione peroxidase, mitochondria	2 Reduced glutathione[Mitochondrion] + Hydrogen peroxide[Mitochondrion] => Oxidized glutathione[Mitochondrion]		YPL059W				m	Glutamate metabolism
	r696	glutathione transport	Reduced glutathione[Extracellular] => Reduced glutathione[Cytoplasm]		YJL212C				c	Transport, Extracellular
	r7	2-deoxyglucose-6-phosphatase	2-Deoxy-D-glucose 6-phosphate[Cytoplasm] => 2-Deoxy-D-glucose[Cytoplasm] + phosphate[Cytoplasm]		YHR043C;YHR044C				c	Other
	r701	GTP diphosphohydrolase	GTP[Cytoplasm] => GMP[Cytoplasm] + 2 phosphate[Cytoplasm]		YER005W				c	Nucleotide Salvage Pathway
	r732	Heme O monooxygenase, mitochondrial	Heme O[Mitochondrion] + NADH[Mitochondrion] + O2[Mitochondrion] => Heme A[Mitochondrion] + NAD(+)[Mitochondrion]		YDR376W:YER141W:YPL252C				m	Porphyrin and Chlorophyll Metabolism
	r738	fatty acid intracellular transport	C26-CoA[Cytoplasm] <=> C26-CoA[Peroxisome]			0	0		p	Transport, Peroxisomal
	r807	2-isopropylmalate synthase	3-methyl-2-oxobutanoate[Cytoplasm] + acetyl-CoA[Cytoplasm] => 3-Carboxy-3-hydroxy-4-methylpentanoate[Cytoplasm] + coenzyme A[Cytoplasm]		YOR108W				c	Valine, Leucine, and Isoleucine Metabolism
	r815	(S)-Lactate:ferricytochrome-c 2-oxidoreductase	L-Lactate[Cytoplasm] + 2 ferricytochrome c[Mitochondrion] => 2 ferrocytochrome c[Mitochondrion] + pyruvate[Cytoplasm]		YJR048W:YML054C				m	Pyruvate Metabolism
	r818	L-Lactaldehyde:NADP+ 1-oxidoreductase	methylglyoxal[Cytoplasm] + NADPH[Cytoplasm] => L-Lactaldehyde[Cytoplasm] + NADP(+)[Cytoplasm]		YOL151W				c	Alternate Carbon Metabolism
	r833	L-serine dehydrogenase	NADP(+)[Cytoplasm] + L-serine[Cytoplasm] => 2-Aminomalonate semialdehyde[Cytoplasm] + NADPH[Cytoplasm]		YMR226C				c	Glycine and Serine Metabolism
	r840	malate/oxaloacetate shuttle	oxaloacetate[Cytoplasm] + malate[Peroxisome] <=> malate[Cytoplasm] + oxaloacetate[Peroxisome]			0	0		p	Transport, Peroxisomal
	r843	alpha-glucosidase	maltose[Cytoplasm] => 2 D-Glucose[Cytoplasm]		YOL157C				c	Galactose metabolism
	r878	inositol-1,3,4,5-triphosphate 6-kinase, nucleus	1D-myo-Inositol 1,3,4,5-tetrakisphosphate[Cytoplasm] + ATP[Cytoplasm] <=> 1D-myo-Inositol 1,3,4,5,6-pentakisphosphate[Cytoplasm] + ADP[Cytoplasm]		YDR017C;YDR173C	0	0		c	Phospholipid Biosynthesis
	r879	inositol-1,4,5,6- tetrakisphosphate 3-kinase, nucleus	1D-myo-Inositol 1,4,5,6-tetrakisphosphate[Cytoplasm] + ATP[Cytoplasm] <=> 1D-myo-Inositol 1,3,4,5,6-pentakisphosphate[Cytoplasm] + ADP[Cytoplasm]		YDR173C	0	0		c	Phospholipid Biosynthesis
	r880	inositol-1,4,5-triphosphate 6-kinase, nucleus	1D-myo-Inositol 1,4,5-trisphosphate[Cytoplasm] + ATP[Cytoplasm] <=> 1D-myo-Inositol 1,4,5,6-tetrakisphosphate[Cytoplasm] + ADP[Cytoplasm]		YDR173C	0	0		c	Phospholipid Biosynthesis
	r881	inositol-1,4,5-trisphosphate 3-kinase, nucleus	1D-myo-Inositol 1,4,5-trisphosphate[Cytoplasm] + ATP[Nucleus][Cytoplasm] <=> 1D-myo-Inositol 1,3,4,5-tetrakisphosphate[Cytoplasm] + ADP[Cytoplasm]		YDR173C	0	0		c	Phospholipid Biosynthesis
	r888	5'-methylthioadenosine phosphorylase	5-Methylthioadenosine[Cytoplasm] + phosphate[Cytoplasm] => 5-methylthio-5-deoxy-D-ribose 1-phosphate[Cytoplasm] + adenine[Cytoplasm]		YLR017W				c	Methionine Metabolism
	r897	Nicotinic acid transport	Nicotinate[Extracellular] <=> nicotinate[Cytoplasm]		YGR260W				c	Transport, Extracellular
	r898	NAD diphosphatase, peroxisomal	NAD(+)[Peroxisome] => AMP[Peroxisome] + nicotinamide mononucleotide[Peroxisome]		YGL067W				p	NAD Biosynthesis
	r917	nucleoside-diphosphatase (ADP)	ADP[Cytoplasm] => AMP[Cytoplasm] + phosphate[Cytoplasm]		YER005W				c	Nucleotide Salvage Pathway
	r918	nucleoside-diphosphatase (GDP)	GDP[Cytoplasm] => GMP[Cytoplasm] + phosphate[Cytoplasm]		YER005W:YEL042W				c	Nucleotide Salvage Pathway
	r921	nucleoside-diphosphatase (UDP)	UDP[Cytoplasm] => UMP[Cytoplasm] + phosphate[Cytoplasm]		YER005W				c	Nucleotide Salvage Pathway
	r93	Isoamyl acetate-hydrolyzing esterase	isoamyl acetate[Cytoplasm] => Isoamyl alcohol[Cytoplasm] + acetate[Cytoplasm]		YOR126C				c	Complex Alcohol Metabolism
	r932	N-formyltyrosine oxidase	2 N-Formyl-L-tyrosine[Cytoplasm] + NADPH[Cytoplasm] => N,N-bisformyl-dityrosine[Cytoplasm] + NADP(+)[Cytoplasm]		YDR402C:YHR042W				c	Tyrosine, Tryptophan, and Phenylalanine Metabolism
	r934	ammonia transport (efflux, cytosol to extracellular)	NH3[Cytoplasm] <=> NH3[Extracellular]						c	Transport, Extracellular
	r938	nicotinamide-nucleotide adenylyltransferase	ATP[Cytoplasm] + nicotinamide mononucleotide[Cytoplasm] => NAD(+)[Cytoplasm] + diphosphate[Cytoplasm]		YGR010W				c	NAD Biosynthesis
	r94	Isobutyl acetate-hydrolyzing esterase	isobutyl acetate[Cytoplasm] <=> acetate[Cytoplasm] + isobutyl alcohol[Cytoplasm]		YOR126C				c	Complex Alcohol Metabolism
	r942	NMN peroxisomal transport via proton symport	nicotinamide mononucleotide[Cytoplasm] <=> nicotinamide mononucleotide[Peroxisome] + H(+)[Peroxisome]			0	0		p	Transport, Peroxisomal
	r949	Nicotinamide N-methyltransferase	S-adenosyl-L-methionine[Cytoplasm] + nicotinamide[Cytoplasm] => 1-Methylnicotinamide[Cytoplasm] + S-adenosyl-L-homocysteine[Cytoplasm]		YLR285W				c	NAD Biosynthesis
	r95	Ethyl acetate-hydrolyzing esterase	Acetic ester[Cytoplasm] <=> acetate[Cytoplasm] + ethanol[Cytoplasm]		YOR126C				c	Complex Alcohol Metabolism
	r952	5'-nucleotidase (IMP)	IMP[Cytoplasm] => inosine[Cytoplasm] + phosphate[Cytoplasm]		YOR155C				c	Nucleotide Salvage Pathway
	r953	5'-nucleotidase (UMP)	UMP[Cytoplasm] => phosphate[Cytoplasm] + uridine[Cytoplasm]		YGL224C				c	Nucleotide Salvage Pathway
	r955	5'-nucleotidase (CMP)	CMP[Cytoplasm] => cytidine[Cytoplasm] + phosphate[Cytoplasm]		YGL224C				c	Nucleotide Salvage Pathway
	r976	Alcohol Acetyltransferase (ethanol)	acetyl-CoA[Cytoplasm] + ethanol[Cytoplasm] => Acetic ester[Cytoplasm] + coenzyme A[Cytoplasm]		YGR177C;YOR377W				c	Complex Alcohol Metabolism
	r977	Alcohol Acetyltransferase (isoamyl alcohol)	Isoamyl alcohol[Cytoplasm] + acetyl-CoA[Cytoplasm] => coenzyme A[Cytoplasm] + isoamyl acetate[Cytoplasm]		YGR177C;YOR377W				c	Complex Alcohol Metabolism
	r978	Alcohol Acetyltransferase (2-methylbutanol)	2-methyl-1-butanol[Cytoplasm] + acetyl-CoA[Cytoplasm] => 2-methylbutyl acetate[Cytoplasm] + coenzyme A[Cytoplasm]		YGR177C;YOR377W				c	Complex Alcohol Metabolism
	r979	Alcohol Acetyltransferase (isobutyl alcohol)	acetyl-CoA[Cytoplasm] + isobutyl alcohol[Cytoplasm] => coenzyme A[Cytoplasm] + isobutyl acetate[Cytoplasm]		YGR177C;YOR377W				c	Complex Alcohol Metabolism
	r980	Alcohol Acetyltransferase (Phenylethanol alcohol)	2-phenylethanol[Cytoplasm] + acetyl-CoA[Cytoplasm] => Phenethyl acetate[Cytoplasm] + coenzyme A[Cytoplasm]		YOR377W				c	Complex Alcohol Metabolism
	RAM1	Protein farnesyltransferase subunit beta	all-trans-nonaprenyl diphosphate[Cytoplasm] + 4-hydroxybenzoate[Cytoplasm] => 3-nonaprenyl-4-hydroxybenzoate[Cytoplasm] + diphosphate[Cytoplasm]	2.5.1.58	YDL090C:YKL019W				c	Quinone biosynthesis
	RBK1_1	Probable ribokinase	ATP[Cytoplasm] + D-ribose[Cytoplasm] => ADP[Cytoplasm] + D-ribose 5-phosphate[Cytoplasm]	2.7.1.15	YCR036W				c	Pentose phosphate pathway
	RBK1_2	Probable ribokinase	ATP[Cytoplasm] + deoxyribose[Cytoplasm] => 2-deoxy-D-ribose 5-phosphate[Cytoplasm] + ADP[Cytoplasm]	2.7.1.15	YCR036W				c	Pentose phosphate pathway
	RER2	Dehydrodolichyl diphosphate synthetase	all-trans-nonaprenyl diphosphate[Cytoplasm] + 4-hydroxybenzoate[Cytoplasm] => 3-nonaprenyl-4-hydroxybenzoate[Cytoplasm] + diphosphate[Cytoplasm]	2.5.1.-	YBR002C				c	Quinone biosynthesis
	RIB1	GTP cyclohydrolase-2	GTP[Cytoplasm] => 2,5-diamino-6-hydroxy-4-(5'-phosphoribosylamino)-pyrimidine[Cytoplasm] + diphosphate[Cytoplasm] + formate[Cytoplasm]	3.5.4.25	YBL033C				c	Riboflavin metabolism
	RIB5	Riboflavin synthase alpha chain	3,4-dihydroxy-2-butanone 4-phosphate[Cytoplasm] + 4-(1-D-ribitylamino)-5-amino-2,6-dihydroxypyrimidine[Cytoplasm] => 6,7-dimethyl-8-(1-D-ribityl)lumazine[Cytoplasm] + phosphate[Cytoplasm]	2.5.1.9	YBR256C:YOL143C				c	Riboflavin metabolism
	RIB7_1	5-amino-6-(5-phosphoribosylamino)uracil reductase	2,5-diamino-6-hydroxy-4-(5'-phosphoribosylamino)-pyrimidine[Cytoplasm] => 5-amino-6-(5-phosphoribosylamino)uracil[Cytoplasm] + NH3[Cytoplasm]	3.5.4.26	YBR153W				c	Riboflavin metabolism
	RIB7_2	5-amino-6-(5-phosphoribosylamino)uracil reductase	5-amino-6-(5-phosphoribosylamino)uracil[Cytoplasm] + NADPH[Cytoplasm] => 5-amino-6-(5'-phosphoribitylamino)uracil[Cytoplasm] + NADP(+)[Cytoplasm]	1.1.1.193	YBR153W				c	Riboflavin metabolism
	RIM2	UTP/UMP antiport	UTP[Cytoplasm] + UMP[Mitochondrion] => UMP[Cytoplasm] + 2 H(+)[Mitochondrion] + UTP[Mitochondrion]		YBR192W				m	Transport, Mitochondrial
	RIP1	Cytochrome b-c1 complex subunit Rieske, mitochondrial	1.5 H(+)[Mitochondrion] + 2 ferricytochrome c[Mitochondrion] + ubiquinol[Mitochondrion] => 2 ferrocytochrome c[Mitochondrion] + ubiquinone-9[Mitochondrion]	1.10.2.2	YEL024W:Q0105:YOR065W:YBL045C:YPR191W:YPR191W:YFR033C:YDR529C:YJL166W:YGR183C:YHR001W-A				m	Oxidative phosphorylation
	RKI1	Ribose-5-phosphate isomerase	D-ribulose 5-phosphate[Cytoplasm] <=> D-ribose 5-phosphate[Cytoplasm]	5.3.1.6	YOR095C				c	Pentose phosphate pathway
	RNR1_1	Ribonucleoside-diphosphate reductase large chain 1	ADP[Cytoplasm] + thioredoxin dithiol[Cytoplasm] => dADP[Cytoplasm] + thioredoxin disulfide[Cytoplasm]	1.17.4.1	YER070W;YIL066C:YGR180C:YJL026W				c	Salvage pathways
	RNR1_2	Ribonucleoside-diphosphate reductase large chain 1	GDP[Cytoplasm] + thioredoxin dithiol[Cytoplasm] => dGDP[Cytoplasm] + thioredoxin disulfide[Cytoplasm]	1.17.4.1	YER070W				c	Salvage pathways
	RNR1_3	Ribonucleoside-diphosphate reductase large chain 1	CDP[Cytoplasm] + thioredoxin dithiol[Cytoplasm] => dCDP[Cytoplasm] + thioredoxin disulfide[Cytoplasm]	1.17.4.1	YER070W				c	Salvage pathways
	RNR1_4	Ribonucleoside-diphosphate reductase large chain 1	UDP[Cytoplasm] + thioredoxin dithiol[Cytoplasm] => dUDP[Cytoplasm] + thioredoxin disulfide[Cytoplasm]	1.17.4.1	YER070W				c	Salvage pathways
	RNR3	Ribonucleoside-diphosphate reductase large chain 2	ADP[Cytoplasm] + thioredoxin dithiol[Cytoplasm] => dADP[Cytoplasm] + thioredoxin disulfide[Cytoplasm]	1.17.4.1					c	Salvage pathways
	RPE1	Ribulose-phosphate 3-epimerase	D-ribulose 5-phosphate[Cytoplasm] <=> D-xylulose 5-phosphate[Cytoplasm]	5.1.3.1	YJL121C				c	Pentose phosphate pathway
	SAH1	Adenosylhomocysteinase	S-adenosyl-L-homocysteine[Cytoplasm] => adenosine[Cytoplasm] + homocysteine[Cytoplasm]	3.3.1.1	YER043C				c	Methionine metabolism
	SAM1	S-adenosylmethionine synthetase 1	ATP[Cytoplasm] + L-methionine[Cytoplasm] => S-adenosyl-L-methionine[Cytoplasm] + diphosphate[Cytoplasm] + phosphate[Cytoplasm]	2.5.1.6	YDR502C;YLR180W				c	Methionine metabolism
	SAM3	S-adenosylmethionine permease SAM3	H(+)[Extracellular] + S-adenosyl-L-methionine[Extracellular] => S-adenosyl-L-methionine[Cytoplasm]		YPL274W				c	Transport, extracellular
	SCS7	Inositolphosphorylceramide-B C-26 hydroxylase	NADH[Cytoplasm] + P-ceramide[Cytoplasm] + oxygen[Cytoplasm] => D-ceramide[Cytoplasm] + NADP(+)[Cytoplasm]	1.-.-.-	YMR272C		0		c	Sphingoglycolipid metabolism
	SCT1_1	Glycerol-3-phosphate O-acyltransferase 1	acyl CoAs[Cytoplasm] + acyl-sn-glycerol 3-phosphates[Cytoplasm] => coenzyme A[Cytoplasm] + sn-glycerol 3-phosphate[Cytoplasm]	2.3.1.15	YBL011W				c	Glycerol metabolism (glycerolipid metabolism)
	SCT1_2	Dihydroxyacetone phosphate acyltransferase 1	acyl CoAs[Cytoplasm] + acylglycerone phosphates[Cytoplasm] => coenzyme A[Cytoplasm] + glycerone phosphate[Cytoplasm]	2.3.1.42	YBL011W				c	Glycerol metabolism (glycerolipid metabolism)
	SDH3_1	Succinate dehydrogenase [ubiquinone] cytochrome b subunit, mitochondrial	FAD[Mitochondrion] + succinate[Mitochondrion] <=> FADH2[Mitochondrion] + fumarate[Mitochondrion]	1.3.5.1	YKL141W:YKL148C:YLL041C:YDR178W:YLR164W:YMR118C:YJL045W				m	Oxidative phosphorylation
	SDH3_2	Succinate dehydrogenase [ubiquinone] cytochrome b subunit, mitochondrial	FADH2[Mitochondrion] + ubiquinone-9[Mitochondrion] <=> FAD[Mitochondrion] + ubiquinol[Mitochondrion]	1.3.5.1	YKL141W:YKL148C:YLL041C:YDR178W				m	Oxidative phosphorylation
	SEC53	Phosphomannomutase	D-mannose 6-phosphate[Cytoplasm] <=> D-mannose 1-phosphate[Cytoplasm]	5.4.2.8	YFL045C				c	Fructose and mannose metabolism
	SEC59	Dolichol kinase	CTP[Cytoplasm] + dolichol[Cytoplasm] => CDP[Cytoplasm] + dolichyl phosphate[Cytoplasm]	2.7.1.108	YMR013C				c	Glycoprotein metabolism
	SER1_1	Phosphoserine aminotransferase	3-phosphonooxypyruvate[Cytoplasm] + L-glutamate[Cytoplasm] => 2-oxoglutarate[Cytoplasm] + O-phosphoserine[Cytoplasm]	2.6.1.52	YOR184W				c	Glycine, serine, and threonine metabolism
	SER1_2	Phosphoserine aminotransferase	2-oxo-3-hydroxy-4-phosphobutanoate[Cytoplasm] + L-glutamate[Cytoplasm] <=> 2-oxoglutarate[Cytoplasm] + O-phospho-4-hydroxy-L-threonine[Cytoplasm]	2.6.1.52	YOR184W				c	Pyridoxine (vitamin B6) metabolism
	SER2	Phosphoserine phosphatase	O-phosphoserine[Cytoplasm] => L-serine[Cytoplasm] + phosphate[Cytoplasm]	3.1.3.3	YGR208W				c	Glycine, serine, and threonine metabolism
	SER3	D-3-phosphoglycerate dehydrogenase 1	3-phospho-D-glycerate[Cytoplasm] + NAD(+)[Cytoplasm] => 3-phosphonooxypyruvate[Cytoplasm] + NADH[Cytoplasm]	1.1.1.95	YER081W;YIL074C				c	Glycine, serine, and threonine metabolism
	SES1	Seryl-tRNA synthetase, cytoplasmic	ATP[Cytoplasm] + L-serine[Cytoplasm] + tRNA(Ser)[Cytoplasm] => AMP[Cytoplasm] + L-seryl-tRNA(Ser)[Cytoplasm] + diphosphate[Cytoplasm]	6.1.1.11	YDR023W;YMR316W;YHR011W				c	tRNA synthesis
	SFA1_1	S-(hydroxymethyl)glutathione dehydrogenase	NAD(+)[Cytoplasm] + formaldehyde[Cytoplasm] + glutathione[Cytoplasm] <=> NADH[Cytoplasm] + S-formylglutathione[Cytoplasm]	1.1.1.284	YDL168W				c	Pyruvate metabolism
	SFC1	Succinate/fumarate mitochondrial transporter	succinate[Cytoplasm] + fumarate[Mitochondrion] => fumarate[Cytoplasm] + succinate[Mitochondrion]		YJR095W				m	Transport, mitochondrial
	SHM1	Serine hydroxymethyltransferase, mitochondrial	L-serine[Mitochondrion] + tetrahydrofolate[Mitochondrion] <=> 5,10-methylenetetrahydrofolate[Mitochondrion] + glycine[Mitochondrion]	2.1.2.1	YBR263W				m	Glycine, serine, and threonine metabolism
	SHM2	Serine hydroxymethyltransferase, cytosolic	L-serine[Cytoplasm] + tetrahydrofolate[Cytoplasm] <=> 5,10-methylenetetrahydrofolate[Cytoplasm] + glycine[Cytoplasm]	2.1.2.1	YLR058C				c	Glycine, serine, and threonine metabolism
	SLC1	Probable 1-acyl-sn-glycerol-3-phosphate acyltransferase	acyl CoAs[Cytoplasm] + acyl-sn-glycerol 3-phosphates[Cytoplasm] => coenzyme A[Cytoplasm] + phosphatidate[Cytoplasm]	2.3.1.51	YDL052C				c	Phospholipid biosynthesis
	SOL1	Probable 6-phosphogluconolactonase 1	6-O-phosphono-D-glucono-1,5-lactone[Cytoplasm] => 6-phospho-D-gluconate[Cytoplasm]	3.1.1.31	YCR073W-A;YGR248W;YHR163W;YNR034W				c	Pentose phosphate pathway
	SOR1	Sorbitol dehydrogenase 1	D-sorbitol[Cytoplasm] + NAD(+)[Cytoplasm] => D-fructose[Cytoplasm] + NADH[Cytoplasm]	1.1.1.14	YDL246C;YJR159W				c	Metabolism of other sugars
	SPE1	Ornithine decarboxylase	L-ornithine[Cytoplasm] => CO2[Cytoplasm] + putrescine[Cytoplasm]	4.1.1.17	YKL184W				c	Arginine metabolism
	SPE2	S-adenosylmethionine decarboxylase proenzyme	S-adenosyl-L-methionine[Cytoplasm] <=> CO2[Cytoplasm] + S-adenosylmethioninamine[Cytoplasm]	4.1.1.50	YOL052C				c	Arginine metabolism
	SPE3	Spermidine synthase	S-adenosyl-L-methionine[Cytoplasm] + putrescine[Cytoplasm] => 5'-S-methyl-5'-thioadenosine[Cytoplasm] + spermidine[Cytoplasm]	2.5.1.16	YPR069C		0		c	Arginine metabolism
	SPE4	Spermine synthase	S-adenosylmethioninamine[Cytoplasm] + spermidine[Cytoplasm] => 5'-S-methyl-5'-thioadenosine[Cytoplasm] + spermine[Cytoplasm]	2.5.1.22	YLR146C				c	Arginine metabolism
	SPO14	Phospholipase D1	phosphatidylcholines[Cytoplasm] => choline[Cytoplasm] + phosphatidate[Cytoplasm]	3.1.4.4	YKR031C				c	Glycerol metabolism (glycerolipid metabolism)
	SPO22	Sporulation-specific protein 22	2 phosphatidylcholines[Cytoplasm] => acyl acids[Cytoplasm] + glycerophosphatidylcholine[Cytoplasm] + lysophosphatidylcholine[Cytoplasm]		YIL073C				c	Phospholipid biosynthesis
	SPS19_1	Peroxisomal 2,4-dienoyl-CoA reductase SPS19	trans-2-C161-CoA[Peroxisome] => trans-3-C16-CoA[Peroxisome]	1.3.1.34	YNL202W				p	Fatty acid degradation
	SPS19_2	Peroxisomal 2,4-dienoyl-CoA reductase SPS19	trans-2-C181-CoA[Peroxisome] => trans-3-C18-CoA[Peroxisome]	1.3.1.34	YNL202W				p	Fatty acid degradation
	SPS19_3	Peroxisomal 2,4-dienoyl-CoA reductase SPS19	trans-2-C141-CoA[Peroxisome] => trans-3-C14-CoA[Peroxisome]	1.3.1.34	YNL202W				p	Fatty acid degradation
	SPS19_4	Peroxisomal 2,4-dienoyl-CoA reductase SPS19	trans-2-4-diene-CoA[Peroxisome] => trans-3-C16-CoA[Peroxisome]	1.3.1.34	YNL202W				p	Fatty acid degradation
	SPS19_5	Peroxisomal 2,4-dienoyl-CoA reductase SPS19	trans-2-4-diene-CoA[Peroxisome] => trans-3-C18-CoA[Peroxisome]	1.3.1.34	YNL202W				p	Fatty acid degradation
	SPS19_6	Peroxisomal 2,4-dienoyl-CoA reductase SPS19	trans-2-4-diene-CoA[Peroxisome] => trans-3-C14-CoA[Peroxisome]	1.3.1.34	YNL202W				p	Fatty acid degradation
	SPT14	UDP-GlcNAc-binding and catalytic	1-phosphatidyl-1D-myo-inositols[Cytoplasm] + UDP-N-acetyl-D-glucosamine[Cytoplasm] => UMP[Cytoplasm] + N-acetylglucosaminylphosphatidylinositol[Cytoplasm]		YPL175W:YPL076W:YNL038W:YDR437W:YGR216C:YPL096C-A				c	glycosylphosphatidylinositol (GPI) biosynthesis
	SRY1	serine racemase;	L-serine[Cytoplasm] <=> D-serine[Cytoplasm]	5.1.1.10 5.1.1.18	YKL218C				c	Glycine, serine and threonine metabolism
	STT4	Phosphatidylinositol 4-kinase STT4	1-phosphatidyl-1D-myo-inositols[Cytoplasm] + ATP[Cytoplasm] => 1-phosphatidyl-1D-myo-inositol 4-phosphates[Cytoplasm] + ADP[Cytoplasm]	2.7.1.67	YJL100W;YLR305C				c	Phospholipid biosynthesis
	SUC2	Invertase 2	sucrose[Extracellular] => D-fructose[Extracellular] + alpha-D-glucose[Extracellular]	3.2.1.26	YIL162W				c	Metabolism of other sugars
	SUL1	Sulfate permease 1	sulfate[Extracellular] => sulfate[Cytoplasm]		YBR294W;YGR125W;YLR092W				c	Transport, extracellular
	SUR2	Sphingolipid C4-hydroxylase SUR2	NADPH[Cytoplasm] + oxygen[Cytoplasm] + sphinganine[Cytoplasm] => NADP(+)[Cytoplasm] + phytosphingosine[Cytoplasm]	1.-.-.-	YDR297W				c	Sphingoglycolipid metabolism
	TAL1	Transaldolase	D-glyceraldehyde 3-phosphate[Cytoplasm] + sedoheptulose 7-phosphate[Cytoplasm] <=> D-erythrose 4-phosphate[Cytoplasm] + beta-D-fructofuranose 6-phosphate[Cytoplasm]	2.2.1.2	YGR043C;YLR354C				c	Pentose phosphate pathway
	TAZ1	Lyso-phosphatidylcholine acyltransferase acyltransferase, yeast-specific	acyl CoAs[Cytoplasm] + glycerophosphatidylcholine[Cytoplasm] => coenzyme A[Cytoplasm] + phosphatidylcholines[Cytoplasm]		YPR140W				c	Cytosolic fatty acid synthesis
	TDH1	Glyceraldehyde-3-phosphate dehydrogenase 1	D-glyceraldehyde 3-phosphate[Cytoplasm] + NAD(+)[Cytoplasm] + phosphate[Cytoplasm] <=> 3-phospho-D-glyceroyl phosphate[Cytoplasm] + NADH[Cytoplasm]	1.2.1.12	YGR192C;YJL052W;YJR009C				c	Glycolysis / Gluconeogenesis
	TES1	Peroxisomal acyl-coenzyme A thioester hydrolase 1	acyl CoAs[Peroxisome] => coenzyme A[Peroxisome] + acyl acids[Peroxisome]	3.1.2.2	YJR019C				p	Fatty acid degradation
	TGL5	Lipase 5	triglycerides[Cytoplasm] => acyl acids[Cytoplasm] + diglycerides[Cytoplasm]	3.1.1.3	YDR058C;YKR089C;YMR313C;YOR081C				c	Glycerol metabolism (glycerolipid metabolism)
	THI20_1	Phosphomethylpyrimidine kinase THI20	4-amino-5-hydroxymethyl-2-methylpyrimidine[Cytoplasm] + ATP[Cytoplasm] => 4-amino-2-methyl-5-phosphomethylpyrimidine[Cytoplasm] + ADP[Cytoplasm]	2.7.4.7	YOL055C;YPL258C;YPR121W				c	Thiamine (vitamin B1) metabolism
	THI20_2	Phosphomethylpyrimidine kinase THI20	4-amino-2-methyl-5-phosphomethylpyrimidine[Cytoplasm] + ATP[Cytoplasm] => 4-amino-2-methyl-5-diphosphomethylpyrimidine[Cytoplasm] + ADP[Cytoplasm]	2.7.4.7	YOL055C				c	Thiamine (vitamin B1) metabolism
	THI6_1	Hydroxyethylthiazole kinase	5-(2-hydroxyethyl)-4-methylthiazole[Cytoplasm] + ATP[Cytoplasm] => 4-methyl-5-(2-phosphoethyl)-thiazole[Cytoplasm] + ADP[Cytoplasm]	2.7.1.50	YPL214C				c	Thiamine (vitamin B1) metabolism
	THI6_2	Thiamine-phosphate pyrophosphorylase	4-amino-2-methyl-5-diphosphomethylpyrimidine[Cytoplasm] + 4-methyl-5-(2-phosphoethyl)-thiazole[Cytoplasm] => diphosphate[Cytoplasm] + thiamin monophosphate[Cytoplasm]	2.5.1.3	YPL214C				c	Thiamine (vitamin B1) metabolism
	THI7	Thiamine transporter	H(+)[Extracellular] + thiamin[Extracellular] => thiamin[Cytoplasm]		YLR237W;YOR071C;YOR192C				c	Transport, extracellular
	THI80_1	Thiamine pyrophosphokinase	ATP[Cytoplasm] + thiamin[Cytoplasm] => AMP[Cytoplasm] + thiamin diphosphate[Cytoplasm]	2.7.6.2	YOR143C				c	Thiamine (vitamin B1) metabolism
	THI80_2	Thiamine pyrophosphokinase	ATP[Cytoplasm] + thiamin diphosphate[Cytoplasm] => ADP[Cytoplasm] + thiamin triphosphate[Cytoplasm]	2.7.6.2	YOR143C				c	Thiamine (vitamin B1) metabolism
	THR1	Homoserine kinase	ATP[Cytoplasm] + L-homoserine[Cytoplasm] => ADP[Cytoplasm] + O-phospho-L-homoserine[Cytoplasm]	2.7.1.39	YHR025W				c	Glycine, serine, and threonine metabolism
	THR4_1	Threonine synthase	O-phospho-L-homoserine[Cytoplasm] => L-threonine[Cytoplasm] + phosphate[Cytoplasm]	4.2.3.1	YCR053W				c	Glycine, serine, and threonine metabolism
	THR4_2	Threonine synthase	O-phospho-4-hydroxy-L-threonine[Cytoplasm] => 4-hydroxy-L-threonine[Cytoplasm] + phosphate[Cytoplasm]	4.2.3.1	YCR053W				c	Pyridoxine (vitamin B6) metabolism
	THS1	Threonyl-tRNA synthetase, cytoplasmic	ATP[Cytoplasm] + L-threonine[Cytoplasm] + tRNA(Thr)[Cytoplasm] => AMP[Cytoplasm] + L-threonyl-tRNA(Thr)[Cytoplasm] + diphosphate[Cytoplasm]	6.1.1.3	YIL078W				c	tRNA synthesis
	TIH3	3-Methyl-2-oxopentanoate decarboxylase	(S)-3-Methyl-2-oxopentanoate[Cytoplasm] => 2-methylbutyraldehyde[Cytoplasm] + CO2[Cytoplasm]		YDL080C				c	Complex Alcohol Metabolism
	TKL1_1	Transketolase 1	D-ribose 5-phosphate[Cytoplasm] + D-xylulose 5-phosphate[Cytoplasm] <=> D-glyceraldehyde 3-phosphate[Cytoplasm] + sedoheptulose 7-phosphate[Cytoplasm]	2.2.1.1	YBR117C;YPR074C				c	Pentose phosphate pathway
	TKL1_2	Transketolase 1	D-erythrose 4-phosphate[Cytoplasm] + D-xylulose 5-phosphate[Cytoplasm] <=> D-glyceraldehyde 3-phosphate[Cytoplasm] + beta-D-fructofuranose 6-phosphate[Cytoplasm]	2.2.1.1	YBR117C;YPR074C				c	Pentose phosphate pathway
	TOR1	Phosphatidylinositol kinase homolog TOR1	1-phosphatidyl-1D-myo-inositol 3-phosphates[Cytoplasm] + ADP[Cytoplasm] => 1-phosphatidyl-1D-myo-inositols[Cytoplasm] + ATP[Cytoplasm]	2.7.11.1	YJR066W;YKL203C				c	Phospholipid biosynthesis
	TPC1	Mitochondrial thiamine pyrophosphate carrier 1	thiamin diphosphate[Cytoplasm] => thiamin diphosphate[Mitochondrion]		YGR096W				m	Transport, mitochondrial
	TPI1	Triosephosphate isomerase	glycerone phosphate[Cytoplasm] <=> D-glyceraldehyde 3-phosphate[Cytoplasm]	5.3.1.1	YDR050C				c	Glycolysis / Gluconeogenesis
	TPN1	Vitamin B6 transporter TPN1	pyridoxine[Extracellular] => pyridoxine[Cytoplasm]		YGL186C				c	Transport, extracellular
	TPS1	Trehalose-6-phosphate synthase	UDP-glucose[Cytoplasm] + alpha-D-glucose 6-phosphate[Cytoplasm] <=> UDP[Cytoplasm] + alpha,alpha'-trehalose 6-phosphate[Cytoplasm]	2.4.1.15	YBR126C				c	Trehalose metabolism
	TPS2	Trehalose-phosphatase	alpha,alpha'-trehalose 6-phosphate[Cytoplasm] <=> alpha,alpha-trehalose[Cytoplasm] + phosphate[Cytoplasm]	3.1.3.12	YDR074W				c	Trehalose metabolism
	TPS3	Trehalose synthase complex regulatory subunit TPS3	UDP-glucose[Cytoplasm] + alpha-D-glucose 6-phosphate[Cytoplasm] => UDP[Cytoplasm] + alpha,alpha'-trehalose 6-phosphate[Cytoplasm]	2.4.1.15	YML100W;YMR261C				c	Trehalose metabolism
	TRK1	High-affinity potassium transport protein	H(+)[Extracellular] + potassium[Extracellular] <=> potassium[Cytoplasm]		YJL129C				c	Transport, extracellular
	TRP1	N-(5'-phosphoribosyl)anthranilate isomerase	N-(5-phospho-D-ribosyl)anthranilate[Cytoplasm] => 1-(2-carboxyphenylamino)-1-deoxy-D-ribulose 5-phosphate[Cytoplasm]	5.3.1.24	YDR007W				c	Phenylalanine, tyrosine, and tryptophan biosynthesis (aromatic amino acids)
	TRP2_1	Anthranilate synthase component 1	L-glutamine[Cytoplasm] + chorismate[Cytoplasm] => L-glutamate[Cytoplasm] + anthranilate[Cytoplasm] + pyruvate[Cytoplasm]	4.1.3.27	YER090W;YKL211C				c	Phenylalanine, tyrosine, and tryptophan biosynthesis (aromatic amino acids)
	TRP2_2	Anthranilate synthase component 1	chorismate[Cytoplasm] => 4-hydroxybenzoate[Cytoplasm] + pyruvate[Cytoplasm]	4.1.3.27	YER090W;YKL211C				c	Quinone biosynthesis
	TRP3_2	Indole-3-glycerol phosphate synthase	1-(2-carboxyphenylamino)-1-deoxy-D-ribulose 5-phosphate[Cytoplasm] => 1-(indol-3-yl)glycerol 3-phosphate[Cytoplasm] + CO2[Cytoplasm]	4.1.1.48	YKL211C				c	Phenylalanine, tyrosine, and tryptophan biosynthesis (aromatic amino acids)
	TRP4	Anthranilate phosphoribosyltransferase	5-phospho-alpha-D-ribose 1-diphosphate[Cytoplasm] + anthranilate[Cytoplasm] => N-(5-phospho-D-ribosyl)anthranilate[Cytoplasm] + diphosphate[Cytoplasm]	2.4.2.18	YDR354W				c	Phenylalanine, tyrosine, and tryptophan biosynthesis (aromatic amino acids)
	TRP5	Tryptophan synthase	1-(indol-3-yl)glycerol 3-phosphate[Cytoplasm] + L-serine[Cytoplasm] => D-glyceraldehyde 3-phosphate[Cytoplasm] + L-tryptophan[Cytoplasm]	4.2.1.20	YGL026C				c	Phenylalanine, tyrosine, and tryptophan biosynthesis (aromatic amino acids)
	TRR1	Thioredoxin reductase 1	NADPH[Cytoplasm] + thioredoxin disulfide[Cytoplasm] => NADP(+)[Cytoplasm] + thioredoxin dithiol[Cytoplasm]	1.8.1.9	YDR353W:YLR043C				c	Pyrimidine metabolism
	TRR2	Thioredoxin reductase 2, mitochondrial	NADPH[Mitochondrion] + thioredoxin disulfide[Mitochondrion] => NADP(+)[Mitochondrion] + thioredoxin dithiol[Mitochondrion]	1.8.1.9	YHR106W				m	Pyrimidine metabolism
	TSC10	3-ketodihydrosphingosine reductase TSC10	3-dehydrosphinganine[Cytoplasm] + NADPH[Cytoplasm] => NADP(+)[Cytoplasm] + sphinganine[Cytoplasm]	1.1.1.102	YBR265W				c	Sphingoglycolipid metabolism
	TSC13_1	Enoyl reductase TSC13	NADPH[Cytoplasm] + trans-2-C14-CoA[Cytoplasm] => NADP(+)[Cytoplasm] + myristoyl-CoA[Cytoplasm]	1.3.1.38	YDL015C				c	Fatty acid biosynthesis
	TSC13_2	Enoyl reductase TSC13	NADPH[Cytoplasm] + trans-2-C16-CoA[Cytoplasm] => NADP(+)[Cytoplasm] + palmitoyl-CoA[Cytoplasm]	1.3.1.38	YDL015C				c	Fatty acid biosynthesis
	TSC13_3	Enoyl reductase TSC13	NADPH[Cytoplasm] + trans-2-C18-CoA[Cytoplasm] => NADP(+)[Cytoplasm] + octadecanoyl-CoA[Cytoplasm]	1.3.1.38	YDL015C				c	Fatty acid biosynthesis
	TSC13_4	Enoyl reductase TSC13	NADPH[Cytoplasm] + trans-2-C20-CoA[Cytoplasm] => C20-CoA[Cytoplasm] + NADP(+)[Cytoplasm]	1.3.1.38	YDL015C				c	Fatty acid biosynthesis
	TSC13_5	Enoyl reductase TSC13	NADPH[Cytoplasm] + trans-2-C22-CoA[Cytoplasm] => C22-CoA[Cytoplasm] + NADP(+)[Cytoplasm]	1.3.1.38	YDL015C				c	Fatty acid biosynthesis
	TSC13_6	Enoyl reductase TSC13	NADPH[Cytoplasm] + trans-2-C24-CoA[Cytoplasm] => C24-CoA[Cytoplasm] + NADP(+)[Cytoplasm]	1.3.1.38	YDL015C				c	Fatty acid biosynthesis
	TSC13_7	Enoyl reductase TSC13	NADPH[Cytoplasm] + trans-2-C26-CoA[Cytoplasm] => C26-CoA[Cytoplasm] + NADP(+)[Cytoplasm]	1.3.1.38	YDL015C				c	Fatty acid biosynthesis
	TYR1	Prephenate dehydrogenase [NADP+]	NADP(+)[Cytoplasm] + prephenate[Cytoplasm] => 3-(4-hydroxyphenyl)pyruvate[Cytoplasm] + CO2[Cytoplasm] + NADPH[Cytoplasm]	1.3.1.13	YBR166C				c	Phenylalanine, tyrosine, and tryptophan biosynthesis (aromatic amino acids)
	TYS1	Tyrosyl-tRNA synthetase, cytoplasmic	ATP[Cytoplasm] + L-tyrosine[Cytoplasm] + tRNA(Tyr)[Cytoplasm] => AMP[Cytoplasm] + L-tyrosyl-tRNA(Tyr)[Cytoplasm] + diphosphate[Cytoplasm]	6.1.1.1	YGR185C				c	tRNA synthesis
	U1_	1-phosphofructokinase (fructose 1-phosphate kinase)	ATP[Cytoplasm] + D-fructose 1-phosphate[Cytoplasm] => ADP[Cytoplasm] + beta-D-fructofuranose 1,6-bisphosphate[Cytoplasm]	2.7.1.56					c	Fructose and mannose metabolism
	U100_	Quinolate synthase	glycerone phosphate[Cytoplasm] + iminoaspartate[Cytoplasm] => phosphate[Cytoplasm] + quinolinate[Cytoplasm]	1.4.3.16					c	NAD biosynthesis
	U101_	NADP phosphatase	NADP(+)[Cytoplasm] => NAD(+)[Cytoplasm] + phosphate[Cytoplasm]	3.1.2.-					c	NAD biosynthesis
	U102_	NAD+ nucleosidase	NAD(+)[Cytoplasm] => 5-deoxy-D-ribofuranos-5-yl-ADP[Cytoplasm] + nicotinamide[Cytoplasm]	3.2.2.5					c	NAD biosynthesis
	U103_	Purine-nucleoside phosphorylase	adenosine[Cytoplasm] + phosphate[Cytoplasm] <=> adenine[Cytoplasm] + alpha-D-ribose 1-phosphate[Cytoplasm]	2.4.2.1					c	NAD biosynthesis
	U104_	Purine-nucleoside phosphorylase	guanosine[Cytoplasm] + phosphate[Cytoplasm] <=> alpha-D-ribose 1-phosphate[Cytoplasm] + guanine[Cytoplasm]	2.4.2.1					c	NAD biosynthesis
	U105_	NADP phosphatase	NADP(+)[Mitochondrion] => NAD(+)[Mitochondrion] + phosphate[Mitochondrion]	3.1.2.-					m	Nicotinic acid synthesis from TRP
	U106_	NAD+ nucleosidase, mitochondrial	NAD(+)[Mitochondrion] => 5-deoxy-D-ribofuranos-5-yl-ADP[Mitochondrion] + nicotinamide[Mitochondrion]	3.2.2.5					m	Nicotinic acid synthesis from TRP
	U107_	2-octaprenylphenol hydroxylase	2-nonaprenylphenol[Cytoplasm] + oxygen[Cytoplasm] => 2-nonaprenyl-6-hydroxyphenol[Cytoplasm]	1.13.14.-					c	Quinone biosynthesis
	U108_	2-octaprenyl-6-methoxyphenol hydroxylase	2-nonaprenyl-6-methoxyphenol[Mitochondrion] + oxygen[Mitochondrion] => 2-nonaprenyl-6-methoxy-1,4-benzoquinone[Mitochondrion]	1.14.13.-					m	Quinone biosynthesis
	U109_	Transport of O2, mitochondrial	oxygen[Cytoplasm] <=> oxygen[Mitochondrion]						m	Transport, mitochondrial
	U110_	Transport of CO2, mitochondrial	CO2[Cytoplasm] <=> CO2[Mitochondrion]						m	Transport, mitochondrial
	U111_	Transport of ethanol, mitochondrial	ethanol[Cytoplasm] <=> ethanol[Mitochondrion]						m	Transport, mitochondrial
	U112_	Transport of NH3, mitochondrial	NH3[Cytoplasm] <=> NH3[Mitochondrion]						m	Transport, mitochondrial
	U113_	Transport of methane, mitochondrial	methane[Cytoplasm] <=> methane[Mitochondrion]						m	Transport, mitochondrial
	U114_	Transport of tetrahydrofolate, mitochondrial	tetrahydrofolate[Mitochondrion] <=> tetrahydrofolate[Cytoplasm]						m	Transport, mitochondrial
	U115_	Transport of 5,10-methylenetetrahydrofolate, mitochondrial	5,10-methylenetetrahydrofolate[Mitochondrion] <=> 5,10-methylenetetrahydrofolate[Cytoplasm]						m	Transport, mitochondrial
	U116_	Transport of L-serine, mitochondrial	L-serine[Mitochondrion] <=> L-serine[Cytoplasm]						m	Transport, mitochondrial
	U117_	Transport of glycine, mitochondrial	glycine[Mitochondrion] <=> glycine[Cytoplasm]						m	Transport, mitochondrial
	U118_	Transport of 3-isopropylmalate, mitochondrial	3-isopropylmalate[Mitochondrion] <=> 3-isopropylmalate[Cytoplasm]						m	Transport, mitochondrial
	U119_	Transport of 4-methyl-2-oxopentanoate, mitochondrial	4-methyl-2-oxopentanoate[Mitochondrion] <=> 4-methyl-2-oxopentanoate[Cytoplasm]						m	Transport, mitochondrial
	U120_	Transport of L-proline, mitochondrial	L-proline[Mitochondrion] <=> L-proline[Cytoplasm]						m	Transport, mitochondrial
	U121_	Transport of CMP, mitochondrial	CMP[Mitochondrion] <=> CMP[Cytoplasm]						m	Transport, mitochondrial
	U122_	Transport of acetate, mitochondrial	acetate[Mitochondrion] <=> acetate[Cytoplasm]						m	Transport, mitochondrial
	U123_	Transport of O-acetylcarnitine, mitochondrial	O-acetylcarnitine[Cytoplasm] => O-acetylcarnitine[Mitochondrion]						m	Transport, mitochondrial
	U124_	Transport of carnitine, mitochondrial	carnitinium[Mitochondrion] => carnitinium[Cytoplasm]						m	Transport, mitochondrial
	U125_	Transport of 2-acetolactate, mitochondrial	2-acetolactate[Cytoplasm] <=> 2-acetolactate[Mitochondrion]						m	Transport, mitochondrial
	U126_	Transport of acetoacetate, mitochondrial	acetoacetate[Cytoplasm] <=> acetoacetate[Mitochondrion]						m	Transport, mitochondrial
	U127_	Transport of sulfate, mitochondrial	sulfate[Cytoplasm] => H(+)[Mitochondrion] + sulfate[Mitochondrion]						m	Transport, mitochondrial
	U128_	Transport of L-threonine, mitochondrial	L-threonine[Mitochondrion] <=> L-threonine[Cytoplasm]						m	Transport, mitochondrial
	U129_	Transport of 2-oxoadipate, mitochondrial	2-oxoadipate[Mitochondrion] => 2-oxoadipate[Cytoplasm]						m	Transport, mitochondrial
	U130_	Transport of malonate, mitochondrial	malonate[Cytoplasm] + phosphate[Mitochondrion] <=> phosphate[Cytoplasm] + malonate[Mitochondrion]						m	Transport, mitochondrial
	U131_	Transport of 2-isopropylmalate, mitochondrial	2-isopropylmalate[Cytoplasm] <=> 2-isopropylmalate[Mitochondrion]						m	Transport, mitochondrial
	U132_	Transport of (R)-lactate, mitochondrial	(R)-lactate[Cytoplasm] <=> (R)-lactate[Mitochondrion] + H(+)[Mitochondrion]						m	Transport, mitochondrial
	U133_	Transport of pyruvate, mitochondrial	pyruvate[Cytoplasm] <=> H(+)[Mitochondrion] + pyruvate[Mitochondrion]						m	Transport, mitochondrial
	U135_	Transport of glutamate, mitochondrial	L-glutamate[Cytoplasm] + hydroxide[Mitochondrion] => glutamate[Mitochondrion]						m	Transport, mitochondrial
	U136_	Transport of (R)-2-oxoisovalerate, mitochondrial	(R)-3-methyl-2-oxobutanoate[Cytoplasm] <=> (R)-3-methyl-2-oxobutanoate[Mitochondrion]						m	Transport, mitochondrial
	U137_	Transport of 3-methyl-2-oxobutanoate, mitochondrial	3-methyl-2-oxobutanoate[Cytoplasm] <=> 3-methyl-2-oxobutanoate[Mitochondrion]						m	Transport, mitochondrial
	U137b_	Transport of 3-methyl-2-oxopentanoate, mitochondrial	3-methyl-2-oxopentanoate[Cytoplasm] <=> 3-methyl-2-oxopentanoate[Mitochondrion]						m	Transport, mitochondrial
	U138_	Transport of riboflavin, mitochondrial	riboflavin[Cytoplasm] <=> riboflavin[Mitochondrion]						m	Transport, mitochondrial
	U139_	Transport of dethiobiotin, mitochondrial	dethiobiotin[Cytoplasm] <=> dethiobiotin[Mitochondrion]						m	Transport, mitochondrial
	U140_	Transport of (S)-3-hydroxy-3-methylglutaryl-CoA, mitochondrial	(S)-3-hydroxy-3-methylglutaryl-CoA[Cytoplasm] <=> (S)-3-hydroxy-3-methylglutaryl-CoA[Mitochondrion]						m	Transport, mitochondrial
	U141_	Transport of (R)-mevalonate, mitochondrial	(R)-mevalonate[Cytoplasm] <=> (R)-mevalonate[Mitochondrion]						m	Transport, mitochondrial
	U142_	Transport of phosphatidate, mitochondrial	phosphatidate[Cytoplasm] <=> phosphatidate[Mitochondrion]						m	Transport, mitochondrial
	U143_	Transport of pantetheine 4'-phosphate, mitochondrial	pantetheine 4'-phosphate[Cytoplasm] <=> pantetheine 4'-phosphate[Mitochondrion]						m	Transport, mitochondrial
	U144_	Transport of adenine, mitochondrial	adenine[Cytoplasm] <=> adenine[Mitochondrion]						m	Transport, mitochondrial
	U145_	Transport of 5-phospho-alpha-D-ribose 1-diphosphate, mitochondrial	5-phospho-alpha-D-ribose 1-diphosphate[Cytoplasm] <=> 5-phospho-alpha-D-ribose 1-diphosphate[Mitochondrion]						m	Transport, mitochondrial
	U146_	Transport of dihydrofolate, mitochondrial	dihydrofolate[Cytoplasm] <=> dihydrofolate[Mitochondrion]						m	Transport, mitochondrial
	U147_	Transport of pyridine-2,3-dicarboxylate, mitochondrial	quinolinate[Cytoplasm] <=> quinolinate[Mitochondrion]						m	Transport, mitochondrial
	U149_	Transport of S-adenosyl-L-methionine, mitochondrial	S-adenosyl-L-methionine[Cytoplasm] <=> S-adenosyl-L-methionine[Mitochondrion]		YNL003C				m	Transport, mitochondrial
	U15_	Thymidine (deoxyuridine) kinase	ATP[Cytoplasm] + deoxyuridine[Cytoplasm] => ADP[Cytoplasm] + dUMP[Cytoplasm]	2.7.1.21					c	Pyrimidine metabolism
	U150_	Transport of S-adenosyl-L-homocysteine, mitochondrial	S-adenosyl-L-homocysteine[Cytoplasm] <=> S-adenosyl-L-homocysteine[Mitochondrion]						m	Transport, mitochondrial
	U151_	Transport of glycerone phosphate, mitochondrial	glycerone phosphate[Mitochondrion] => glycerone phosphate[Cytoplasm]						m	Glycerol phosphate shuttle
	U152_	Transport of sn-glycerol 3-phosphate, mitochondrial	sn-glycerol 3-phosphate[Cytoplasm] => sn-glycerol 3-phosphate[Mitochondrion]						m	Glycerol phosphate shuttle
	U154_	Transport of sucrose, extracellular	H(+)[Extracellular] + sucrose[Extracellular] => sucrose[Cytoplasm]						c	Transport, extracellular
	U155_	a-ketoglutarate/malate translocator, extracellular	2-oxoglutarate[Cytoplasm] + malate[Extracellular] <=> malate[Cytoplasm] + 2-oxoglutarate[Extracellular]						c	Transport, extracellular
	U156_	Transport of a-methylglucoside, extracellular	methylglucoside[Extracellular] <=> methylglucoside[Cytoplasm]						c	Transport, extracellular
	U157_	Transport of sorbose, extracellular	sorbose[Extracellular] <=> sorbose[Cytoplasm]						c	Transport, extracellular
	U158_	Transport of arabinose (low affinity), extracellular	D-arabinose[Extracellular] <=> D-arabinose[Cytoplasm]						c	Transport, extracellular
	U159_	Transport of fucose, extracellular	H(+)[Extracellular] + beta-D-fucose[Extracellular] <=> beta-D-fucose[Cytoplasm]						c	Transport, extracellular
	U16_	Thymidine (deoxyuridine) kinase	ATP[Cytoplasm] + thymidine[Cytoplasm] => ADP[Cytoplasm] + dTMP[Cytoplasm]	2.7.1.21					c	Pyrimidine metabolism
	U161_	Transport of glucitol, extracellular	H(+)[Extracellular] + L-glucitol[Extracellular] => L-glucitol[Cytoplasm]						c	Transport, extracellular
	U162_	Transport of glucosamine, extracellular	H(+)[Extracellular] + glucosamine[Extracellular] <=> glucosamine[Cytoplasm]						c	Transport, extracellular
	U163_	Transport of mannitol, extracellular	D-mannitol[Extracellular] + H(+)[Extracellular] => D-mannitol[Cytoplasm]						c	Transport, extracellular
	U164_	Transport of melibiose, extracellular	H(+)[Extracellular] + melibiose[Extracellular] => melibiose[Cytoplasm]						c	Transport, extracellular
	U165_	Transport of N-acetylglucosamine, extracellular	H(+)[Extracellular] + N-acetyl-D-glucosamine[Extracellular] => N-acetyl-D-glucosamine[Cytoplasm]						c	Transport, extracellular
	U166_	Transport of rhamnose, extracellular	D-rhamnose[Extracellular] + H(+)[Extracellular] => D-rhamnose[Cytoplasm]						c	Transport, extracellular
	U167_	Transport of ribose, extracellular	D-ribose[Extracellular] + H(+)[Extracellular] => D-ribose[Cytoplasm]						c	Transport, extracellular
	U168_	Transport of trehalose, extracellular	H(+)[Extracellular] + alpha,alpha-trehalose[Extracellular] => alpha,alpha-trehalose[Cytoplasm]						c	Transport, extracellular
	U17_	Cytidylate kinase	ATP[Cytoplasm] + dCMP[Cytoplasm] <=> ADP[Cytoplasm] + dCDP[Cytoplasm]	2.7.4.14					c	Pyrimidine metabolism
	U170_	Transport of D-xylose, extracellular	D-xylose[Extracellular] <=> D-xylose[Cytoplasm]						c	Transport, extracellular
	U171_	Transport of putrescine, extracellular	H(+)[Extracellular] + putrescine[Extracellular] => putrescine[Cytoplasm]						c	Transport, extracellular
	U172_	Transport of spermidine, extracellular	H(+)[Extracellular] + spermidine[Extracellular] => spermidine[Cytoplasm]		YBR132C;YHL016C;YKR039W;YLL028W;YPL274W;YOR273C				c	Transport, extracellular
	U173_	Transport of nicotinamide mononucleotide, extracellular	H(+)[Extracellular] + nicotinamide mononucleotide[Extracellular] => nicotinamide mononucleotide[Cytoplasm]						c	Transport, extracellular
	U174_	Transport of adenosine, extracellular	H(+)[Extracellular] + adenosine[Extracellular] => adenosine[Cytoplasm]						c	Transport, extracellular
	U175_	Transport of guanosine, extracellular	H(+)[Extracellular] + guanosine[Extracellular] => guanosine[Cytoplasm]						c	Transport, extracellular
	U176_	Transport of cytidine, extracellular	H(+)[Extracellular] + cytidine[Extracellular] => cytidine[Cytoplasm]						c	Transport, extracellular
	U177_	Transport of inosine, extracellular	H(+)[Extracellular] + inosine[Extracellular] => inosine[Cytoplasm]						c	Transport, extracellular
	U178_	Transport of xanthosine, extracellular	H(+)[Extracellular] + xanthosine[Extracellular] => xanthosine[Cytoplasm]						c	Transport, extracellular
	U179_	Transport of thymidine, extracellular	H(+)[Extracellular] + thymidine[Extracellular] => thymidine[Cytoplasm]						c	Transport, extracellular
	U18_	Cytidylate kinase	ATP[Cytoplasm] + CMP[Cytoplasm] <=> ADP[Cytoplasm] + CDP[Cytoplasm]	2.7.4.14					c	Pyrimidine metabolism
	U180_	Transport of deoxyinosine, extracellular	H(+)[Extracellular] + deoxyinosine[Extracellular] => deoxyinosine[Cytoplasm]						c	Transport, extracellular
	U181_	Transport of deoxyguanosine, extracellular	H(+)[Extracellular] + deoxyguanosine[Extracellular] => deoxyguanosine[Cytoplasm]						c	Transport, extracellular
	U182_	Transport of deoxyadenosine, extracellular	H(+)[Extracellular] + deoxyadenosine[Extracellular] => deoxyadenosine[Cytoplasm]						c	Transport, extracellular
	U183_	Transport of deoxycytidine, extracellular	H(+)[Extracellular] + deoxycytidine[Extracellular] => deoxycytidine[Cytoplasm]						c	Transport, extracellular
	U184_	Transport of deoxyuridine, extracellular	H(+)[Extracellular] + deoxyuridine[Extracellular] => deoxyuridine[Cytoplasm]						c	Transport, extracellular
	U19_	Adenylate kinase, dAMP kinase	ATP[Cytoplasm] + dAMP[Cytoplasm] <=> ADP[Cytoplasm] + dADP[Cytoplasm]	2.7.4.11					c	Salvage pathways
	U2_	Formate dehydrogenase	formate[Cytoplasm] + ubiquinone-9[Mitochondrion] => CO2[Cytoplasm] + 2 H(+)[Extracellular] + ubiquinol[Mitochondrion]	1.2.2.1					m	Oxidative phosphorylation
	U20_	Inosine kinase	ATP[Cytoplasm] + inosine[Cytoplasm] => ADP[Cytoplasm] + IMP[Cytoplasm]	2.7.1.73					c	Salvage pathways
	U201_	Transport of hypoxanthine, extracellular	H(+)[Extracellular] + hypoxanthine[Extracellular] <=> hypoxanthine[Cytoplasm]						c	Transport, extracellular
	U202_	Transport of xanthine, extracellular	xanthine[Extracellular] <=> xanthine[Cytoplasm]						c	Transport, extracellular
	U203_	Transport of formate, extracellular	formate[Extracellular] <=> formate[Cytoplasm]						c	Transport, extracellular
	U204_	Transport of ethanol, extracellular	ethanol[Extracellular] <=> ethanol[Cytoplasm]						c	Transport, extracellular
	U205_	Transport of succinate, extracellular	H(+)[Extracellular] + succinate[Extracellular] <=> succinate[Cytoplasm]						c	Transport, extracellular
	U206_	Transport of citrate, extracellular	H(+)[Extracellular] + citrate[Extracellular] <=> citrate[Cytoplasm]						c	Transport, extracellular
	U207_	Transport of dicarboxylates, extracellular	H(+)[Extracellular] + fumarate[Extracellular] <=> fumarate[Cytoplasm]						c	Transport, extracellular
	U208_	Transport of fatty acids, extracellular	myristic acid[Extracellular] => myristic acid[Cytoplasm]						c	Transport, extracellular
	U2081_	Transport of fatty acids, extracellular	tetradecanoyl-9-ene acid[Extracellular] => tetradecanoyl-9-ene acid[Cytoplasm]						c	Transport, extracellular
	U209_	Transport of fatty acids, extracellular	palmitic acid[Extracellular] => palmitic acid[Cytoplasm]						c	Transport, extracellular
	U21_	Guanosine kinase	ATP[Cytoplasm] + guanosine[Cytoplasm] => ADP[Cytoplasm] + GMP[Cytoplasm]	2.7.1.73					c	Salvage pathways
	U210_	Transport of fatty acids, extracellular	hexadecanoyl-9-ene acid[Extracellular] => hexadecanoyl-9-ene acid[Cytoplasm]						c	Transport, extracellular
	U211_	Transport of fatty acids, extracellular	stearic acid[Extracellular] => stearic acid[Cytoplasm]						c	Transport, extracellular
	U212_	Transport of fatty acids, extracellular	octadecanoyl-9-ene acid[Extracellular] => oleic acid[Cytoplasm]						c	Transport, extracellular
	U213_	Transport of a-ketoglutarate, extracellular	2-oxoglutarate[Extracellular] + H(+)[Extracellular] <=> 2-oxoglutarate[Cytoplasm]						c	Transport, extracellular
	U214_	ATP drain flux for constant maintanence requirements	ATP[Cytoplasm] => ADP[Cytoplasm] + phosphate[Cytoplasm]						c	Transport, extracellular
	U215_	Transport of glyceraldehyde, extracellular	glycolaldehyde[Extracellular] <=> glycolaldehyde[Cytoplasm]						c	Transport, extracellular
	U216_	Transport of acetaldehyde, extracellular	acetaldehyde[Extracellular] <=> acetaldehyde[Cytoplasm]						c	Transport, extracellular
	U217_	Transport of methane, extracellular	methane[Extracellular] <=> methane[Cytoplasm]						c	Transport, extracellular
	U218_	Transport of adenosine 3',5'-bisphosphate, extracellular	adenosine 3',5'-bisphosphate[Extracellular] <=> adenosine 3',5'-bisphosphate[Cytoplasm]						c	Transport, extracellular
	U219_	Transport of dTTP, extracellular	dTTP[Extracellular] <=> dTTP[Cytoplasm]						c	Transport, extracellular
	U22_	Uridine phosphorylase	phosphate[Cytoplasm] + uridine[Cytoplasm] <=> D-ribose 1-phosphate[Cytoplasm] + uracil[Cytoplasm]	2.4.2.3					c	Salvage pathways
	U220_	Transport of thymine, extracellular	thymine[Extracellular] <=> thymine[Cytoplasm] + H(+)[Extracellular]						c	Transport, extracellular
	U221_	Transport of D-glucosamine 6-phosphate, extracellular	D-glucosamine 6-phosphate[Extracellular] <=> D-glucosamine 6-phosphate[Cytoplasm]						c	Transport, extracellular
	U222_	Transport of 8-amino-7-oxononanoate, extracellular	8-amino-7-oxononanoate[Extracellular] + H(+)[Extracellular] <=> 8-amino-7-oxononanoate[Cytoplasm]						c	Transport, extracellular
	U223_	Transport of 7,8-diaminononanoate, extracellular	7,8-diaminononanoate[Extracellular] + H(+)[Extracellular] <=> 7,8-diaminononanoate[Cytoplasm]						c	Transport, extracellular
	U224_	Transport of oxidized glutathione, extracellular	oxidized glutathione[Extracellular] => oxidized glutathione[Cytoplasm]						c	Transport, extracellular
	U225_	Transport of spermine, extracellular	spermine[Extracellular] => spermine[Cytoplasm]						c	Transport, extracellular
	U226_	Transport of pimelic acid, extracellular	pimelic acid[Extracellular] => pimelic acid[Cytoplasm]						c	Transport, extracellular
	U227_	Transport of oxygen, extracellular	oxygen[Extracellular] <=> oxygen[Cytoplasm]						c	Transport, extracellular
	U228_	Transport of carbon dioxide, extracellular	CO2[Extracellular] <=> CO2[Cytoplasm]						c	Transport, extracellular
	U229_	Transport of riboflavin, extracellular	H(+)[Extracellular] + riboflavin[Extracellular] => riboflavin[Cytoplasm]						c	Transport, extracellular
	U23_	CMP glycosylase	CMP[Cytoplasm] => D-ribose 5-phosphate[Cytoplasm] + cytosine[Cytoplasm]	3.2.2.10					c	Salvage pathways
	U230_	Transport of D-serine, extracellular	D-serine[External] <=> D-serine[Cytoplasm]			0	0		b	Transport, Extracellular
	U24_	5'-nucleotidase	dUMP[Cytoplasm] => deoxyuridine[Cytoplasm] + phosphate[Cytoplasm]	3.1.3.5					c	Salvage pathways
	U25_	5'-nucleotidase	dTMP[Cytoplasm] => phosphate[Cytoplasm] + thymidine[Cytoplasm]	3.1.3.5					c	Salvage pathways
	U26_	5'-nucleotidase	dAMP[Cytoplasm] => deoxyadenosine[Cytoplasm] + phosphate[Cytoplasm]	3.1.3.5					c	Salvage pathways
	U27_	5'-nucleotidase	dGMP[Cytoplasm] => deoxyguanosine[Cytoplasm] + phosphate[Cytoplasm]	3.1.3.5					c	Salvage pathways
	U28_	5'-nucleotidase	dCMP[Cytoplasm] => deoxycytidine[Cytoplasm] + phosphate[Cytoplasm]	3.1.3.5					c	Salvage pathways
	U29_	5'-nucleotidase	CMP[Cytoplasm] => cytidine[Cytoplasm] + phosphate[Cytoplasm]	3.1.3.5					c	Salvage pathways
	U30_	5'-nucleotidase	AMP[Cytoplasm] => adenosine[Cytoplasm] + phosphate[Cytoplasm]	3.1.3.5					c	Salvage pathways
	U31_	5'-nucleotidase	GMP[Cytoplasm] => guanosine[Cytoplasm] + phosphate[Cytoplasm]	3.1.3.5					c	Salvage pathways
	U32_	5'-nucleotidase	IMP[Cytoplasm] => inosine[Cytoplasm] + phosphate[Cytoplasm]	3.1.3.5					c	Salvage pathways
	U33_	5'-nucleotidase	xanthosine 5'-phosphate[Cytoplasm] => phosphate[Cytoplasm] + xanthosine[Cytoplasm]	3.1.3.5					c	Salvage pathways
	U34_	5'-nucleotidase	UMP[Cytoplasm] => phosphate[Cytoplasm] + uridine[Cytoplasm]	3.1.3.5					c	Salvage pathways
	U35_	Ribonucleoside-triphosphate reductase	ATP[Cytoplasm] + thioredoxin dithiol[Cytoplasm] => dATP[Cytoplasm] + thioredoxin disulfide[Cytoplasm]	1.17.4.2					c	Salvage pathways
	U36_	Ribonucleoside-triphosphate reductase	GTP[Cytoplasm] + thioredoxin dithiol[Cytoplasm] => dGTP[Cytoplasm] + thioredoxin disulfide[Cytoplasm]	1.17.4.2					c	Salvage pathways
	U37_	Ribonucleoside-triphosphate reductase	CTP[Cytoplasm] + thioredoxin dithiol[Cytoplasm] => dCTP[Cytoplasm] + thioredoxin disulfide[Cytoplasm]	1.17.4.2					c	Salvage pathways
	U38_	Ribonucleoside-triphosphate reductase	UTP[Cytoplasm] + thioredoxin dithiol[Cytoplasm] => dUTP[Cytoplasm] + thioredoxin disulfide[Cytoplasm]	1.17.4.2					c	Salvage pathways
	U39_	Nucleoside triphosphatase	GTP[Cytoplasm] => guanosine[Cytoplasm] + 3 phosphate[Cytoplasm]	3.6.1.-					c	Salvage pathways
	U40_	Nucleoside triphosphatase	dGTP[Cytoplasm] => deoxyguanosine[Cytoplasm] + 3 phosphate[Cytoplasm]	3.6.1.-					c	Salvage pathways
	U41_	Hypothetical enzyme	(S)-1-pyrroline-5-carboxylate[Mitochondrion] + NAD(+)[Mitochondrion] => NADH[Mitochondrion] + glutamate[Mitochondrion]						m	Glutamate metabolism (aminosugars metabolism)
	U42_	Glutaminase A	L-glutamine[Cytoplasm] => L-glutamate[Cytoplasm] + NH3[Cytoplasm]	3.5.1.2					c	Glutamate metabolism (aminosugars metabolism)
	U44_	Glucosamine-6-phosphate deaminase	D-glucosamine 6-phosphate[Cytoplasm] => NH3[Cytoplasm] + beta-D-fructofuranose 6-phosphate[Cytoplasm]	5.3.1.10					c	Glutamate metabolism (aminosugars metabolism)
	U45_	Mannitol-1-phosphate 5-dehydrogenase	D-mannitol 1-phosphate[Cytoplasm] + NAD(+)[Cytoplasm] <=> NADH[Cytoplasm] + beta-D-fructofuranose 6-phosphate[Cytoplasm]	1.1.1.17					c	Metabolism of other sugars
	U46_	Threonine dehydrogenase	L-threonine[Cytoplasm] + NAD(+)[Cytoplasm] => NADH[Cytoplasm] + acetate[Cytoplasm] + glycine[Cytoplasm]	1.1.1.103					c	Glycine, serine, and threonine metabolism
	U47_	Methionine synthase	5-methyltetrahydrofolate[Cytoplasm] + homocysteine[Cytoplasm] => L-methionine[Cytoplasm] + tetrahydrofolate[Cytoplasm]	2.1.1.13					c	Methionine metabolism
	U48_	Serine transacetylase	L-serine[Cytoplasm] + acetyl-CoA[Cytoplasm] => O-acetyl-L-serine[Cytoplasm] + coenzyme A[Cytoplasm]	2.3.1.30					c	Cysteine metabolism
	U49_	2-methylcitrate dehydratase	homocitrate[Mitochondrion] <=> but-1-ene-1,2,4-tricarboxylate[Mitochondrion]	4.2.1.79					m	Lysine metabolism
	U50_	Non-enzymatic reaction	oxaloglutarate[Mitochondrion] <=> 2-oxoadipate[Mitochondrion] + CO2[Mitochondrion]						m	Lysine metabolism
	U51_	2-aminoadipate transaminase	2-oxoadipate[Cytoplasm] + L-glutamate[Cytoplasm] <=> 2-oxoglutarate[Cytoplasm] + L-2-aminoadipate[Cytoplasm]	2.6.1.39					c	Lysine metabolism
	U52_	Prephanate dehydrogenase	NAD(+)[Cytoplasm] + prephenate[Cytoplasm] => 3-(4-hydroxyphenyl)pyruvate[Cytoplasm] + CO2[Cytoplasm] + NADH[Cytoplasm]	1.3.1.12					c	Phenylalanine, tyrosine, and tryptophan biosynthesis (aromatic amino acids)
	U53_	Kynurenine formamidase	L-formylkynurenine[Cytoplasm] => L-kynurenine[Cytoplasm] + formate[Cytoplasm]	3.5.1.9					c	Phenylalanine, tyrosine, and tryptophan biosynthesis (aromatic amino acids)
	U54_	Picolinic acid decarboxylase	2-amino-3-carboxymuconate semialdehyde[Cytoplasm] => 2-aminomuconic 6-semialdehyde[Cytoplasm] + CO2[Cytoplasm]	4.1.1.45					c	Phenylalanine, tyrosine, and tryptophan biosynthesis (aromatic amino acids)
	U55_	Hypothetical enzyme	2-aminomuconic 6-semialdehyde[Cytoplasm] + NAD(+)[Cytoplasm] => 2-aminomuconate[Cytoplasm] + NADH[Cytoplasm]	1.2.1.32					c	Phenylalanine, tyrosine, and tryptophan biosynthesis (aromatic amino acids)
	U56_	Hypothetical enzyme	2-aminomuconate[Cytoplasm] + NADPH[Cytoplasm] => 2-oxoadipate[Cytoplasm] + NADP(+)[Cytoplasm] + NH3[Cytoplasm]	1.5.1.-					c	Phenylalanine, tyrosine, and tryptophan biosynthesis (aromatic amino acids)
	U57_	4-hydroxyphenylpyruvate dioxygenase	3-(4-hydroxyphenyl)pyruvate[Cytoplasm] + oxygen[Cytoplasm] => CO2[Cytoplasm] + homogentisate[Cytoplasm]	1.3.11.27					c	Phenylalanine, tyrosine, and tryptophan biosynthesis (aromatic amino acids)
	U58_	Homogentisate 1,2-dioxygenase	homogentisate[Cytoplasm] + oxygen[Cytoplasm] => 4-maleylacetoacetate[Cytoplasm]	1.13.11.5					c	Phenylalanine, tyrosine, and tryptophan biosynthesis (aromatic amino acids)
	U59_	Maleyl-acetoacetate isomerase	4-maleylacetoacetate[Cytoplasm] => 4-fumarylacetoacetate[Cytoplasm]	5.2.1.2					c	Phenylalanine, tyrosine, and tryptophan biosynthesis (aromatic amino acids)
	U60_	Fumarylacetoacetase	4-fumarylacetoacetate[Cytoplasm] => acetoacetate[Cytoplasm] + fumarate[Cytoplasm]	3.7.1.2					c	Phenylalanine, tyrosine, and tryptophan biosynthesis (aromatic amino acids)
	U61_	Diamine transaminase	acetyl-CoA[Cytoplasm] + spermidine[Cytoplasm] => N1-acetylspermidine[Cytoplasm] + coenzyme A[Cytoplasm]	2.6.1.29					c	Phenylalanine, tyrosine, and tryptophan biosynthesis (aromatic amino acids)
	U62_	Polyamine oxidase	N1-acetylspermidine[Cytoplasm] + oxygen[Cytoplasm] => 3-aminopropanal[Cytoplasm] + N-acetylputrescine[Cytoplasm] + hydrogen peroxide[Cytoplasm]	1.5.3.11					c	Phenylalanine, tyrosine, and tryptophan biosynthesis (aromatic amino acids)
	U63_	Polyamine oxidase	N-acetylputrescine[Cytoplasm] + oxygen[Cytoplasm] => 3-aminopropanal[Cytoplasm] + 4-aminobutanal[Cytoplasm] + hydrogen peroxide[Cytoplasm]	1.5.3.11		0	0		c	Phenylalanine, tyrosine, and tryptophan biosynthesis (aromatic amino acids)
	U64_	Diamine transaminase	acetyl-CoA[Cytoplasm] + spermine[Cytoplasm] => N1-acetylspermine[Cytoplasm] + coenzyme A[Cytoplasm]	2.6.1.29					c	Phenylalanine, tyrosine, and tryptophan biosynthesis (aromatic amino acids)
	U65_	Polyamine oxidase	N1-acetylspermine[Cytoplasm] + oxygen[Cytoplasm] => 3-aminopropanal[Cytoplasm] + N1-acetylspermidine[Cytoplasm] + hydrogen peroxide[Cytoplasm]	1.5.3.11					c	Phenylalanine, tyrosine, and tryptophan biosynthesis (aromatic amino acids)
	U66_	Spontaneous conversion	L-glutamate 5-semialdehyde[Cytoplasm] <=> (S)-1-pyrroline-5-carboxylate[Cytoplasm]						c	Proline biosynthesis
	U67_	Spontaneous conversion	L-glutamate 5-semialdehyde[Mitochondrion] <=> (S)-1-pyrroline-5-carboxylate[Mitochondrion]						m	Proline biosynthesis
	U68_	Aldehyde dehydrogenase, mitochondrial 1	4-aminobutanal[Mitochondrion] + NAD(+)[Mitochondrion] => NADH[Mitochondrion] + gamma-aminobutyrate[Mitochondrion]	1.2.1.3					m	Beta-alanine metabolism
	U70_	ThiC protein	5-amino-1-(5-phospho-D-ribosyl)imidazole[Cytoplasm] => 4-amino-5-hydroxymethyl-2-methylpyrimidine[Cytoplasm]			0	0		c	Thiamine (vitamin B1) metabolism
	U71_	Hypothetical enzyme	D-glyceraldehyde 3-phosphate[Cytoplasm] + pyruvate[Cytoplasm] => 1-deoxy-D-xylulose[Cytoplasm] + CO2[Cytoplasm] + phosphate[Cytoplasm]						c	Thiamine (vitamin B1) metabolism
	U72_	ThiG protein	1-deoxy-D-xylulose[Cytoplasm] + L-cysteine[Cytoplasm] + L-tyrosine[Cytoplasm] => 5-(2-hydroxyethyl)-4-methylthiazole[Cytoplasm] + CO2[Cytoplasm] + p-methylolphenol[Cytoplasm]			0	0		c	Thiamine (vitamin B1) metabolism
	U76_	Thiamin phosphate kinase	ATP[Cytoplasm] + thiamin monophosphate[Cytoplasm] <=> ADP[Cytoplasm] + thiamin diphosphate[Cytoplasm]	2.7.4.16					c	Thiamine (vitamin B1) metabolism
	U77_	(DL)-glycerol-3-phosphatase 2	thiamin monophosphate[Cytoplasm] => phosphate[Cytoplasm] + thiamin[Cytoplasm]	3.1.3.-					c	Thiamine (vitamin B1) metabolism
	U78_	Pyrimidine phosphatase	5-amino-6-(5'-phosphoribitylamino)uracil[Cytoplasm] => 4-(1-D-ribitylamino)-5-amino-2,6-dihydroxypyrimidine[Cytoplasm] + phosphate[Cytoplasm]						c	Riboflavin metabolism
	U79_	3,4-dihydroxy-2-butanone-4-phosphate synthase	D-ribulose 5-phosphate[Cytoplasm] => 3,4-dihydroxy-2-butanone 4-phosphate[Cytoplasm] + formate[Cytoplasm]						c	Riboflavin metabolism
	U80_	FAD synthetase	ATP[Mitochondrion] + FMN[Mitochondrion] => FAD[Mitochondrion] + diphosphate[Mitochondrion]	2.7.7.2					m	Riboflavin metabolism
	U81_	Pyridoxine kinase	ATP[Cytoplasm] + pyridoxine[Cytoplasm] => ADP[Cytoplasm] + pyridoxine 5'-phosphate[Cytoplasm]	2.7.1.35					c	Pyridoxine (vitamin B6) metabolism
	U82_	Pyridoxine kinase	ATP[Cytoplasm] + pyridoxamine[Cytoplasm] => ADP[Cytoplasm] + pyridoxamine 5'-phosphate[Cytoplasm]	2.7.1.35					c	Pyridoxine (vitamin B6) metabolism
	U83_	Pyridoxine kinase	ATP[Cytoplasm] + pyridoxal[Cytoplasm] => ADP[Cytoplasm] + pyridoxal 5'-phosphate[Cytoplasm]	2.7.1.35	YEL029C;YNR027W				c	Pyridoxine (vitamin B6) metabolism
	U84_	Hypothetical enzyme	pyridoxamine 5'-phosphate[Cytoplasm] => phosphate[Cytoplasm] + pyridoxamine[Cytoplasm]	3.1.3.-					c	Pyridoxine (vitamin B6) metabolism
	U85_	Hypothetical enzyme	3 malonyl-CoA[Cytoplasm] => 2 CO2[Cytoplasm] + 2 coenzyme A[Cytoplasm] + pimeloyl-CoA[Cytoplasm]						c	Pantothenate and CoA metabolism
	U86_	8-amino-7-oxononanoate synthase	L-alanine[Cytoplasm] + pimeloyl-CoA[Cytoplasm] <=> 8-amino-7-oxononanoate[Cytoplasm] + CO2[Cytoplasm] + coenzyme A[Cytoplasm]	2.3.1.47					c	Pantothenate and CoA metabolism
	U87_	Dihydroneopterin triphosphate pyrophosphorylase	7,8-dihydroneopterin 3'-triphosphate[Cytoplasm] => 7,8-dihydroneopterin 3'-phosphate[Cytoplasm] + diphosphate[Cytoplasm]	3.6.1.-					c	Folate metabolism
	U88_	Aminodeoxychorismate lyase	4-amino-4-deoxychorismate[Cytoplasm] => 4-aminobenzoate[Cytoplasm] + pyruvate[Cytoplasm]	4.-.-.-					c	Folate metabolism
	U89_	Dihydrofolate synthase	ATP[Cytoplasm] + L-glutamate[Cytoplasm] + dihydropteroate[Cytoplasm] => ADP[Cytoplasm] + dihydrofolate[Cytoplasm] + phosphate[Cytoplasm]	6.3.2.12					c	Folate metabolism
	U9_	Phosphatidylglycerol phosphate phosphatase A	phosphatidylglycerophosphate[Mitochondrion] => phosphate[Mitochondrion] + phosphatidylglycerol[Mitochondrion]	3.1.3.27					m	Phospholipid biosynthesis
	U90_	5-formyltetrahydrofolate cyclo-ligase	10-formyltetrahydrofolate[Mitochondrion] + ATP[Mitochondrion] => 5-methyltetrahydrofolate[Mitochondrion] + ADP[Mitochondrion] + phosphate[Mitochondrion]	6.3.3.2					m	Folate metabolism
	U91_	5-formyltetrahydrofolate cyclo-ligase	10-formyltetrahydrofolate[Cytoplasm] + ATP[Cytoplasm] => 5-methyltetrahydrofolate[Cytoplasm] + ADP[Cytoplasm] + phosphate[Cytoplasm]	6.3.3.2					c	Folate metabolism
	U95_	Phospho-pantethiene adenylyltransferase	ATP[Mitochondrion] + pantetheine 4'-phosphate[Mitochondrion] => dephospho-CoA[Mitochondrion] + diphosphate[Mitochondrion]	2.7.7.3					m	Pantothenate and CoA metabolism
	U97_	Dephosphocoa kinase	ATP[Mitochondrion] + dephospho-CoA[Mitochondrion] => ADP[Mitochondrion] + coenzyme A[Mitochondrion]	2.7.1.24					m	Pantothenate and CoA metabolism
	U98_	Aspartate alpha-decarboxylase	L-aspartate[Cytoplasm] => CO2[Cytoplasm] + beta-alanine[Cytoplasm]	4.1.1.11					c	Pantothenate and CoA metabolism
	U99_	Aspartate oxidase	L-aspartate[Cytoplasm] + FAD[Mitochondrion] => iminoaspartate[Cytoplasm] + FADH2[Mitochondrion]	1.4.3.-					m	NAD biosynthesis
	UAcyl_1_1	Acyl-[acyl-carrier-protein] transporter, mitochondrial	acetyl-[acp][Cytoplasm] <=> acetyl-[acp][Mitochondrion]						m	Transport, mitochondrial
	UAcyl_2_1	Acyl-[acyl-carrier-protein] transporter, mitochondrial	butyryl-[acp][Cytoplasm] <=> butyryl-[acp][Mitochondrion]						m	Transport, mitochondrial
	UAcyl_3_1	Acyl-[acyl-carrier-protein] transporter, mitochondrial	hexanoyl-[acp][Cytoplasm] <=> hexanoyl-[acp][Mitochondrion]						m	Transport, mitochondrial
	UAcyl_4_1	Acyl-[acyl-carrier-protein] transporter, mitochondrial	octanoyl-[acp][Cytoplasm] <=> octanoyl-[acp][Mitochondrion]						m	Transport, mitochondrial
	UAcyl_5_1	Acyl-[acyl-carrier-protein] transporter, mitochondrial	decanoyl-[acp][Cytoplasm] <=> decanoyl-[acp][Mitochondrion]						m	Transport, mitochondrial
	UAcyl_6_1	Acyl-[acyl-carrier-protein] transporter, mitochondrial	dodecanoyl-[acp][Cytoplasm] <=> dodecanoyl-[acp][Mitochondrion]						m	Transport, mitochondrial
	UAcyl_7_1	Acyl-[acyl-carrier-protein] transporter, mitochondrial	tetradecanoyl-[acp][Cytoplasm] <=> tetradecanoyl-[acp][Mitochondrion]						m	Transport, mitochondrial
	UAcyl_8_1	Acyl-[acyl-carrier-protein] transporter, mitochondrial	hexadecanoyl-[acp][Cytoplasm] <=> hexadecanoyl-[acp][Mitochondrion]						m	Transport, mitochondrial
	UAcyl_8_2	Acyl-[acyl-carrier-protein] transporter, mitochondrial	stearoyl-[acp][Mitochondrion] <=> stearoyl-[acp][Cytoplasm]						m	Transport, mitochondrial
	Uc10_	Fatty acid permease	decanoic acid[Extracellular] => decanoic acid[Cytoplasm]						c	Transport, extracellular
	Uc12_	Fatty acid permease	lauric acid[Extracellular] => lauric acid[Cytoplasm]						c	Transport, extracellular
	Uc24_	Fatty acid permease	C24 acid[Extracellular] => C24 acid[Cytoplasm]						c	Transport, extracellular
	Uc26_	Fatty acid permease	C26 acid[Extracellular] => C26 acid[Cytoplasm]						c	Transport, extracellular
	Uelo_1	Model-specific reaction, involved in the elongation of fatty acids	3-hydroxy-C14-CoA[Cytoplasm] => trans-2-C14-CoA[Cytoplasm]		YJL097W				c	Fatty acid biosynthesis
	Uelo_2	Model-specific reaction, involved in the elongation of fatty acids	3-hydroxy-C16-CoA[Cytoplasm] => trans-2-C16-CoA[Cytoplasm]		YJL097W				c	Fatty acid biosynthesis
	Uelo_3	Model-specific reaction, involved in the elongation of fatty acids	3-hydroxy-C18-CoA[Cytoplasm] => trans-2-C18-CoA[Cytoplasm]		YJL097W				c	Fatty acid biosynthesis
	Uelo_4	Model-specific reaction, involved in the elongation of fatty acids	3-hydroxy-C20-CoA[Cytoplasm] => trans-2-C20-CoA[Cytoplasm]		YJL097W				c	Fatty acid biosynthesis
	Uelo_5	Model-specific reaction, involved in the elongation of fatty acids	3-hydroxy-C22-CoA[Cytoplasm] => trans-2-C22-CoA[Cytoplasm]		YJL097W				c	Fatty acid biosynthesis
	Uelo_6	Model-specific reaction, involved in the elongation of fatty acids	3-hydroxy-C24-CoA[Cytoplasm] => trans-2-C24-CoA[Cytoplasm]		YJL097W				c	Fatty acid biosynthesis
	Uelo_7	Model-specific reaction, involved in the elongation of fatty acids	3-hydroxy-C26-CoA[Cytoplasm] => trans-2-C26-CoA[Cytoplasm]		YJL097W				c	Fatty acid biosynthesis
	UGA1	4-aminobutyrate aminotransferase	2-oxoglutarate[Cytoplasm] + gamma-aminobutyrate[Cytoplasm] => L-glutamate[Cytoplasm] + succinate semialdehyde[Cytoplasm]	2.6.1.19	YGR019W				c	Glutamate metabolism (aminosugars metabolism)
	UGA4_2	GABA-specific permease	5-aminolevulinate[Extracellular] + H(+)[Extracellular] => 5-aminolevulinate[Cytoplasm]		YDL210W				c	Transport, extracellular
	UGP1	UTP--glucose-1-phosphate uridylyltransferase	D-glucose 1-phosphate[Cytoplasm] + UTP[Cytoplasm] <=> UDP-glucose[Cytoplasm] + diphosphate[Cytoplasm]	2.7.7.9	YHL012W;YKL035W				c	Galactose metabolism
	URA1	Dihydroorotate dehydrogenase	(S)-dihydroorotate[Cytoplasm] + oxygen[Cytoplasm] <=> hydrogen peroxide[Cytoplasm] + orotate[Cytoplasm]	1.3.3.1	YKL216W				c	Pyrimidine metabolism
	URA10	Orotate phosphoribosyltransferase 2	5-phospho-alpha-D-ribose 1-diphosphate[Cytoplasm] + orotate[Cytoplasm] <=> diphosphate[Cytoplasm] + orotidine 5'-phosphate[Cytoplasm]	2.4.2.10	YML106W;YMR271C				c	Pyrimidine metabolism
	URA2_1	Aspartate carbamoyltransferase	L-aspartate[Cytoplasm] + carbamoyl phosphate[Cytoplasm] => N-carbamoyl-L-aspartate[Cytoplasm] + phosphate[Cytoplasm]	2.1.3.2	YJL130C				c	Pyrimidine metabolism
	URA2_2	Glutamine-dependent carbamoyl-phosphate synthase	2 ATP[Cytoplasm] + CO2[Cytoplasm] + L-glutamine[Cytoplasm] => 2 ADP[Cytoplasm] + L-glutamate[Cytoplasm] + carbamoyl phosphate[Cytoplasm] + phosphate[Cytoplasm]	6.3.5.5					c	Arginine metabolism
	URA3	Orotidine 5'-phosphate decarboxylase	orotidine 5'-phosphate[Cytoplasm] => CO2[Cytoplasm] + UMP[Cytoplasm]	4.1.1.23	YEL021W				c	Pyrimidine metabolism
	URA4	Dihydroorotase	N-carbamoyl-L-aspartate[Cytoplasm] <=> (S)-dihydroorotate[Cytoplasm]	3.5.2.3	YLR420W				c	Pyrimidine metabolism
	URA6_1	Uridylate kinase	ATP[Cytoplasm] + UMP[Cytoplasm] <=> ADP[Cytoplasm] + UDP[Cytoplasm]	2.7.4.-	YKL024C				c	Pyrimidine metabolism
	URA6_3	Uridylate kinase	ATP[Cytoplasm] + dUMP[Cytoplasm] <=> ADP[Cytoplasm] + dUDP[Cytoplasm]	2.7.4.-	YKL024C				c	Salvage pathways
	URA7_1	CTP synthase 1	ATP[Cytoplasm] + L-glutamine[Cytoplasm] + UTP[Cytoplasm] => ADP[Cytoplasm] + CTP[Cytoplasm] + L-glutamate[Cytoplasm] + phosphate[Cytoplasm]	6.3.4.2	YBL039C;YJR103W				c	Pyrimidine metabolism
	URA7_2	CTP synthase 1	ATP[Cytoplasm] + NH3[Cytoplasm] + UTP[Cytoplasm] => ADP[Cytoplasm] + CTP[Cytoplasm] + phosphate[Cytoplasm]	6.3.4.2	YBL039C;YJR103W				c	Pyrimidine metabolism
	URH1_1	Uridine nucleosidase	guanosine[Cytoplasm] => D-ribose[Cytoplasm] + guanine[Cytoplasm]	3.2.2.3	YDR400W				c	Salvage pathways
	URH1_2	Uridine nucleosidase	adenosine[Cytoplasm] => D-ribose[Cytoplasm] + adenine[Cytoplasm]	3.2.2.3	YDR400W				c	Salvage pathways
	URK1_1	Uridine kinase	GTP[Cytoplasm] + uridine[Cytoplasm] => GDP[Cytoplasm] + UMP[Cytoplasm]	2.7.1.48	YNR012W				c	Pyrimidine metabolism
	URK1_2	Uridine kinase	GTP[Cytoplasm] + cytidine[Cytoplasm] => CMP[Cytoplasm] + GDP[Cytoplasm]	2.7.1.48	YNR012W				c	Pyrimidine metabolism
	URK1_3	Uridine kinase	ATP[Cytoplasm] + uridine[Cytoplasm] => ADP[Cytoplasm] + UMP[Cytoplasm]	2.7.1.48	YNR012W				c	Pyrimidine metabolism
	UTR4	2,3-dioxomethiopentane-1-phosphate enolase/phosphatase	5-methylthio-2,3-dioxopentyl phosphate[Cytoplasm] => phosphate[Cytoplasm] + 1,2-dihydroxy-3-keto-5-methylthiopentene[Cytoplasm]		YEL038W				c	Cysteine and methionine metabolism
	VAS1	Valyl-tRNA synthetase, mitochondrial	ATP[Cytoplasm] + L-valine[Cytoplasm] + tRNA(Val)[Cytoplasm] => AMP[Cytoplasm] + L-valyl-tRNA(Val)[Cytoplasm] + diphosphate[Cytoplasm]	6.1.1.9	YGR094W				c	tRNA synthesis
	VHT1	H(+)/biotin symporter	H(+)[Extracellular] + biotin[Extracellular] <=> biotin[Cytoplasm]		YGR065C				c	Transport, extracellular
	VPS34	Phosphatidylinositol 3-kinase VPS34	1-phosphatidyl-1D-myo-inositols[Cytoplasm] + ATP[Cytoplasm] => 1-phosphatidyl-1D-myo-inositol 3-phosphates[Cytoplasm] + ADP[Cytoplasm]	2.7.1.137	YLR240W				c	Phospholipid biosynthesis
	WRS1	Tryptophanyl-tRNA synthetase, cytoplasmic	ATP[Cytoplasm] + tRNA(Trp)[Cytoplasm] + L-tryptophan[Mitochondrion] => AMP[Cytoplasm] + L-tryptophanyl-tRNA(Trp)[Cytoplasm] + diphosphate[Cytoplasm]	6.1.1.2	YOL097C				m	tRNA synthesis
	XKS1	Xylulose kinase	ATP[Cytoplasm] + D-xylulose[Cytoplasm] => ADP[Cytoplasm] + D-xylulose 5-phosphate[Cytoplasm]	2.7.1.17	YGR194C				c	Metabolism of other sugars
	XPT1	Xanthine phosphoribosyltransferase 1	5-phospho-alpha-D-ribose 1-diphosphate[Cytoplasm] + xanthine[Cytoplasm] => diphosphate[Cytoplasm] + xanthosine 5'-phosphate[Cytoplasm]	2.4.2.-	YJR133W				c	Salvage pathways
	YAT1	Putative mitochondrial carnitine O-acetyltransferase	O-acetylcarnitine[Mitochondrion] + coenzyme A[Mitochondrion] => acetyl-CoA[Mitochondrion] + carnitinium[Mitochondrion]	2.3.1.7	YAR035W				m	Alanine and aspartate metabolism
	YAT2	Carnitine acetyltransferase	acetyl-CoA[Cytoplasm] + carnitinium[Cytoplasm] => O-acetylcarnitine[Cytoplasm] + coenzyme A[Cytoplasm]	2.3.1.-	YER024W				c	Fatty acid biosynthesis
	YBL098W	Kynurenine 3-monooxygenase	L-kynurenine[Cytoplasm] + NADPH[Cytoplasm] + oxygen[Cytoplasm] => 3-hydroxykynurenine[Cytoplasm] + NADP(+)[Cytoplasm]	1.14.13.9	YBL098W				c	Phenylalanine, tyrosine, and tryptophan biosynthesis (aromatic amino acids)
	YBR006W	Succinate-semialdehyde dehydrogenase [NADP+]	NADP(+)[Cytoplasm] + succinate semialdehyde[Cytoplasm] => NADPH[Cytoplasm] + succinate[Cytoplasm]	1.2.1.16	YBR006W				c	Glutamate metabolism (aminosugars metabolism)
	YBR184W_1	Alpha-galactosidase	melibiose[Cytoplasm] => D-galactose[Cytoplasm] + alpha-D-glucose[Cytoplasm]	3.2.1.22	YBR184W				c	Galactose metabolism
	YBR184W_2	Alpha-galactosidase	alpha-D-fucosides[Cytoplasm] => D-galactose[Cytoplasm] + alpha-D-glucose[Cytoplasm]	3.2.1.22	YBR184W	0	0		c	Galactose metabolism
	YBR184W_3	Alpha-galactosidase	raffinose[Cytoplasm] => D-galactose[Cytoplasm] + sucrose[Cytoplasm]	3.2.1.22	YBR184W				c	Galactose metabolism
	YBR184W_4	Alpha-galactosidase	1-alpha-D-galactosyl-myo-inositol[Cytoplasm] <=> D-galactose[Cytoplasm] + myo-inositol[Cytoplasm]	3.2.1.22	YBR184W				c	Galactose metabolism
	YBR184W_5	Alpha-galactosidase	epimelibiose[Cytoplasm] <=> D-galactose[Cytoplasm] + alpha-D-mannose[Cytoplasm]	3.2.1.22	YBR184W				c	Galactose metabolism
	YBR184W_6	Alpha-galactosidase	3-O-beta-D-galactosyl-sn-glycerol[Cytoplasm] <=> D-galactose[Cytoplasm] + glycerol[Cytoplasm]	3.2.1.22	YBR184W				c	Galactose metabolism
	YBR184W_7	Alpha-galactosidase	melibiitol[Cytoplasm] <=> D-galactose[Cytoplasm] + D-sorbitol[Cytoplasm]	3.2.1.22	YBR184W				c	Galactose metabolism
	YCR024C	Asparaginyl-tRNA synthetase, mitochondrial	L-asparagine[Cytoplasm] + ATP[Mitochondrion] + tRNA(Asn)[Mitochondrion] => AMP[Mitochondrion] + L-asparaginyl-tRNA(Asn)[Mitochondrion] + diphosphate[Mitochondrion]	6.1.1.22	YCR024C				m	tRNA synthesis
	YDC1_1	Alkaline ceramidase YDC1	D-ceramide[Cytoplasm] => sphinganine[Cytoplasm]	3.5.1.-	YBR183W;YPL087W	0	0		c	Sphingoglycolipid metabolism
	YDC1_2	Alkaline ceramidase YDC1	P-ceramide[Cytoplasm] => phytosphingosine[Cytoplasm]	3.5.1.-	YBR183W;YPL087W	0	0		c	Sphingoglycolipid metabolism
	YDL100C	ATPase GET3	7,8-dihydroneopterin 3'-phosphate[Cytoplasm] => 7,8-dihydroneopterin[Cytoplasm] + phosphate[Cytoplasm]	3.6.3.16	YDL100C				c	Folate metabolism
	YDR111C	Probable alanine aminotransferase	L-glutamate[Cytoplasm] + pyruvate[Cytoplasm] <=> 2-oxoglutarate[Cytoplasm] + L-alanine[Cytoplasm]	2.6.1.2	YDR111C				c	Alanine and aspartate metabolism
	YEH1	Sterol esterase 1	ergosterol-ester[Cytoplasm] => acyl acids[Cytoplasm] + ergosterol[Cytoplasm]		YKL140W;YLL012W				c	Sterol biosynthesis
	YEH2	Sterol esterase 2	ergosterol ester[Cytoplasm] => acyl acids[Cytoplasm] + ergosterol[Cytoplasm]	3.1.1.13	YLR020C				c	Sterol biosynthesis
	YEL047C	Fumarate reductase	fumarate[Cytoplasm] + FADH2[Mitochondrion] => succinate[Cytoplasm] + FAD[Mitochondrion]	1.3.1.6	YEL047C				m	Transport, mitochondrial
	YER053C	Mitochondrial phosphate carrier protein 2	phosphate[Cytoplasm] + hydroxide[Mitochondrion] <=> phosphate[Mitochondrion]		YER053C				m	Transport, mitochondrial
	YER087W	Probable prolyl-tRNA synthetase, mitochondrial	ATP[Cytoplasm] + L-proline[Mitochondrion] + tRNA(Pro)[Mitochondrion] => AMP[Cytoplasm] + diphosphate[Cytoplasm] + L-prolyl-tRNA(Pro)[Mitochondrion]	6.1.1.15	YER087W				m	tRNA synthesis
	YFL030W	Alanine--glyoxylate aminotransferase 1	L-alanine[Cytoplasm] + glyoxylate[Cytoplasm] <=> glycine[Cytoplasm] + pyruvate[Cytoplasm]	2.6.1.44	YFL030W				c	Glycine, serine, and threonine metabolism
	YFR055W	Putative cystathionine beta-lyase	L-cystathionine[Cytoplasm] => NH3[Cytoplasm] + homocysteine[Cytoplasm] + pyruvate[Cytoplasm]	4.4.1.8	YFR055W				c	Methionine metabolism
	YGL245W	Glutamyl-tRNA synthetase, cytoplasmic	ATP[Cytoplasm] + L-glutamate[Cytoplasm] + tRNA(Glu)[Cytoplasm] => AMP[Cytoplasm] + L-glutamyl-tRNA(Glu)[Cytoplasm] + diphosphate[Cytoplasm]	6.1.1.17	YGL245W				c	tRNA synthesis
	YGR012W	Putative cysteine synthase	H2S[Cytoplasm] + O-acetyl-L-serine[Cytoplasm] => L-cysteine[Cytoplasm] + acetate[Cytoplasm]	2.5.1.47	YGR012W				c	Cysteine metabolism
	YGR012W_1	Putative cysteine synthase	ATP[Mitochondrion] + L-cysteine[Mitochondrion] + tRNA(Cys)[Mitochondrion] => AMP[Cytoplasm] + L-cysteinyl-tRNA(Cys)[Mitochondrion] + diphosphate[Mitochondrion]	2.5.1.47	YGR012W				m	Cysteine metabolism
	YHR020W	Putative prolyl-tRNA synthetase YHR020W	ATP[Cytoplasm] + L-proline[Cytoplasm] + tRNA(Pro)[Cytoplasm] => AMP[Cytoplasm] + L-prolyl-tRNA(Pro)[Cytoplasm] + diphosphate[Cytoplasm]	6.1.1.15	YHR020W				c	tRNA synthesis
	YIA6	NAD+ transporter, mitochondrial	NAD(+)[Cytoplasm] => NAD(+)[Mitochondrion]		YEL006W;YIL006W	0	0		m	Transport, mitochondrial
	YIL145C	Pantoate--beta-alanine ligase	(R)-pantoate[Cytoplasm] + ATP[Cytoplasm] + beta-alanine[Cytoplasm] => (R)-pantothenate[Cytoplasm] + AMP[Cytoplasm] + diphosphate[Cytoplasm]	6.3.2.1	YIL145C				c	Pantothenate and CoA metabolism
	YJL068C	S-formylglutathione hydrolase	S-formylglutathione[Cytoplasm] <=> formate[Cytoplasm] + glutathione[Cytoplasm]	3.1.2.12	YJL068C				c	Pyruvate metabolism
	YJR078W	Indoleamine 2,3-dioxygenase family protein	L-tryptophan[Cytoplasm] + oxygen[Cytoplasm] => L-formylkynurenine[Cytoplasm]	1.13.11.-	YJR078W				c	Phenylalanine, tyrosine, and tryptophan biosynthesis (aromatic amino acids)
	YJR105W	Adenosine kinase	ATP[Cytoplasm] + adenosine[Cytoplasm] => ADP[Cytoplasm] + AMP[Cytoplasm]	2.7.1.20	YJR105W				c	Salvage pathways
	YLR089C	Probable alanine aminotransferase, mitochondrial	glutamate[Mitochondrion] + pyruvate[Mitochondrion] <=> 2-oxoglutarate[Mitochondrion] + L-alanine[Mitochondrion]	2.6.1.2	YLR089C				m	Alanine and aspartate metabolism
	YLR231C_1	Kynureninase	L-kynurenine[Cytoplasm] => L-alanine[Cytoplasm] + anthranilate[Cytoplasm]	3.7.1.3	YLR231C				c	Phenylalanine, tyrosine, and tryptophan biosynthesis (aromatic amino acids)
	YLR231C_2	Kynureninase	3-hydroxykynurenine[Cytoplasm] => 3-hydroxyanthranilate[Cytoplasm] + L-alanine[Cytoplasm]	3.7.1.3	YLR231C				c	Phenylalanine, tyrosine, and tryptophan biosynthesis (aromatic amino acids)
	YLR328W_1	Nicotinamide-nucleotide adenylyltransferase 1	ATP[Cytoplasm] + nicotinate D-ribonucleotide[Cytoplasm] => deamido-NAD(+)[Cytoplasm] + diphosphate[Cytoplasm]	2.7.7.1	YLR328W				c	NAD biosynthesis
	YLR328W_2	Nicotinamide-nucleotide adenylyltransferase 1	ATP[Mitochondrion] + nicotinate D-ribonucleotide[Mitochondrion] => deamido-NAD(+)[Mitochondrion] + diphosphate[Mitochondrion]	2.7.7.1	YLR328W				m	Nicotinic acid synthesis from TRP
	YLR328W_3	Nicotinamide-nucleotide adenylyltransferase 1	ATP[Mitochondrion] + nicotinamide mononucleotide[Mitochondrion] => NAD(+)[Mitochondrion] + diphosphate[Mitochondrion]	2.7.7.1	YLR328W				m	Nicotinic acid synthesis from TRP
	YML082W	O-succinylhomoserine (thiol)-lyase	O-succinyl-L-homoserine[Cytoplasm] <=> 2-oxobutanoate[Cytoplasm] + NH3[Cytoplasm] + succinate[Cytoplasm]	2.5.1.48	YML082W				c	Methionine metabolism
	YNK1_1	Nucleoside diphosphate kinase	ATP[Cytoplasm] + UDP[Cytoplasm] <=> ADP[Cytoplasm] + UTP[Cytoplasm]	2.7.4.6	YKL067W				c	Salvage pathways
	YNK1_2	Nucleoside diphosphate kinase	ATP[Cytoplasm] + CDP[Cytoplasm] <=> ADP[Cytoplasm] + CTP[Cytoplasm]	2.7.4.6	YKL067W				c	Salvage pathways
	YNK1_3	Nucleoside diphosphate kinase	ATP[Cytoplasm] + dGDP[Cytoplasm] <=> ADP[Cytoplasm] + dGTP[Cytoplasm]	2.7.4.6	YKL067W				c	Salvage pathways
	YNK1_4	Nucleoside diphosphate kinase	ATP[Cytoplasm] + dUDP[Cytoplasm] <=> ADP[Cytoplasm] + dUTP[Cytoplasm]	2.7.4.6	YKL067W				c	Salvage pathways
	YNK1_5	Nucleoside diphosphate kinase	ATP[Cytoplasm] + dCDP[Cytoplasm] <=> ADP[Cytoplasm] + dCTP[Cytoplasm]	2.7.4.6	YKL067W				c	Salvage pathways
	YNK1_6	Nucleoside diphosphate kinase	ATP[Cytoplasm] + dTDP[Cytoplasm] <=> ADP[Cytoplasm] + dTTP[Cytoplasm]	2.7.4.6	YKL067W				c	Salvage pathways
	YNK1_7	Nucleoside diphosphate kinase	ATP[Cytoplasm] + dADP[Cytoplasm] <=> ADP[Cytoplasm] + dATP[Cytoplasm]	2.7.4.6	YKL067W				c	Salvage pathways
	YNK1_8	Nucleoside diphosphate kinase	ATP[Cytoplasm] + GDP[Cytoplasm] <=> ADP[Cytoplasm] + GTP[Cytoplasm]	2.7.4.6	YKL067W				c	Salvage pathways
	YNK1_9	Nucleoside diphosphate kinase	ATP[Cytoplasm] + IDP[Cytoplasm] <=> ADP[Cytoplasm] + ITP[Cytoplasm]	2.7.4.6	YKL067W				c	Salvage pathways
	YNL247W	Cysteinyl-tRNA synthetase	ATP[Cytoplasm] + L-cysteine[Cytoplasm] + tRNA(Cys)[Cytoplasm] => AMP[Cytoplasm] + L-cysteinyl-tRNA(Cys)[Cytoplasm] + diphosphate[Cytoplasm]	6.1.1.16	YNL247W				c	tRNA synthesis
	YSA1	ADP-ribose ribophosphohydrolase	ADP-ribose[Cytoplasm] <=> AMP[Cytoplasm] + D-ribose 5-phosphate[Cytoplasm]	3.6.1.13	YBR111C				c	Purine metabolism
	ZWF1	Glucose-6-phosphate 1-dehydrogenase	NADP(+)[Cytoplasm] + alpha-D-glucose 6-phosphate[Cytoplasm] <=> 6-O-phosphono-D-glucono-1,5-lactone[Cytoplasm] + NADPH[Cytoplasm]	1.1.1.49	YNL241C				c	BI
	2MBACxtI	Uptake of 2-methylbutyl acetate	2-methylbutyl acetate[External] => 2-methylbutyl acetate[Extracellular]			0	0		b	Exchange reactions
	2MBALDxtI	Uptake of 2-methylbutyraldehyde	2-methylbutyraldehyde[External] => 2-methylbutyraldehyde[Extracellular]			0	0		b	Exchange reactions
	44DIMZYMSTxtI	Uptake of 4,4-dimethylzymosterol	4,4-dimethylzymosterol[External] => 4,4-dimethylzymosterol[Extracellular]			0	0		b	Exchange reactions
	ACALxtI	Uptake of acetaldehyde	acetaldehyde[External] => acetaldehyde[Extracellular]			0	0		b	Exchange reactions
	ACxtI	Uptake of acetate	acetate[External] => acetate[Extracellular]			0	0		b	Exchange reactions
	ADNxtI	Uptake of adenosine	adenosine[External] => adenosine[Extracellular]			0	0		b	Exchange reactions
	ADxtI	Uptake of adenine	adenine[External] => adenine[Extracellular]			0	0		b	Exchange reactions
	AKGxtI	Uptake of 2-oxoglutarate	2-oxoglutarate[External] => 2-oxoglutarate[Extracellular]			0	0		b	Exchange reactions
	ALAVxtI	Uptake of 5-aminolevulinate	5-aminolevulinate[External] => 5-aminolevulinate[Extracellular]			0	0		b	Exchange reactions
	ALAxtI	Uptake of L-alanine	L-alanine[External] => L-alanine[Extracellular]			0	0		b	Exchange reactions
	AMGxtI	Uptake of methylglucoside	methylglucoside[External] => methylglucoside[Extracellular]			0	0		b	Exchange reactions
	AONAxtI	Uptake of 8-amino-7-oxononanoate	8-amino-7-oxononanoate[External] => 8-amino-7-oxononanoate[Extracellular]			0	0		b	Exchange reactions
	ARABxtI	Uptake of D-arabinose	D-arabinose[External] => D-arabinose[Extracellular]			0	0		b	Exchange reactions
	ARGxtI	Uptake of L-arginine	L-arginine[External] => L-arginine[Extracellular]			0	0		b	Exchange reactions
	ASNxtI	Uptake of L-asparagine	L-asparagine[External] => L-asparagine[Extracellular]			0	0		b	Exchange reactions
	ASPxtI	Uptake of L-aspartate	L-aspartate[External] => L-aspartate[Extracellular]			0	0		b	Exchange reactions
	ATNxtI	Uptake of allantoin	allantoin[External] => allantoin[Extracellular]			0	0		b	Exchange reactions
	ATTxtI	Uptake of allantoate	allantoate[External] => allantoate[Extracellular]			0	0		b	Exchange reactions
	BMxtI	Uptake of biomass	biomass[External] => biomass[Extracellular]			0	0		b	Exchange reactions
	BTxtI	Uptake of biotin	biotin[External] => biotin[Extracellular]			0	0		b	Exchange reactions
	C100xtI	Uptake of decanoic acid	decanoic acid[External] => decanoic acid[Extracellular]			0	0		b	Exchange reactions
	C120xtI	Uptake of lauric acid	lauric acid[External] => lauric acid[Extracellular]			0	0		b	Exchange reactions
	C140xtI	Uptake of myristic acid	myristic acid[External] => myristic acid[Extracellular]			0	0		b	Exchange reactions
	C141xtI	Uptake of tetradecanoyl-9-ene acid	tetradecanoyl-9-ene acid[External] => tetradecanoyl-9-ene acid[Extracellular]			0	0		b	Exchange reactions
	C160xtI	Uptake of palmitic acid	palmitic acid[External] => palmitic acid[Extracellular]			0	0		b	Exchange reactions
	C161xtI	Uptake of hexadecanoyl-9-ene acid	hexadecanoyl-9-ene acid[External] => hexadecanoyl-9-ene acid[Extracellular]			0	0		b	Exchange reactions
	C180xtI	Uptake of stearic acid	stearic acid[External] => stearic acid[Extracellular]			0	0		b	Exchange reactions
	C181xtI	Uptake of octadecanoyl-9-ene acid	octadecanoyl-9-ene acid[External] => octadecanoyl-9-ene acid[Extracellular]			0	0		b	Exchange reactions
	C24xtI	Uptake of C24 acid	C24 acid[External] => C24 acid[Extracellular]			0	0		b	Exchange reactions
	C26xtI	Uptake of C26 acid	C26 acid[External] => C26 acid[Extracellular]			0	0		b	Exchange reactions
	CARxtI	Uptake of carnitinium	carnitinium[External] => carnitinium[Extracellular]			0	0		b	Exchange reactions
	CHOxtI	Uptake of choline	choline[External] => choline[Extracellular]			0	0		b	Exchange reactions
	CITxtI	Uptake of citrate	citrate[External] => citrate[Extracellular]			0	0		b	Exchange reactions
	CO2xtI	Uptake of CO2	CO2[External] => CO2[Extracellular]			0	0		b	Exchange reactions
	CYSxtI	Uptake of L-cysteine	L-cysteine[External] => L-cysteine[Extracellular]			0	0		b	Exchange reactions
	CYTDxtI	Uptake of cytidine	cytidine[External] => cytidine[Extracellular]			0	0		b	Exchange reactions
	CYTSxtI	Uptake of cytosine	cytosine[External] => cytosine[Extracellular]			0	0		b	Exchange reactions
	DANNAxtI	Uptake of 7,8-diaminononanoate	7,8-diaminononanoate[External] => 7,8-diaminononanoate[Extracellular]			0	0		b	Exchange reactions
	DAxtI	Uptake of deoxyadenosine	deoxyadenosine[External] => deoxyadenosine[Extracellular]			0	0		b	Exchange reactions
	DCxtI	Uptake of deoxycytidine	deoxycytidine[External] => deoxycytidine[Extracellular]			0	0		b	Exchange reactions
	DGxtI	Uptake of deoxyguanosine	deoxyguanosine[External] => deoxyguanosine[Extracellular]			0	0		b	Exchange reactions
	DINxtI	Uptake of deoxyinosine	deoxyinosine[External] => deoxyinosine[Extracellular]			0	0		b	Exchange reactions
	DIPEPxtI	Uptake of dipeptide	dipeptide[External] => dipeptide[Extracellular]			0	0		b	Exchange reactions
	DTTPxtI	Uptake of dTTP	dTTP[External] => dTTP[Extracellular]			0	0		b	Exchange reactions
	DTxtI	Uptake of thymidine	thymidine[External] => thymidine[Extracellular]			0	0		b	Exchange reactions
	DUxtI	Uptake of deoxyuridine	deoxyuridine[External] => deoxyuridine[Extracellular]			0	0		b	Exchange reactions
	EPISTxtI	Uptake of episterol	episterol[External] => episterol[Extracellular]			0	0		b	Exchange reactions
	ERG572224xtI	Uptake of ergosta-5,7,22,24(28)-tetraen-3beta-ol	ergosta-5,7,22,24(28)-tetraen-3beta-ol[External] => ergosta-5,7,22,24(28)-tetraen-3beta-ol[Extracellular]			0	0		b	Exchange reactions
	ERG722xtI	Uptake of 5alpha-ergosta-7,22-dien-3beta-ol	5alpha-ergosta-7,22-dien-3beta-ol[External] => 5alpha-ergosta-7,22-dien-3beta-ol[Extracellular]			0	0		b	Exchange reactions
	ERGOSTxtI	Uptake of ergosterol	ergosterol[External] => ergosterol[Extracellular]			0	0		b	Exchange reactions
	ETHAxtI	Uptake of ethanolamine	ethanolamine[External] => ethanolamine[Extracellular]			0	0		b	Exchange reactions
	ETHxtI	Uptake of ethanol	ethanol[External] => ethanol[Extracellular]			0	0		b	Exchange reactions
	FCOSTxtI	Uptake of fecosterol	fecosterol[External] => fecosterol[Extracellular]			0	0		b	Exchange reactions
	FORxtI	Uptake of formate	formate[External] => formate[Extracellular]			0	0		b	Exchange reactions
	FRUxtI	Uptake of D-fructose	D-fructose[External] => D-fructose[Extracellular]			0	0		b	Exchange reactions
	FUCxtI	Uptake of beta-D-fucose	beta-D-fucose[External] => beta-D-fucose[Extracellular]			0	0		b	Exchange reactions
	FUMxtI	Uptake of fumarate	fumarate[External] => fumarate[Extracellular]			0	0		b	Exchange reactions
	GA6PxtI	Uptake of D-glucosamine 6-phosphate	D-glucosamine 6-phosphate[External] => D-glucosamine 6-phosphate[Extracellular]			0	0		b	Exchange reactions
	GABAxtI	Uptake of gamma-aminobutyrate	gamma-aminobutyrate[External] => gamma-aminobutyrate[Extracellular]			0	0		b	Exchange reactions
	GLACxtI	Uptake of D-galactose	D-galactose[External] => D-galactose[Extracellular]			0	0		b	Exchange reactions
	GLALxtI	Uptake of glycolaldehyde	glycolaldehyde[External] => glycolaldehyde[Extracellular]			0	0		b	Exchange reactions
	GLAMxtI	Uptake of glucosamine	glucosamine[External] => glucosamine[Extracellular]			0	0		b	Exchange reactions
	GLCxtI	Uptake of alpha-D-glucose	alpha-D-glucose[External] => alpha-D-glucose[Extracellular]			1	1		b	Exchange reactions
	GLNxtI	Uptake of L-glutamine	L-glutamine[External] => L-glutamine[Extracellular]			0	0		b	Exchange reactions
	GLTxtI	Uptake of L-glucitol	L-glucitol[External] => L-glucitol[Extracellular]			0	0		b	Exchange reactions
	GLUxtI	Uptake of L-glutamate	L-glutamate[External] => L-glutamate[Extracellular]			0	0		b	Exchange reactions
	GLxtI	Uptake of glycerol	glycerol[External] => glycerol[Extracellular]			0	0		b	Exchange reactions
	GLYxtI	Uptake of glycine	glycine[External] => glycine[Extracellular]			0	0		b	Exchange reactions
	GNxtI	Uptake of guanine	guanine[External] => guanine[Extracellular]			0	0		b	Exchange reactions
	GROPCxtI	Uptake of glycerophosphatidylcholine	glycerophosphatidylcholine[External] => glycerophosphatidylcholine[Extracellular]			0	0		b	Exchange reactions
	GROPIxtI	Uptake of glycerophosphatidyl-D-myo-inositol	glycerophosphatidyl-D-myo-inositol[External] => glycerophosphatidyl-D-myo-inositol[Extracellular]			0	0		b	Exchange reactions
	GSNxtI	Uptake of guanosine	guanosine[External] => guanosine[Extracellular]			0	0		b	Exchange reactions
	HEXTI	Uptake of H(+)	H(+)[External] => H(+)[Extracellular]			0	0		b	Exchange reactions
	HISxtI	Uptake of L-histidine	L-histidine[External] => L-histidine[Extracellular]			0	0		b	Exchange reactions
	HYXNxtI	Uptake of hypoxanthine	hypoxanthine[External] => hypoxanthine[Extracellular]			0	0		b	Exchange reactions
	ILExtI	Uptake of L-isoleucine	L-isoleucine[External] => L-isoleucine[Extracellular]			0	0		b	Exchange reactions
	INSxtI	Uptake of inosine	inosine[External] => inosine[Extracellular]			0	0		b	Exchange reactions
	KxtI	Uptake of potassium	potassium[External] => potassium[Extracellular]			0	0		b	Exchange reactions
	LACxtI	Uptake of (R)-lactate	(R)-lactate[External] => (R)-lactate[Extracellular]			0	0		b	Exchange reactions
	LANOSTxtI	Uptake of lanosterol	lanosterol[External] => lanosterol[Extracellular]			0	0		b	Exchange reactions
	LEUxtI	Uptake of L-leucine	L-leucine[External] => L-leucine[Extracellular]			0	0		b	Exchange reactions
	LYSxtI	Uptake of L-lysine	L-lysine[External] => L-lysine[Extracellular]			0	0		b	Exchange reactions
	MALxtI	Uptake of malate	malate[External] => malate[Extracellular]			0	0		b	Exchange reactions
	MANxtI	Uptake of alpha-D-mannose	alpha-D-mannose[External] => alpha-D-mannose[Extracellular]			0	0		b	Exchange reactions
	MELIxtI	Uptake of melibiose	melibiose[External] => melibiose[Extracellular]			0	0		b	Exchange reactions
	METxtI	Uptake of L-methionine	L-methionine[External] => L-methionine[Extracellular]			0	0		b	Exchange reactions
	MIxtI	Uptake of myo-inositol	myo-inositol[External] => myo-inositol[Extracellular]			0	0		b	Exchange reactions
	MLTxtI	Uptake of maltose	maltose[External] => maltose[Extracellular]			0	0		b	Exchange reactions
	MMETxtI	Uptake of S-methyl-L-methionine	S-methyl-L-methionine[External] => S-methyl-L-methionine[Extracellular]			0	0		b	Exchange reactions
	MNTxtI	Uptake of D-mannitol	D-mannitol[External] => D-mannitol[Extracellular]			0	0		b	Exchange reactions
	MTHNxtI	Uptake of methane	methane[External] => methane[Extracellular]			0	0		b	Exchange reactions
	NAGxtI	Uptake of N-acetyl-D-glucosamine	N-acetyl-D-glucosamine[External] => N-acetyl-D-glucosamine[Extracellular]			0	0		b	Exchange reactions
	NAxtI	Uptake of sodium	sodium[External] => sodium[Extracellular]			0	0		b	Exchange reactions
	NH3xtI	Uptake of NH3	NH3[External] => NH3[Extracellular]						b	Exchange reactions
	NMNxtI	Uptake of nicotinamide mononucleotide	nicotinamide mononucleotide[External] => nicotinamide mononucleotide[Extracellular]			0	0		b	Exchange reactions
	O2xtI	Uptake of oxygen	oxygen[External] => oxygen[Extracellular]						b	Exchange reactions
	OGTxtI	Uptake of oxidized glutathione	oxidized glutathione[External] => oxidized glutathione[Extracellular]			0	0		b	Exchange reactions
	OPEPxtI	Uptake of oligopeptide	oligopeptide[External] => oligopeptide[Extracellular]			0	0		b	Exchange reactions
	ORNxtI	Uptake of L-ornithine	L-ornithine[External] => L-ornithine[Extracellular]			0	0		b	Exchange reactions
	PAPxtI	Uptake of adenosine 3',5'-bisphosphate	adenosine 3',5'-bisphosphate[External] => adenosine 3',5'-bisphosphate[Extracellular]			0	0		b	Exchange reactions
	PEPTxtI	Uptake of peptide	peptide[External] => peptide[Extracellular]			0	0		b	Exchange reactions
	PHExtI	Uptake of L-phenylalanine	L-phenylalanine[External] => L-phenylalanine[Extracellular]			0	0		b	Exchange reactions
	PIMExtI	Uptake of pimelic acid	pimelic acid[External] => pimelic acid[Extracellular]			0	0		b	Exchange reactions
	PIxtI	Uptake of phosphate	phosphate[External] => phosphate[Extracellular]						b	Exchange reactions
	PNTOxtI	Uptake of (R)-pantothenate	(R)-pantothenate[External] => (R)-pantothenate[Extracellular]			0	0		b	Exchange reactions
	PROxtI	Uptake of L-proline	L-proline[External] => L-proline[Extracellular]			0	0		b	Exchange reactions
	PTRSCxtI	Uptake of putrescine	putrescine[External] => putrescine[Extracellular]			0	0		b	Exchange reactions
	PYRxtI	Uptake of pyruvate	pyruvate[External] => pyruvate[Extracellular]			0	0		b	Exchange reactions
	RFLAVxtI	Uptake of riboflavin	riboflavin[External] => riboflavin[Extracellular]			0	0		b	Exchange reactions
	RIBxtI	Uptake of D-ribose	D-ribose[External] => D-ribose[Extracellular]			0	0		b	Exchange reactions
	RMNxtI	Uptake of D-rhamnose	D-rhamnose[External] => D-rhamnose[Extracellular]			0	0		b	Exchange reactions
	SAMxtI	Uptake of S-adenosyl-L-methionine	S-adenosyl-L-methionine[External] => S-adenosyl-L-methionine[Extracellular]			0	0		b	Exchange reactions
	SERxtI	Uptake of L-serine	L-serine[External] => L-serine[Extracellular]			0	0		b	Exchange reactions
	SLFxtI	Uptake of sulfate	sulfate[External] => sulfate[Extracellular]						b	Exchange reactions
	SORxtI	Uptake of sorbose	sorbose[External] => sorbose[Extracellular]			0	0		b	Exchange reactions
	SPRMDxtI	Uptake of spermidine	spermidine[External] => spermidine[Extracellular]			0	0		b	Exchange reactions
	SPRMxtI	Uptake of spermine	spermine[External] => spermine[Extracellular]			0	0		b	Exchange reactions
	SUCCxtI	Uptake of succinate	succinate[External] => succinate[Extracellular]			0	0		b	Exchange reactions
	SUCxtI	Uptake of sucrose	sucrose[External] => sucrose[Extracellular]			0	0		b	Exchange reactions
	THMxtI	Uptake of thiamin	thiamin[External] => thiamin[Extracellular]			0	0		b	Exchange reactions
	THRxtI	Uptake of L-threonine	L-threonine[External] => L-threonine[Extracellular]			0	0		b	Exchange reactions
	THYxtI	Uptake of thymine	thymine[External] => thymine[Extracellular]			0	0		b	Exchange reactions
	TRExtI	Uptake of alpha,alpha-trehalose	alpha,alpha-trehalose[External] => alpha,alpha-trehalose[Extracellular]			0	0		b	Exchange reactions
	TRPxtI	Uptake of L-tryptophan	L-tryptophan[External] => L-tryptophan[Extracellular]			0	0		b	Exchange reactions
	TYRxtI	Uptake of L-tyrosine	L-tyrosine[External] => L-tyrosine[Extracellular]			0	0		b	Exchange reactions
	URAxtI	Uptake of uracil	uracil[External] => uracil[Extracellular]			0	0		b	Exchange reactions
	UREAxtI	Uptake of urea	urea[External] => urea[Extracellular]			0	0		b	Exchange reactions
	URIxtI	Uptake of uridine	uridine[External] => uridine[Extracellular]			0	0		b	Exchange reactions
	VALxtI	Uptake of L-valine	L-valine[External] => L-valine[Extracellular]			0	0		b	Exchange reactions
	VB6xtI	Uptake of pyridoxine	pyridoxine[External] => pyridoxine[Extracellular]			0	0		b	Exchange reactions
	XANxtI	Uptake of xanthine	xanthine[External] => xanthine[Extracellular]			0	0		b	Exchange reactions
	XTSINExtI	Uptake of xanthosine	xanthosine[External] => xanthosine[Extracellular]			0	0		b	Exchange reactions
	XYLxtI	Uptake of D-xylose	D-xylose[External] => D-xylose[Extracellular]			0	0		b	Exchange reactions
	ZYMSTxtI	Uptake of zymosterol	zymosterol[External] => zymosterol[Extracellular]			0	0		b	Exchange reactions
	2MBACxtO	Excretion of 2-methylbutyl acetate	2-methylbutyl acetate[Extracellular] => 2-methylbutyl acetate[External]						b	Exchange reactions
	44DIMZYMSTxtO	Excretion of 4,4-dimethylzymosterol	4,4-dimethylzymosterol[Extracellular] => 4,4-dimethylzymosterol[External]						b	Exchange reactions
	ACALxtO	Excretion of acetaldehyde	acetaldehyde[Extracellular] => acetaldehyde[External]						b	Exchange reactions
	ACxtO	Excretion of acetate	acetate[Extracellular] => acetate[External]						b	Exchange reactions
	ADNxtO	Excretion of adenosine	adenosine[Extracellular] => adenosine[External]						b	Exchange reactions
	ADxtO	Excretion of adenine	adenine[Extracellular] => adenine[External]						b	Exchange reactions
	AKGxtO	Excretion of 2-oxoglutarate	2-oxoglutarate[Extracellular] => 2-oxoglutarate[External]						b	Exchange reactions
	ALAVxtO	Excretion of 5-aminolevulinate	5-aminolevulinate[Extracellular] => 5-aminolevulinate[External]						b	Exchange reactions
	ALAxtO	Excretion of L-alanine	L-alanine[Extracellular] => L-alanine[External]						b	Exchange reactions
	AMGxtO	Excretion of methylglucoside	methylglucoside[Extracellular] => methylglucoside[External]						b	Exchange reactions
	AONAxtO	Excretion of 8-amino-7-oxononanoate	8-amino-7-oxononanoate[Extracellular] => 8-amino-7-oxononanoate[External]						b	Exchange reactions
	ARABxtO	Excretion of D-arabinose	D-arabinose[Extracellular] => D-arabinose[External]						b	Exchange reactions
	ARGxtO	Excretion of L-arginine	L-arginine[Extracellular] => L-arginine[External]						b	Exchange reactions
	ASNxtO	Excretion of L-asparagine	L-asparagine[Extracellular] => L-asparagine[External]						b	Exchange reactions
	ASPxtO	Excretion of L-aspartate	L-aspartate[Extracellular] => L-aspartate[External]						b	Exchange reactions
	ATNxtO	Excretion of allantoin	allantoin[Extracellular] => allantoin[External]						b	Exchange reactions
	ATTxtO	Excretion of allantoate	allantoate[Extracellular] => allantoate[External]						b	Exchange reactions
	BMxtO	Excretion of biomass	biomass[Extracellular] => biomass[External]						b	Exchange reactions
	BTxtO	Excretion of biotin	biotin[Extracellular] => biotin[External]						b	Exchange reactions
	C100xtO	Excretion of decanoic acid	decanoic acid[Extracellular] => decanoic acid[External]						b	Exchange reactions
	C120xtO	Excretion of lauric acid	lauric acid[Extracellular] => lauric acid[External]						b	Exchange reactions
	C140xtO	Excretion of myristic acid	myristic acid[Extracellular] => myristic acid[External]						b	Exchange reactions
	C141xtO	Excretion of tetradecanoyl-9-ene acid	tetradecanoyl-9-ene acid[Extracellular] => tetradecanoyl-9-ene acid[External]						b	Exchange reactions
	C160xtO	Excretion of palmitic acid	palmitic acid[Extracellular] => palmitic acid[External]						b	Exchange reactions
	C161xtO	Excretion of hexadecanoyl-9-ene acid	hexadecanoyl-9-ene acid[Extracellular] => hexadecanoyl-9-ene acid[External]						b	Exchange reactions
	C180xtO	Excretion of stearic acid	stearic acid[Extracellular] => stearic acid[External]						b	Exchange reactions
	C181xtO	Excretion of octadecanoyl-9-ene acid	octadecanoyl-9-ene acid[Extracellular] => octadecanoyl-9-ene acid[External]						b	Exchange reactions
	C24xtO	Excretion of C24 acid	C24 acid[Extracellular] => C24 acid[External]						b	Exchange reactions
	C26xtO	Excretion of C26 acid	C26 acid[Extracellular] => C26 acid[External]						b	Exchange reactions
	CARxtO	Excretion of carnitinium	carnitinium[Extracellular] => carnitinium[External]						b	Exchange reactions
	CHOxtO	Excretion of choline	choline[Extracellular] => choline[External]						b	Exchange reactions
	CITxtO	Excretion of citrate	citrate[Extracellular] => citrate[External]						b	Exchange reactions
	CO2xtO	Excretion of CO2	CO2[Extracellular] => CO2[External]						b	Exchange reactions
	CYSxtO	Excretion of L-cysteine	L-cysteine[Extracellular] => L-cysteine[External]						b	Exchange reactions
	CYTDxtO	Excretion of cytidine	cytidine[Extracellular] => cytidine[External]						b	Exchange reactions
	CYTSxtO	Excretion of cytosine	cytosine[Extracellular] => cytosine[External]						b	Exchange reactions
	DANNAxtO	Excretion of 7,8-diaminononanoate	7,8-diaminononanoate[Extracellular] => 7,8-diaminononanoate[External]						b	Exchange reactions
	DAxtO	Excretion of deoxyadenosine	deoxyadenosine[Extracellular] => deoxyadenosine[External]						b	Exchange reactions
	DCxtO	Excretion of deoxycytidine	deoxycytidine[Extracellular] => deoxycytidine[External]						b	Exchange reactions
	DGxtO	Excretion of deoxyguanosine	deoxyguanosine[Extracellular] => deoxyguanosine[External]						b	Exchange reactions
	DINxtO	Excretion of deoxyinosine	deoxyinosine[Extracellular] => deoxyinosine[External]						b	Exchange reactions
	DIPEPxtO	Excretion of dipeptide	dipeptide[Extracellular] => dipeptide[External]						b	Exchange reactions
	DTTPxtO	Excretion of dTTP	dTTP[Extracellular] => dTTP[External]						b	Exchange reactions
	DTxtO	Excretion of thymidine	thymidine[Extracellular] => thymidine[External]						b	Exchange reactions
	DUxtO	Excretion of deoxyuridine	deoxyuridine[Extracellular] => deoxyuridine[External]						b	Exchange reactions
	EPISTxtO	Excretion of episterol	episterol[Extracellular] => episterol[External]						b	Exchange reactions
	ERG572224xtO	Excretion of ergosta-5,7,22,24(28)-tetraen-3beta-ol	ergosta-5,7,22,24(28)-tetraen-3beta-ol[Extracellular] => ergosta-5,7,22,24(28)-tetraen-3beta-ol[External]						b	Exchange reactions
	ERG722xtO	Excretion of 5alpha-ergosta-7,22-dien-3beta-ol	5alpha-ergosta-7,22-dien-3beta-ol[Extracellular] => 5alpha-ergosta-7,22-dien-3beta-ol[External]						b	Exchange reactions
	ERGOSTxtO	Excretion of ergosterol	ergosterol[Extracellular] => ergosterol[External]						b	Exchange reactions
	ETHxtO	Excretion of ethanol	ethanol[Extracellular] => ethanol[External]						b	Exchange reactions
	FCOSTxtO	Excretion of fecosterol	fecosterol[Extracellular] => fecosterol[External]						b	Exchange reactions
	FORxtO	Excretion of formate	formate[Extracellular] => formate[External]						b	Exchange reactions
	FRUxtO	Excretion of D-fructose	D-fructose[Extracellular] => D-fructose[External]						b	Exchange reactions
	FUCxtO	Excretion of beta-D-fucose	beta-D-fucose[Extracellular] => beta-D-fucose[External]						b	Exchange reactions
	FUMxtO	Excretion of fumarate	fumarate[Extracellular] => fumarate[External]						b	Exchange reactions
	GA6PxtO	Excretion of D-glucosamine 6-phosphate	D-glucosamine 6-phosphate[Extracellular] => D-glucosamine 6-phosphate[External]				0		b	Exchange reactions
	GABAxtO	Excretion of gamma-aminobutyrate	gamma-aminobutyrate[Extracellular] => gamma-aminobutyrate[External]				0		b	Exchange reactions
	GLACxtO	Excretion of D-galactose	D-galactose[Extracellular] => D-galactose[External]				0		b	Exchange reactions
	GLALxtO	Excretion of glycolaldehyde	glycolaldehyde[Extracellular] => glycolaldehyde[External]				0		b	Exchange reactions
	GLAMxtO	Excretion of glucosamine	glucosamine[Extracellular] => glucosamine[External]				0		b	Exchange reactions
	GLCxtO	Excretion of alpha-D-glucose	alpha-D-glucose[Extracellular] => alpha-D-glucose[External]				0		b	Exchange reactions
	GLNxtO	Excretion of L-glutamine	L-glutamine[Extracellular] => L-glutamine[External]						b	Exchange reactions
	GLTxtO	Excretion of L-glucitol	L-glucitol[Extracellular] => L-glucitol[External]						b	Exchange reactions
	GLUxtO	Excretion of L-glutamate	L-glutamate[Extracellular] => L-glutamate[External]						b	Exchange reactions
	GLxtO	Excretion of glycerol	glycerol[Extracellular] => glycerol[External]						b	Exchange reactions
	GLYxtO	Excretion of glycine	glycine[Extracellular] => glycine[External]						b	Exchange reactions
	GNxtO	Excretion of guanine	guanine[Extracellular] => guanine[External]						b	Exchange reactions
	GROPCxtO	Excretion of glycerophosphatidylcholine	glycerophosphatidylcholine[Extracellular] => glycerophosphatidylcholine[External]						b	Exchange reactions
	GROPIxtO	Excretion of glycerophosphatidyl-D-myo-inositol	glycerophosphatidyl-D-myo-inositol[Extracellular] => glycerophosphatidyl-D-myo-inositol[External]						b	Exchange reactions
	GSNxtO	Excretion of guanosine	guanosine[Extracellular] => guanosine[External]						b	Exchange reactions
	HEXTO	Excretion of H(+)	H(+)[Extracellular] => H(+)[External]				0		b	Exchange reactions
	HISxtO	Excretion of L-histidine	L-histidine[Extracellular] => L-histidine[External]						b	Exchange reactions
	HYXNxtO	Excretion of hypoxanthine	hypoxanthine[Extracellular] => hypoxanthine[External]						b	Exchange reactions
	ILExtO	Excretion of L-isoleucine	L-isoleucine[Extracellular] => L-isoleucine[External]						b	Exchange reactions
	INSxtO	Excretion of inosine	inosine[Extracellular] => inosine[External]						b	Exchange reactions
	KxtO	Excretion of potassium	potassium[Extracellular] => potassium[External]						b	Exchange reactions
	LACxtO	Excretion of (R)-lactate	(R)-lactate[Extracellular] => (R)-lactate[External]						b	Exchange reactions
	LANOSTxtO	Excretion of lanosterol	lanosterol[Extracellular] => lanosterol[External]						b	Exchange reactions
	LEUxtO	Excretion of L-leucine	L-leucine[Extracellular] => L-leucine[External]						b	Exchange reactions
	LYSxtO	Excretion of L-lysine	L-lysine[Extracellular] => L-lysine[External]						b	Exchange reactions
	MALxtO	Excretion of malate	malate[Extracellular] => malate[External]						b	Exchange reactions
	MANxtO	Excretion of alpha-D-mannose	alpha-D-mannose[Extracellular] => alpha-D-mannose[External]						b	Exchange reactions
	MELIxtO	Excretion of melibiose	melibiose[Extracellular] => melibiose[External]						b	Exchange reactions
	METxtO	Excretion of L-methionine	L-methionine[Extracellular] => L-methionine[External]						b	Exchange reactions
	MIxtO	Excretion of myo-inositol	myo-inositol[Extracellular] => myo-inositol[External]						b	Exchange reactions
	MLTxtO	Excretion of maltose	maltose[Extracellular] => maltose[External]						b	Exchange reactions
	MMETxtO	Excretion of S-methyl-L-methionine	S-methyl-L-methionine[Extracellular] => S-methyl-L-methionine[External]						b	Exchange reactions
	MNTxtO	Excretion of D-mannitol	D-mannitol[Extracellular] => D-mannitol[External]						b	Exchange reactions
	MTHNxtO	Excretion of methane	methane[Extracellular] => methane[External]						b	Exchange reactions
	NAGxtO	Excretion of N-acetyl-D-glucosamine	N-acetyl-D-glucosamine[Extracellular] => N-acetyl-D-glucosamine[External]						b	Exchange reactions
	NAxtO	Excretion of sodium	sodium[Extracellular] => sodium[External]						b	Exchange reactions
	NH3xtO	Excretion of NH3	NH3[Extracellular] => NH3[External]				0		b	Exchange reactions
	NMNxtO	Excretion of nicotinamide mononucleotide	nicotinamide mononucleotide[Extracellular] => nicotinamide mononucleotide[External]						b	Exchange reactions
	O2xtO	Excretion of oxygen	oxygen[Extracellular] => oxygen[External]				0		b	Exchange reactions
	OGTxtO	Excretion of oxidized glutathione	oxidized glutathione[Extracellular] => oxidized glutathione[External]						b	Exchange reactions
	OPEPxtO	Excretion of oligopeptide	oligopeptide[Extracellular] => oligopeptide[External]						b	Exchange reactions
	ORNxtO	Excretion of L-ornithine	L-ornithine[Extracellular] => L-ornithine[External]						b	Exchange reactions
	PAPxtO	Excretion of adenosine 3',5'-bisphosphate	adenosine 3',5'-bisphosphate[Extracellular] => adenosine 3',5'-bisphosphate[External]						b	Exchange reactions
	PEPTxtO	Excretion of peptide	peptide[Extracellular] => peptide[External]						b	Exchange reactions
	PHExtO	Excretion of L-phenylalanine	L-phenylalanine[Extracellular] => L-phenylalanine[External]						b	Exchange reactions
	PIMExtO	Excretion of pimelic acid	pimelic acid[Extracellular] => pimelic acid[External]						b	Exchange reactions
	PIxtO	Excretion of phosphate	phosphate[Extracellular] => phosphate[External]				0		b	Exchange reactions
	PNTOxtO	Excretion of (R)-pantothenate	(R)-pantothenate[Extracellular] => (R)-pantothenate[External]				0		b	Exchange reactions
	PROxtO	Excretion of L-proline	L-proline[Extracellular] => L-proline[External]						b	Exchange reactions
	PTRSCxtO	Excretion of putrescine	putrescine[Extracellular] => putrescine[External]						b	Exchange reactions
	PYRxtO	Excretion of pyruvate	pyruvate[Extracellular] => pyruvate[External]						b	Exchange reactions
	RFLAVxtO	Excretion of riboflavin	riboflavin[Extracellular] => riboflavin[External]						b	Exchange reactions
	RIBxtO	Excretion of D-ribose	D-ribose[Extracellular] => D-ribose[External]						b	Exchange reactions
	RMNxtO	Excretion of D-rhamnose	D-rhamnose[Extracellular] => D-rhamnose[External]						b	Exchange reactions
	SAMxtO	Excretion of S-adenosyl-L-methionine	S-adenosyl-L-methionine[Extracellular] => S-adenosyl-L-methionine[External]						b	Exchange reactions
	SERxtO	Excretion of L-serine	L-serine[Extracellular] => L-serine[External]				0		b	Exchange reactions
	SLFxtO	Excretion of sulfate	sulfate[Extracellular] => sulfate[External]						b	Exchange reactions
	SORxtO	Excretion of sorbose	sorbose[Extracellular] => sorbose[External]						b	Exchange reactions
	SPRMDxtO	Excretion of spermidine	spermidine[Extracellular] => spermidine[External]						b	Exchange reactions
	SPRMxtO	Excretion of spermine	spermine[Extracellular] => spermine[External]						b	Exchange reactions
	SUCCxtO	Excretion of succinate	succinate[Extracellular] => succinate[External]						b	Exchange reactions
	SUCxtO	Excretion of sucrose	sucrose[Extracellular] => sucrose[External]						b	Exchange reactions
	THMxtO	Excretion of thiamin	thiamin[Extracellular] => thiamin[External]						b	Exchange reactions
	THRxtO	Excretion of L-threonine	L-threonine[Extracellular] => L-threonine[External]						b	Exchange reactions
	THYxtO	Excretion of thymine	thymine[Extracellular] => thymine[External]						b	Exchange reactions
	TRExtO	Excretion of alpha,alpha-trehalose	alpha,alpha-trehalose[Extracellular] => alpha,alpha-trehalose[External]						b	Exchange reactions
	TRPxtO	Excretion of L-tryptophan	L-tryptophan[Extracellular] => L-tryptophan[External]						b	Exchange reactions
	TYRxtO	Excretion of L-tyrosine	L-tyrosine[Extracellular] => L-tyrosine[External]						b	Exchange reactions
	URAxtO	Excretion of uracil	uracil[Extracellular] => uracil[External]						b	Exchange reactions
	UREAxtO	Excretion of urea	urea[Extracellular] => urea[External]						b	Exchange reactions
	URIxtO	Excretion of uridine	uridine[Extracellular] => uridine[External]						b	Exchange reactions
	VALxtO	Excretion of L-valine	L-valine[Extracellular] => L-valine[External]						b	Exchange reactions
	VB6xtO	Excretion of pyridoxine	pyridoxine[Extracellular] => pyridoxine[External]						b	Exchange reactions
	XANxtO	Excretion of xanthine	xanthine[Extracellular] => xanthine[External]						b	Exchange reactions
	XTSINExtO	Excretion of xanthosine	xanthosine[Extracellular] => xanthosine[External]						b	Exchange reactions
	XYLxtO	Excretion of D-xylose	D-xylose[Extracellular] => D-xylose[External]						b	Exchange reactions
	ZYMSTxtO	Excretion of zymosterol	zymosterol[Extracellular] => zymosterol[External]						b	Exchange reactions
	DSERxtI	Uptake of D-serine	D-serine[Extracellular] => D-serine[External]				0		b	Exchange reactions
	DSERxtO	Excretion of D-serine	D-serine[External] => D-serine[Extracellular]				0		b	Exchange reactions
	CBIOMASS	Biomass production, carbon limited	1.1358 1,3-beta-D-glucan[Cytoplasm] + 0.051 AMP[Cytoplasm] + 59.276 ATP[Cytoplasm] + 0.05 CMP[Cytoplasm] + 0.051 GMP[Cytoplasm] + 0.35734 L-alanine[Cytoplasm] + 0.13579 L-arginine[Cytoplasm] + 0.17152 L-asparagine[Cytoplasm] + 0.17152 L-aspartate[Cytoplasm] + 0.04288 L-cysteine[Cytoplasm] + 0.268 L-glutamate[Cytoplasm] + 0.268 L-glutamine[Cytoplasm] + 0.075041 L-histidine[Cytoplasm] + 0.17152 L-i…						c	Other
	CLIPIDS	Model-specific reaction, used to group lipid formation for biomass production (carbon limited)	0.001531 1-phosphatidyl-1D-myo-inositols[Cytoplasm] + 5.6e-005 4,4-dimethylzymosterol[Cytoplasm] + 0.000206 acyl acids[Cytoplasm] + 9.6e-005 episterol[Cytoplasm] + 0.000125 ergosta-5,7,22,24(28)-tetraen-3beta-ol[Cytoplasm] + 0.000812 ergosterol ester[Cytoplasm] + 0.005603 ergosterol[Cytoplasm] + 0.000114 fecosterol[Cytoplasm] + 6.6e-005 inositol-mannose-P-inositol-P-D-ceramide[Cytoplasm] + 0.0003…						c	Other
	NBIOMASS	Biomass production, nitrogen limited	0.963 1,3-beta-D-glucan[Cytoplasm] + 0.04 AMP[Cytoplasm] + 59.276 ATP[Cytoplasm] + 0.039 CMP[Cytoplasm] + 0.04 GMP[Cytoplasm] + 0.252 L-alanine[Cytoplasm] + 0.098 L-arginine[Cytoplasm] + 0.153 L-asparagine[Cytoplasm] + 0.153 L-aspartate[Cytoplasm] + 0.044 L-cysteine[Cytoplasm] + 0.231 L-glutamate[Cytoplasm] + 0.231 L-glutamine[Cytoplasm] + 0.071 L-histidine[Cytoplasm] + 0.142 L-isoleucine[Cytopla…			0	0		c	Other
	NLIPIDS	Model-specific reaction, used to group lipid formation for biomass production (nitrogen limited)	0.001656 1-phosphatidyl-1D-myo-inositols[Cytoplasm] + 4.6e-005 4,4-dimethylzymosterol[Cytoplasm] + 0.000723 acyl acids[Cytoplasm] + 6.2e-005 episterol[Cytoplasm] + 0.000167 ergosta-5,7,22,24(28)-tetraen-3beta-ol[Cytoplasm] + 0.004632 ergosterol ester[Cytoplasm] + 0.005155 ergosterol[Cytoplasm] + 6.8e-005 fecosterol[Cytoplasm] + 9e-006 inositol-mannose-P-inositol-P-D-ceramide[Cytoplasm] + 7.5e-005…				0		c	Other
	GROWTH	Growth	biomass[Cytoplasm] => biomass[Extracellular]					1	c	Exchange reactions

## Sheet: METS
#	METID	METNAME	UNCONSTRAINED	MIRIAM	COMPOSITION	InChI	COMPARTMENT	REPLACEMENT ID
	(R)-lactate[External]	(R)-lactate	TRUE	obo.chebi:CHEBI:16004		1/C3H6O3/c1-2(4)3(5)6/h2,4H,1H3,(H,5,6)/p-1/t2-/m1/s1/fC3H5O3/q-1	b	m1
	(R)-pantothenate[External]	(R)-pantothenate	TRUE	obo.chebi:CHEBI:29032		1/C9H17NO5/c1-9(2,5-11)7(14)8(15)10-4-3-6(12)13/h7,11,14H,3-5H2,1-2H3,(H,10,15)(H,12,13)/p-1/t7-/m0/s1/fC9H16NO5/h10H/q-1	b	m2
	2-oxoglutarate[External]	2-oxoglutarate	TRUE	obo.chebi:CHEBI:30916		1/C5H6O5/c6-3(5(9)10)1-2-4(7)8/h1-2H2,(H,7,8)(H,9,10)/p-1/fC5H5O5/h7H/q-1	b	m3
	4,4-dimethylzymosterol[External]	4,4-dimethylzymosterol	TRUE	obo.chebi:CHEBI:18364		1/C29H48O/c1-19(2)9-8-10-20(3)22-12-13-23-21-11-14-25-27(4,5)26(30)16-18-29(25,7)24(21)15-17-28(22,23)6/h9,20,22-23,25-26,30H,8,10-18H2,1-7H3/t20-,22-,23+,25+,26+,28-,29-/m1/s1	b	m4
	5-aminolevulinate[External]	5-aminolevulinate	TRUE	obo.chebi:CHEBI:12109		1/C5H9NO3/c6-3-4(7)1-2-5(8)9/h1-3,6H2,(H,8,9)/p-1/fC5H8NO3/q-1	b	m5
	5alpha-ergosta-7,22-dien-3beta-ol[External]	5alpha-ergosta-7,22-dien-3beta-ol	TRUE	obo.chebi:CHEBI:20651		1/C28H46O/c1-18(2)19(3)7-8-20(4)24-11-12-25-23-10-9-21-17-22(29)13-15-27(21,5)26(23)14-16-28(24,25)6/h7-8,10,18-22,24-26,29H,9,11-17H2,1-6H3/b8-7+/t19-,20+,21-,22-,24+,25-,26-,27-,28+/m0/s1	b	m6
	7,8-diaminononanoate[External]	7,8-diaminononanoate	TRUE	obo.chebi:CHEBI:17830		1/C9H20N2O2/c1-7(10)8(11)5-3-2-4-6-9(12)13/h7-8H,2-6,10-11H2,1H3,(H,12,13)/p-1	b	m7
	8-amino-7-oxononanoate[External]	8-amino-7-oxononanoate	TRUE	obo.chebi:CHEBI:12266		1/C9H17NO3/c1-7(10)8(11)5-3-2-4-6-9(12)13/h7H,2-6,10H2,1H3,(H,12,13)/p-1/fC9H16NO3/q-1	b	m8
	C24 acid[External]	C24 acid	TRUE				b	m9
	C26 acid[External]	C26 acid	TRUE				b	m10
	CO2[External]	CO2	TRUE	obo.chebi:CHEBI:16526		1/CO2/c2-1-3	b	m11
	D-arabinose[External]	D-arabinose	TRUE	obo.chebi:CHEBI:17108		1/C5H10O5/c6-1-3(8)5(10)4(9)2-7/h1,3-5,7-10H,2H2/t3-,4-,5+/m1/s1	b	m12
	D-fructose[External]	D-fructose	TRUE	obo.chebi:CHEBI:15824		1/C6H12O6/c7-1-3-4(9)5(10)6(11,2-8)12-3/h3-5,7-11H,1-2H2/t3-,4-,5+,6?/m1/s1	b	m13
	D-galactose[External]	D-galactose	TRUE	obo.chebi:CHEBI:12936		1/C6H12O6/c7-1-2-3(8)4(9)5(10)6(11)12-2/h2-11H,1H2/t2-,3+,4+,5-,6+/m1/s1	b	m14
	D-glucosamine 6-phosphate[External]	D-glucosamine 6-phosphate	TRUE	obo.chebi:CHEBI:15873		1/C6H14NO8P/c7-3-5(9)4(8)2(15-6(3)10)1-14-16(11,12)13/h2-6,8-10H,1,7H2,(H2,11,12,13)/t2-,3-,4-,5-,6+/m1/s1	b	m15
	D-mannitol[External]	D-mannitol	TRUE	obo.chebi:CHEBI:16899		1/C6H14O6/c7-1-3(9)5(11)6(12)4(10)2-8/h3-12H,1-2H2/t3-,4-,5-,6-/m1/s1	b	m16
	D-rhamnose[External]	D-rhamnose	TRUE	obo.chebi:CHEBI:28029		1/C6H12O5/c1-3(8)5(10)6(11)4(9)2-7/h2-6,8-11H,1H3/t3-,4-,5-,6-/m1/s1	b	m17
	D-ribose[External]	D-ribose	TRUE	obo.chebi:CHEBI:16988		1/C5H10O5/c6-1-3(8)5(10)4(9)2-7/h1,3-5,7-10H,2H2/t3-,4+,5-/m0/s1	b	m18
	D-xylose[External]	D-xylose	TRUE	obo.chebi:CHEBI:15936		1/C5H10O5/c6-1-3(8)5(10)4(9)2-7/h1,3-5,7-10H,2H2/t3-,4+,5+/m0/s1	b	m19
	H(+)[External]	H(+)	TRUE	obo.chebi:CHEBI:24636		1/p+1/fH/q+1	b	m20
	L-alanine[External]	L-alanine	TRUE	obo.chebi:CHEBI:16977		1/C3H7NO2/c1-2(4)3(5)6/h2H,4H2,1H3,(H,5,6)/t2-/m0/s1/f/h5H	b	m21
	L-arginine[External]	L-arginine	TRUE	obo.chebi:CHEBI:16467		1/C6H14N4O2/c7-4(5(11)12)2-1-3-10-6(8)9/h4H,1-3,7H2,(H,11,12)(H4,8,9,10)/t4-/m0/s1/f/h8,10-11H,9H2	b	m22
	L-asparagine[External]	L-asparagine	TRUE	obo.chebi:CHEBI:17196		1/C4H8N2O3/c5-2(4(8)9)1-3(6)7/h2H,1,5H2,(H2,6,7)(H,8,9)/t2-/m0/s1/f/h8H,6H2	b	m23
	L-aspartate[External]	L-aspartate	TRUE	obo.chebi:CHEBI:29991		1/C4H7NO4/c5-2(4(8)9)1-3(6)7/h2H,1,5H2,(H,6,7)(H,8,9)/p-1/t2-/m0/s1/fC4H6NO4/h5H/q-1	b	m24
	L-cysteine[External]	L-cysteine	TRUE	obo.chebi:CHEBI:17561		1/C3H7NO2S/c4-2(1-7)3(5)6/h2,7H,1,4H2,(H,5,6)/t2-/m0/s1/f/h5H	b	m25
	L-glucitol[External]	L-glucitol	TRUE	obo.chebi:CHEBI:28789		1/C6H14O6/c7-1-3(9)5(11)6(12)4(10)2-8/h3-12H,1-2H2/t3-,4+,5-,6-/m0/s1	b	m26
	L-glutamate[External]	L-glutamate	TRUE	obo.chebi:CHEBI:29985		1/C5H9NO4/c6-3(5(9)10)1-2-4(7)8/h3H,1-2,6H2,(H,7,8)(H,9,10)/p-1/t3-/m0/s1/fC5H8NO4/h6H/q-1	b	m27
	L-glutamine[External]	L-glutamine	TRUE	obo.chebi:CHEBI:18050		1/C5H10N2O3/c6-3(5(9)10)1-2-4(7)8/h3H,1-2,6H2,(H2,7,8)(H,9,10)/t3-/m0/s1/f/h9H,7H2	b	m28
	L-histidine[External]	L-histidine	TRUE	obo.chebi:CHEBI:15971		1/C6H9N3O2/c7-5(6(10)11)1-4-2-8-3-9-4/h2-3,5H,1,7H2,(H,8,9)(H,10,11)/t5-/m0/s1/f/h8,10H	b	m29
	L-isoleucine[External]	L-isoleucine	TRUE	obo.chebi:CHEBI:17191		1/C6H13NO2/c1-3-4(2)5(7)6(8)9/h4-5H,3,7H2,1-2H3,(H,8,9)/t4-,5-/m0/s1/f/h8H	b	m30
	L-leucine[External]	L-leucine	TRUE	obo.chebi:CHEBI:15603		1/C6H13NO2/c1-4(2)3-5(7)6(8)9/h4-5H,3,7H2,1-2H3,(H,8,9)/t5-/m0/s1/f/h8H	b	m31
	L-lysine[External]	L-lysine	TRUE	obo.chebi:CHEBI:18019		1/C6H14N2O2/c7-4-2-1-3-5(8)6(9)10/h5H,1-4,7-8H2,(H,9,10)/t5-/m0/s1/f/h9H	b	m32
	L-methionine[External]	L-methionine	TRUE	obo.chebi:CHEBI:16643		1/C5H11NO2S/c1-9-3-2-4(6)5(7)8/h4H,2-3,6H2,1H3,(H,7,8)/t4-/m0/s1/f/h7H	b	m33
	L-ornithine[External]	L-ornithine	TRUE	obo.chebi:CHEBI:15729		1/C5H12N2O2/c6-3-1-2-4(7)5(8)9/h4H,1-3,6-7H2,(H,8,9)/t4-/m0/s1/f/h8H	b	m34
	L-phenylalanine[External]	L-phenylalanine	TRUE	obo.chebi:CHEBI:17295		1/C9H11NO2/c10-8(9(11)12)6-7-4-2-1-3-5-7/h1-5,8H,6,10H2,(H,11,12)/t8-/m0/s1/f/h11H	b	m35
	L-proline[External]	L-proline	TRUE	obo.chebi:CHEBI:17203		1/C5H9NO2/c7-5(8)4-2-1-3-6-4/h4,6H,1-3H2,(H,7,8)/t4-/m0/s1/f/h7H	b	m36
	L-serine[External]	L-serine	TRUE	obo.chebi:CHEBI:17115		1/C3H7NO3/c4-2(1-5)3(6)7/h2,5H,1,4H2,(H,6,7)/t2-/m0/s1/f/h6H	b	m37
	L-threonine[External]	L-threonine	TRUE	obo.chebi:CHEBI:16857		1/C4H9NO3/c1-2(6)3(5)4(7)8/h2-3,6H,5H2,1H3,(H,7,8)/t2-,3+/m1/s1/f/h7H	b	m38
	L-tryptophan[External]	L-tryptophan	TRUE	obo.chebi:CHEBI:16828		1/C11H12N2O2/c12-9(11(14)15)5-7-6-13-10-4-2-1-3-8(7)10/h1-4,6,9,13H,5,12H2,(H,14,15)/t9-/m0/s1/f/h14H	b	m39
	L-tyrosine[External]	L-tyrosine	TRUE	obo.chebi:CHEBI:17895		1/C9H11NO3/c10-8(9(12)13)5-6-1-3-7(11)4-2-6/h1-4,8,11H,5,10H2,(H,12,13)/t8-/m0/s1/f/h12H	b	m40
	L-valine[External]	L-valine	TRUE	obo.chebi:CHEBI:16414		1/C5H11NO2/c1-3(2)4(6)5(7)8/h3-4H,6H2,1-2H3,(H,7,8)/t4-/m0/s1/f/h7H	b	m41
	N-acetyl-D-glucosamine[External]	N-acetyl-D-glucosamine	TRUE	obo.chebi:CHEBI:17411		1/C8H15NO6/c1-4(12)9-5(2-10)7(14)8(15)6(13)3-11/h2,5-8,11,13-15H,3H2,1H3,(H,9,12)/t5-,6+,7+,8+/m0/s1/f/h9H	b	m42
	NH3[External]	NH3	TRUE	obo.chebi:CHEBI:16134		1/H3N/h1H3	b	m43
	S-adenosyl-L-methionine[External]	S-adenosyl-L-methionine	TRUE	obo.chebi:CHEBI:15414		1/C15H22N6O5S/c1-27(3-2-7(16)15(24)25)4-8-10(22)11(23)14(26-8)21-6-20-9-12(17)18-5-19-13(9)21/h5-8,10-11,14,22-23H,2-4,16H2,1H3,(H2-,17,18,19,24,25)/p+1/t7-,8+,10+,11+,14+,27?/m0/s1/fC15H23N6O5S/h24H,17H2/q+1	b	m44
	S-methyl-L-methionine[External]	S-methyl-L-methionine	TRUE	obo.chebi:CHEBI:17728		1/C6H13NO2S/c1-10(2)4-3-5(7)6(8)9/h5H,3-4,7H2,1-2H3/p+1/t5-/m0/s1	b	m45
	acetaldehyde[External]	acetaldehyde	TRUE	obo.chebi:CHEBI:15343		1/C2H4O/c1-2-3/h2H,1H3	b	m46
	acetate[External]	acetate	TRUE	obo.chebi:CHEBI:30089		1/C2H4O2/c1-2(3)4/h1H3,(H,3,4)/p-1	b	m47
	adenine[External]	adenine	TRUE	obo.chebi:CHEBI:16708		1/C5H5N5/c6-4-3-5(9-1-7-3)10-2-8-4/h1-2H,(H3,6,7,8,9,10)/f/h9H,6H2	b	m48
	adenosine 3',5'-bisphosphate[External]	adenosine 3',5'-bisphosphate	TRUE	obo.chebi:CHEBI:17985		1/C10H15N5O10P2/c11-8-5-9(13-2-12-8)15(3-14-5)10-6(16)7(25-27(20,21)22)4(24-10)1-23-26(17,18)19/h2-4,6-7,10,16H,1H2,(H2,11,12,13)(H2,17,18,19)(H2,20,21,22)/t4-,6-,7-,10-/m1/s1	b	m49
	adenosine[External]	adenosine	TRUE	obo.chebi:CHEBI:16335		1/C10H13N5O4/c11-8-5-9(13-2-12-8)15(3-14-5)10-7(18)6(17)4(1-16)19-10/h2-4,6-7,10,16-18H,1H2,(H2,11,12,13)/t4-,6-,7-,10-/m1/s1/f/h11H2	b	m50
	allantoate[External]	allantoate	TRUE	obo.chebi:CHEBI:17536		1/C4H8N4O4/c5-3(11)7-1(2(9)10)8-4(6)12/h1H,(H,9,10)(H3,5,7,11)(H3,6,8,12)/p-1	b	m51
	allantoin[External]	allantoin	TRUE	obo.chebi:CHEBI:15676		1/C4H6N4O3/c5-3(10)6-1-2(9)8-4(11)7-1/h1H,(H3,5,6,10)(H2,7,8,9,11)	b	m52
	alpha,alpha-trehalose[External]	alpha,alpha-trehalose	TRUE	obo.chebi:CHEBI:16551		1/C12H22O11/c13-1-3-5(15)7(17)9(19)11(21-3)23-12-10(20)8(18)6(16)4(2-14)22-12/h3-20H,1-2H2/t3-,4-,5-,6-,7+,8+,9-,10-,11-,12-/m1/s1	b	m53
	alpha-D-glucose[External]	alpha-D-glucose	TRUE	obo.chebi:CHEBI:17925		1/C6H12O6/c7-1-2-3(8)4(9)5(10)6(11)12-2/h2-11H,1H2/t2-,3-,4+,5-,6+/m1/s1	b	m54
	alpha-D-mannose[External]	alpha-D-mannose	TRUE	obo.chebi:CHEBI:28729		1/C6H12O6/c7-1-2-3(8)4(9)5(10)6(11)12-2/h2-11H,1H2/t2-,3-,4+,5+,6+/m1/s1	b	m55
	beta-D-fucose[External]	beta-D-fucose	TRUE	obo.chebi:CHEBI:27442		1/C6H12O5/c1-2-3(7)4(8)5(9)6(10)11-2/h2-10H,1H3/t2-,3+,4+,5-,6-/m1/s1	b	m56
	biomass[External]	biomass	TRUE				b	m57
	biotin[External]	biotin	TRUE	obo.chebi:CHEBI:15956		1/C10H16N2O3S/c13-8(14)4-2-1-3-7-9-6(5-16-7)11-10(15)12-9/h6-7,9H,1-5H2,(H,13,14)(H2,11,12,15)/t6-,7-,9-/m0/s1/f/h11-13H	b	m58
	carnitinium[External]	carnitinium	TRUE	obo.chebi:CHEBI:3424		1/C7H15NO3/c1-8(2,3)5-6(9)4-7(10)11/h6,9H,4-5H2,1-3H3/p+1/fC7H16NO3/h10H/q+1	b	m59
	choline[External]	choline	TRUE	obo.chebi:CHEBI:15354		1/C5H14NO/c1-6(2,3)4-5-7/h7H,4-5H2,1-3H3/q+1	b	m60
	citrate[External]	citrate	TRUE	obo.chebi:CHEBI:16947		1/C6H8O7/c7-3(8)1-6(13,5(11)12)2-4(9)10/h13H,1-2H2,(H,7,8)(H,9,10)(H,11,12)/p-3/fC6H5O7/q-3	b	m61
	cytidine[External]	cytidine	TRUE	obo.chebi:CHEBI:17562		1/C9H13N3O5/c10-5-1-2-12(9(16)11-5)8-7(15)6(14)4(3-13)17-8/h1-2,4,6-8,13-15H,3H2,(H2,10,11,16)/t4-,6-,7-,8-/m1/s1/f/h10H2	b	m62
	cytosine[External]	cytosine	TRUE	obo.chebi:CHEBI:16040		1/C4H5N3O/c5-3-1-2-6-4(8)7-3/h1-2H,(H3,5,6,7,8)/f/h6H,5H2	b	m63
	dTTP[External]	dTTP	TRUE	obo.chebi:CHEBI:18077		1/C10H17N2O14P3/c1-5-3-12(10(15)11-9(5)14)8-2-6(13)7(24-8)4-23-28(19,20)26-29(21,22)25-27(16,17)18/h3,6-8,13H,2,4H2,1H3,(H,19,20)(H,21,22)(H,11,14,15)(H2,16,17,18)/t6-,7+,8+/m0/s1/f/h11,16-17,19,21H	b	m64
	decanoic acid[External]	decanoic acid	TRUE	obo.chebi:CHEBI:30813		1/C10H20O2/c1-2-3-4-5-6-7-8-9-10(11)12/h2-9H2,1H3,(H,11,12)/f/h11H	b	m65
	deoxyadenosine[External]	deoxyadenosine	TRUE	obo.chebi:CHEBI:17256		1/C10H13N5O3/c11-9-8-10(13-3-12-9)15(4-14-8)7-1-5(17)6(2-16)18-7/h3-7,16-17H,1-2H2,(H2,11,12,13)/t5-,6+,7+/m0/s1	b	m66
	deoxycytidine[External]	deoxycytidine	TRUE	obo.chebi:CHEBI:15698		1/C9H13N3O4/c10-7-1-2-12(9(15)11-7)8-3-5(14)6(4-13)16-8/h1-2,5-6,8,13-14H,3-4H2,(H2,10,11,15)/t5?,6-,8-/m1/s1	b	m67
	deoxyguanosine[External]	deoxyguanosine	TRUE	obo.chebi:CHEBI:17172		1/C10H13N5O4/c11-10-13-8-7(9(18)14-10)12-3-15(8)6-1-4(17)5(2-16)19-6/h3-6,16-17H,1-2H2,(H3,11,13,14,18)/t4-,5+,6+/m0/s1	b	m68
	deoxyinosine[External]	deoxyinosine	TRUE	obo.chebi:CHEBI:28997		1/C10H12N4O4/c15-2-6-5(16)1-7(18-6)14-4-13-8-9(14)11-3-12-10(8)17/h3-7,15-16H,1-2H2,(H,11,12,17)/t5-,6+,7+/m0/s1	b	m69
	deoxyuridine[External]	deoxyuridine	TRUE	obo.chebi:CHEBI:16450		1/C9H12N2O5/c12-4-6-5(13)3-8(16-6)11-2-1-7(14)10-9(11)15/h1-2,5-6,8,12-13H,3-4H2,(H,10,14,15)/t5-,6+,8?/m0/s1	b	m70
	dipeptide[External]	dipeptide	TRUE	kegg.compound:C00107	C4H6N2O3R2		b	m71
	episterol[External]	episterol	TRUE	obo.chebi:CHEBI:23929		1/C28H46O/c1-18(2)19(3)7-8-20(4)24-11-12-25-23-10-9-21-17-22(29)13-15-27(21,5)26(23)14-16-28(24,25)6/h10,18,20-22,24-26,29H,3,7-9,11-17H2,1-2,4-6H3/t20-,21+,22+,24-,25+,26+,27+,28-/m1/s1	b	m72
	ergosta-5,7,22,24(28)-tetraen-3beta-ol[External]	ergosta-5,7,22,24(28)-tetraen-3beta-ol	TRUE	obo.chebi:CHEBI:18249		1/C28H42O/c1-18(2)19(3)7-8-20(4)24-11-12-25-23-10-9-21-17-22(29)13-15-27(21,5)26(23)14-16-28(24,25)6/h7-10,18,20,22,24-26,29H,3,11-17H2,1-2,4-6H3/b8-7+/t20-,22+,24-,25+,26+,27+,28-/m1/s1	b	m73
	ergosterol[External]	ergosterol	TRUE	obo.chebi:CHEBI:16933		1/C28H44O/c1-18(2)19(3)7-8-20(4)24-11-12-25-23-10-9-21-17-22(29)13-15-27(21,5)26(23)14-16-28(24,25)6/h7-10,18-20,22,24-26,29H,11-17H2,1-6H3/b8-7+/t19-,20+,22-,24+,25-,26-,27-,28+/m0/s1	b	m74
	ethanol[External]	ethanol	TRUE	obo.chebi:CHEBI:16236		1/C2H6O/c1-2-3/h3H,2H2,1H3	b	m75
	fecosterol[External]	fecosterol	TRUE	obo.chebi:CHEBI:17038		1/C28H46O/c1-18(2)19(3)7-8-20(4)24-11-12-25-23-10-9-21-17-22(29)13-15-27(21,5)26(23)14-16-28(24,25)6/h18,20-22,24-25,29H,3,7-17H2,1-2,4-6H3/t20-,21+,22+,24-,25+,27+,28-/m1/s1	b	m76
	formate[External]	formate	TRUE	obo.chebi:CHEBI:15740		1/CH2O2/c2-1-3/h1H,(H,2,3)/p-1/fCHO2/q-1	b	m77
	fumarate[External]	fumarate	TRUE	obo.chebi:CHEBI:29806		1/C4H4O4/c5-3(6)1-2-4(7)8/h1-2H,(H,5,6)(H,7,8)/p-2/b2-1+/fC4H2O4/q-2	b	m78
	gamma-aminobutyrate[External]	gamma-aminobutyrate	TRUE	obo.chebi:CHEBI:30566		1/C4H9NO2/c5-3-1-2-4(6)7/h1-3,5H2,(H,6,7)/p-1/fC4H8NO2/q-1	b	m79
	glucosamine[External]	glucosamine	TRUE	obo.chebi:CHEBI:5417		1/C6H13NO5/c7-3-5(10)4(9)2(1-8)12-6(3)11/h2-6,8-11H,1,7H2/t2-,3-,4-,5-,6u/m1/s1	b	m80
	glycerol[External]	glycerol	TRUE	obo.chebi:CHEBI:17754		1/C3H8O3/c4-1-3(6)2-5/h3-6H,1-2H2	b	m81
	glycerophosphatidyl-D-myo-inositol[External]	glycerophosphatidyl-D-myo-inositol	TRUE				b	m82
	glycerophosphatidylcholine[External]	glycerophosphatidylcholine	TRUE				b	m83
	glycine[External]	glycine	TRUE	obo.chebi:CHEBI:15428		1/C2H5NO2/c3-1-2(4)5/h1,3H2,(H,4,5)/f/h4H	b	m84
	glycolaldehyde[External]	glycolaldehyde	TRUE	obo.chebi:CHEBI:17071		1/C2H4O2/c3-1-2-4/h1,4H,2H2	b	m85
	guanine[External]	guanine	TRUE	obo.chebi:CHEBI:16235		1/C5H5N5O/c6-5-9-3-2(4(11)10-5)7-1-8-3/h1H,(H4,6,7,8,9,10,11)/f/h8,10H,6H2	b	m86
	guanosine[External]	guanosine	TRUE	obo.chebi:CHEBI:16750		1/C10H13N5O5/c11-10-13-7-4(8(19)14-10)12-2-15(7)9-6(18)5(17)3(1-16)20-9/h2-3,5-6,9,16-18H,1H2,(H3,11,13,14,19)/t3-,5-,6-,9-/m1/s1/f/h14H,11H2	b	m87
	hexadecanoyl-9-ene acid[External]	hexadecanoyl-9-ene acid	TRUE				b	m88
	hypoxanthine[External]	hypoxanthine	TRUE	obo.chebi:CHEBI:17368		1/C5H4N4O/c10-5-3-4(7-1-6-3)8-2-9-5/h1-2H,(H2,6,7,8,9,10)	b	m89
	inosine[External]	inosine	TRUE	obo.chebi:CHEBI:17596		1/C10H12N4O5/c15-1-4-6(16)7(17)10(19-4)14-3-13-5-8(14)11-2-12-9(5)18/h2-4,6-7,10,15-17H,1H2,(H,11,12,18)/t4-,6-,7-,10-/m1/s1/f/h18H	b	m90
	lanosterol[External]	lanosterol	TRUE	obo.chebi:CHEBI:16521		1/C30H50O/c1-20(2)10-9-11-21(3)22-14-18-30(8)24-12-13-25-27(4,5)26(31)16-17-28(25,6)23(24)15-19-29(22,30)7/h10,21-22,25-26,31H,9,11-19H2,1-8H3/t21-,22-,25+,26+,28-,29-,30+/m1/s1	b	m91
	lauric acid[External]	lauric acid	TRUE	obo.chebi:CHEBI:30805		1/C12H24O2/c1-2-3-4-5-6-7-8-9-10-11-12(13)14/h2-11H2,1H3,(H,13,14)/f/h13H	b	m92
	malate[External]	malate	TRUE	obo.chebi:CHEBI:15595		1/C4H6O5/c5-2(4(8)9)1-3(6)7/h2,5H,1H2,(H,6,7)(H,8,9)/p-2/fC4H4O5/q-2	b	m93
	maltose[External]	maltose	TRUE	obo.chebi:CHEBI:17306		1/C12H22O11/c13-1-3-5(15)6(16)9(19)12(22-3)23-10-4(2-14)21-11(20)8(18)7(10)17/h3-20H,1-2H2/t3-,4-,5-,6+,7-,8-,9-,10-,11?,12-/m1/s1	b	m94
	melibiose[External]	melibiose	TRUE	obo.chebi:CHEBI:28053		1/C12H22O11/c13-1-4(15)7(17)8(18)5(16)3-22-12-11(21)10(20)9(19)6(2-14)23-12/h1,4-12,14-21H,2-3H2/t4-,5+,6+,7+,8+,9-,10-,11+,12-/m0/s1	b	m95
	methane[External]	methane	TRUE	obo.chebi:CHEBI:16183		1/CH4/h1H4	b	m96
	methylglucoside[External]	methylglucoside	TRUE	pubchem.compound:91576		1/C7H14O6/c1-12-7-6(11)5(10)4(9)3(2-8)13-7/h3-11H,2H2,1H3/t3u,4-,5u,6-,7u/m1/s1	b	m97
	myo-inositol[External]	myo-inositol	TRUE	obo.chebi:CHEBI:17268		1/C6H12O6/c7-1-2(8)4(10)6(12)5(11)3(1)9/h1-12H/t1-,2-,3-,4+,5-,6-	b	m98
	myristic acid[External]	myristic acid	TRUE	obo.chebi:CHEBI:28875		1/C14H28O2/c1-2-3-4-5-6-7-8-9-10-11-12-13-14(15)16/h2-13H2,1H3,(H,15,16)/f/h15H	b	m99
	nicotinamide mononucleotide[External]	nicotinamide mononucleotide	TRUE	obo.chebi:CHEBI:50383		1/C11H15N2O8P/c12-10(16)6-2-1-3-13(4-6)11-9(15)8(14)7(21-11)5-20-22(17,18)19/h1-4,7-9,11,14-15H,5H2,(H3-,12,16,17,18,19)/t7-,8-,9-,11-/m1/s1/f/h17H,12H2	b	m100
	octadecanoyl-9-ene acid[External]	octadecanoyl-9-ene acid	TRUE				b	m101
	oligopeptide[External]	oligopeptide	TRUE	kegg.compound:C00098	C2H4NO2R(C2H2NOR)n		b	m102
	oxidized glutathione[External]	oxidized glutathione	TRUE	obo.chebi:CHEBI:17858		1/C20H32N6O12S2/c21-9(19(35)36)1-3-13(27)25-11(17(33)23-5-15(29)30)7-39-40-8-12(18(34)24-6-16(31)32)26-14(28)4-2-10(22)20(37)38/h9-12H,1-8,21-22H2,(H,23,33)(H,24,34)(H,25,27)(H,26,28)(H,29,30)(H,31,32)(H,35,36)(H,37,38)/t9-,10-,11-,12-/m0/s1/f/h23-26,29,31,35,37H	b	m103
	oxygen[External]	oxygen	TRUE	obo.chebi:CHEBI:25805		1/O	b	m104
	palmitic acid[External]	palmitic acid	TRUE	obo.chebi:CHEBI:15756		1/C16H32O2/c1-2-3-4-5-6-7-8-9-10-11-12-13-14-15-16(17)18/h2-15H2,1H3,(H,17,18)/f/h17H	b	m105
	peptide[External]	peptide	TRUE	obo.chebi:CHEBI:16670	C2H4NO2R(C2H2NOR)n		b	m106
	phosphate[External]	phosphate	TRUE	obo.chebi:CHEBI:18367		1/H3O4P/c1-5(2,3)4/h(H3,1,2,3,4)/p-3/fO4P/q-3	b	m107
	pimelic acid[External]	pimelic acid	TRUE	obo.chebi:CHEBI:30531		1/C7H12O4/c8-6(9)4-2-1-3-5-7(10)11/h1-5H2,(H,8,9)(H,10,11)/f/h8,10H	b	m108
	potassium[External]	potassium	TRUE	obo.chebi:CHEBI:26216		1/K.H	b	m109
	putrescine[External]	putrescine	TRUE	obo.chebi:CHEBI:17148		1/C4H12N2/c5-3-1-2-4-6/h1-6H2	b	m110
	pyridoxine[External]	pyridoxine	TRUE	obo.chebi:CHEBI:16709		1/C8H11NO3/c1-5-8(12)7(4-11)6(3-10)2-9-5/h2,10-12H,3-4H2,1H3	b	m111
	pyruvate[External]	pyruvate	TRUE	obo.chebi:CHEBI:15361		1/C3H4O3/c1-2(4)3(5)6/h1H3,(H,5,6)/p-1/fC3H3O3/q-1	b	m112
	riboflavin[External]	riboflavin	TRUE	obo.chebi:CHEBI:17015		1/C17H20N4O6/c1-7-3-9-10(4-8(7)2)21(5-11(23)14(25)12(24)6-22)15-13(18-9)16(26)20-17(27)19-15/h3-4,11-12,14,22-25H,5-6H2,1-2H3,(H,20,26,27)/t11-,12+,14-/m1/s1/f/h20H	b	m113
	sodium[External]	sodium	TRUE	obo.chebi:CHEBI:26708		1/Na.H	b	m114
	sorbose[External]	sorbose	TRUE	obo.chebi:CHEBI:27922		1/C6H12O6/c7-1-3(9)5(11)6(12)4(10)2-8/h3,5-9,11-12H,1-2H2	b	m115
	spermidine[External]	spermidine	TRUE	obo.chebi:CHEBI:16610		1/C7H19N3/c8-4-1-2-6-10-7-3-5-9/h10H,1-9H2	b	m116
	spermine[External]	spermine	TRUE	obo.chebi:CHEBI:15746		1/C10H26N4/c11-5-3-9-13-7-1-2-8-14-10-4-6-12/h13-14H,1-12H2	b	m117
	stearic acid[External]	stearic acid	TRUE	obo.chebi:CHEBI:28842		1/C18H36O2/c1-2-3-4-5-6-7-8-9-10-11-12-13-14-15-16-17-18(19)20/h2-17H2,1H3,(H,19,20)/f/h19H	b	m118
	succinate[External]	succinate	TRUE	obo.chebi:CHEBI:30031		1/C4H6O4/c5-3(6)1-2-4(7)8/h1-2H2,(H,5,6)(H,7,8)/p-2/fC4H4O4/q-2	b	m119
	sucrose[External]	sucrose	TRUE	obo.chebi:CHEBI:17992		1/C12H22O11/c13-1-4-6(16)8(18)9(19)11(21-4)23-12(3-15)10(20)7(17)5(2-14)22-12/h4-11,13-20H,1-3H2/t4-,5-,6-,7-,8+,9-,10+,11-,12+/m1/s1	b	m120
	sulfate[External]	sulfate	TRUE	obo.chebi:CHEBI:16189		1/H2O4S/c1-5(2,3)4/h(H2,1,2,3,4)/p-2/fO4S/q-2	b	m121
	tetradecanoyl-9-ene acid[External]	tetradecanoyl-9-ene acid	TRUE				b	m122
	thiamin[External]	thiamin	TRUE	obo.chebi:CHEBI:18385		1/C12H17N4OS/c1-8-11(3-4-17)18-7-16(8)6-10-5-14-9(2)15-12(10)13/h5,7,17H,3-4,6H2,1-2H3,(H2,13,14,15)/q+1/f/h13H2	b	m123
	thymidine[External]	thymidine	TRUE	obo.chebi:CHEBI:17748		1/C10H14N2O5/c1-5-3-12(10(16)11-9(5)15)8-2-6(14)7(4-13)17-8/h3,6-8,13-14H,2,4H2,1H3,(H,11,15,16)/t6-,7+,8+/m0/s1/f/h11H	b	m124
	thymine[External]	thymine	TRUE	obo.chebi:CHEBI:17821		1/C5H6N2O2/c1-3-2-6-5(9)7-4(3)8/h2H,1H3,(H2,6,7,8,9)/f/h6-7H	b	m125
	uracil[External]	uracil	TRUE	obo.chebi:CHEBI:17568		1/C4H4N2O2/c7-3-1-2-5-4(8)6-3/h1-2H,(H2,5,6,7,8)/f/h5-6H	b	m126
	urea[External]	urea	TRUE	obo.chebi:CHEBI:16199		1/CH4N2O/c2-1(3)4/h(H4,2,3,4)/f/h2-3H2	b	m127
	uridine[External]	uridine	TRUE	obo.chebi:CHEBI:16704		1/C9H12N2O6/c12-3-4-6(14)7(15)8(17-4)11-2-1-5(13)10-9(11)16/h1-2,4,6-8,12,14-15H,3H2,(H,10,13,16)/t4-,6-,7-,8-/m1/s1/f/h10H	b	m128
	xanthine[External]	xanthine	TRUE	obo.chebi:CHEBI:17712		1/C5H4N4O2/c10-4-2-3(7-1-6-2)8-5(11)9-4/h1H,(H3,6,7,8,9,10,11)/f/h7-9H	b	m129
	xanthosine[External]	xanthosine	TRUE	obo.chebi:CHEBI:18107		1/C10H12N4O6/c15-1-3-5(16)6(17)9(20-3)14-2-11-4-7(14)12-10(19)13-8(4)18/h2-3,5-6,9,15-17H,1H2,(H2,12,13,18,19)/t3-,5-,6-,9-/m1/s1	b	m130
	zymosterol[External]	zymosterol	TRUE	obo.chebi:CHEBI:18252		1/C27H44O/c1-18(2)7-6-8-19(3)23-11-12-24-22-10-9-20-17-21(28)13-15-26(20,4)25(22)14-16-27(23,24)5/h7,19-21,23-24,28H,6,8-17H2,1-5H3/t19-,20+,21+,23-,24+,26+,27-/m1/s1	b	m131
	(-)-ureidoglycolate[Cytoplasm]	(-)-ureidoglycolate		obo.chebi:CHEBI:15412		1/C3H6N2O4/c4-3(9)5-1(6)2(7)8/h1,6H,(H,7,8)(H3,4,5,9)/t1-/m0/s1/f/h5,7H,4H2	c	m132
	(2-amino-4-hydroxy-7,8-dihydropteridin-6-yl)methyl trihydrogen diphosphate[Cytoplasm]	(2-amino-4-hydroxy-7,8-dihydropteridin-6-yl)methyl trihydrogen diphosphate		obo.chebi:CHEBI:15998		1/C7H11N5O8P2/c8-7-11-5-4(6(13)12-7)10-3(1-9-5)2-19-22(17,18)20-21(14,15)16/h1-2H2,(H,17,18)(H2,14,15,16)(H4,8,9,11,12,13)/f/h9,13-15,17H,8H2	c	m134
	(2S)-2-[5-amino-1-(5-phospho-beta-D-ribosyl)imidazole-4-carboxamido]succinic acid[Cytoplasm]	(2S)-2-[5-amino-1-(5-phospho-beta-D-ribosyl)imidazole-4-carboxamido]succinic acid				1/C13H19N4O12P/c14-10-7(11(22)16-4(13(23)24)1-6(18)19)15-3-17(10)12-9(21)8(20)5(29-12)2-28-30(25,26)27/h3-5,8-9,12,20-21H,1-2,14H2,(H,16,22)(H,18,19)(H,23,24)(H2,25,26,27)/t4?,5-,8-,9-,12-/m1/s1/f/h16,18,23,25-26H	c	m135
	(R)-3-hydroxybutanoyl-[acp][Cytoplasm]	(R)-3-hydroxybutanoyl-[acp]					c	m136
	(R)-3-hydroxydecanoyl-[acp][Cytoplasm]	(R)-3-hydroxydecanoyl-[acp]					c	m137
	(R)-3-hydroxydodecanoyl-[acp][Cytoplasm]	(R)-3-hydroxydodecanoyl-[acp]					c	m138
	(R)-3-hydroxyhexanoyl-[acp][Cytoplasm]	(R)-3-hydroxyhexanoyl-[acp]					c	m139
	(R)-3-hydroxyoctanoyl-[acp][Cytoplasm]	(R)-3-hydroxyoctanoyl-[acp]					c	m140
	(R)-3-hydroxypalmitoyl-[acp][Cytoplasm]	(R)-3-hydroxypalmitoyl-[acp]					c	m141
	(R)-3-hydroxytetradecanoyl-[acp][Cytoplasm]	(R)-3-hydroxytetradecanoyl-[acp]					c	m142
	(R)-3-methyl-2-oxobutanoate[Cytoplasm]	(R)-3-methyl-2-oxobutanoate		obo.chebi:CHEBI:28686		1/C5H8O3/c1-3(2)4(6)5(7)8/h3H,1-2H3,(H,7,8)/p-1/fC5H7O3/q-1	c	m143
	(R)-4'-phosphopantothenate[Cytoplasm]	(R)-4'-phosphopantothenate		obo.chebi:CHEBI:12886		1/C9H18NO8P/c1-9(2,5-18-19(15,16)17)7(13)8(14)10-4-3-6(11)12/h7,13H,3-5H2,1-2H3,(H,10,14)(H,11,12)(H2,15,16,17)/p-1/t7-/m0/s1/fC9H17NO8P/h10,15-16H/q-1	c	m144
	(R)-5-diphosphomevalonate[Cytoplasm]	(R)-5-diphosphomevalonate		obo.chebi:CHEBI:15899		1/C6H14O10P2/c1-6(9,4-5(7)8)2-3-15-18(13,14)16-17(10,11)12/h9H,2-4H2,1H3,(H,7,8)(H,13,14)(H2,10,11,12)/t6-/m1/s1	c	m145
	(R)-5-phosphomevalonate[Cytoplasm]	(R)-5-phosphomevalonate		obo.chebi:CHEBI:17436		1/C6H13O7P/c1-6(9,4-5(7)8)2-3-13-14(10,11)12/h9H,2-4H2,1H3,(H,7,8)(H2,10,11,12)/t6-/m1/s1	c	m146
	(R)-Acetoin[Cytoplasm]	(R)-Acetoin				1/C4H8O2/c1-3(5)4(2)6/h3,5H,1-2H3/t3-/m1/s1	c	m147
	(R)-S-lactoylglutathione[Cytoplasm]	(R)-S-lactoylglutathione		obo.chebi:CHEBI:15694		1/C13H21N3O8S/c1-6(17)13(24)25-5-8(11(21)15-4-10(19)20)16-9(18)3-2-7(14)12(22)23/h6-8,17H,2-5,14H2,1H3,(H,15,21)(H,16,18)(H,19,20)(H,22,23)/t6?,7-,8-/m0/s1	c	m148
	(R)-lactate[Cytoplasm]	(R)-lactate		obo.chebi:CHEBI:16004		1/C3H6O3/c1-2(4)3(5)6/h2,4H,1H3,(H,5,6)/p-1/t2-/m1/s1/fC3H5O3/q-1	c	m149
	(R)-mevalonate[Cytoplasm]	(R)-mevalonate		obo.chebi:CHEBI:36464		1/C6H12O4/c1-6(10,2-3-7)4-5(8)9/h7,10H,2-4H2,1H3,(H,8,9)/p-1/t6-/m1/s1/fC6H11O4/q-1	c	m150
	(R)-pantoate[Cytoplasm]	(R)-pantoate		obo.chebi:CHEBI:15980		1/C6H12O4/c1-6(2,3-7)4(8)5(9)10/h4,7-8H,3H2,1-2H3,(H,9,10)/p-1/t4-/m0/s1/fC6H11O4/q-1	c	m151
	(R)-pantothenate[Cytoplasm]	(R)-pantothenate		obo.chebi:CHEBI:29032		1/C9H17NO5/c1-9(2,5-11)7(14)8(15)10-4-3-6(12)13/h7,11,14H,3-5H2,1-2H3,(H,10,15)(H,12,13)/p-1/t7-/m0/s1/fC9H16NO5/h10H/q-1	c	m152
	(R,R)-2,3-Butanediol[Cytoplasm]	(R,R)-2,3-Butanediol				1/C4H10O2/c1-3(5)4(2)6/h3-6H,1-2H3/t3-,4-/m1/s1	c	m153
	(S)-1-pyrroline-5-carboxylate[Cytoplasm]	(S)-1-pyrroline-5-carboxylate		obo.chebi:CHEBI:17388		1/C5H7NO2/c7-5(8)4-2-1-3-6-4/h3-4H,1-2H2,(H,7,8)/p-1/t4-/m0/s1/fC5H6NO2/q-1	c	m154
	(S)-2,3-epoxysqualene[Cytoplasm]	(S)-2,3-epoxysqualene		obo.chebi:CHEBI:15441		1/C30H50O/c1-24(2)14-11-17-27(5)20-12-18-25(3)15-9-10-16-26(4)19-13-21-28(6)22-23-29-30(7,8)31-29/h14-16,20-21,29H,9-13,17-19,22-23H2,1-8H3/b25-15+,26-16+,27-20+,28-21+/t29-/m0/s1	c	m155
	(S)-3-Methyl-2-oxopentanoate[Cytoplasm]	(S)-3-Methyl-2-oxopentanoate				1/C6H10O3/c1-3-4(2)5(7)6(8)9/h4H,3H2,1-2H3,(H,8,9)/t4-/m0/s1	c	m156
	(S)-3-hydroxy-3-methylglutaryl-CoA[Cytoplasm]	(S)-3-hydroxy-3-methylglutaryl-CoA		obo.chebi:CHEBI:15467		1/C27H44N7O20P3S/c1-26(2,21(40)24(41)30-5-4-15(35)29-6-7-58-17(38)9-27(3,42)8-16(36)37)11-51-57(48,49)54-56(46,47)50-10-14-20(53-55(43,44)45)19(39)25(52-14)34-13-33-18-22(28)31-12-32-23(18)34/h12-14,19-21,25,39-40,42H,4-11H2,1-3H3,(H,29,35)(H,30,41)(H,36,37)(H,46,47)(H,48,49)(H2,28,31,32)(H2,43,44,45)/t14-,19-,20-,21+,25-,27+/m1/s1/f/h29-30,36,43-44,46,48H,28H2	c	m157
	(S)-dihydroorotate[Cytoplasm]	(S)-dihydroorotate		obo.chebi:CHEBI:30864		1/C5H6N2O4/c8-3-1-2(4(9)10)6-5(11)7-3/h2H,1H2,(H,9,10)(H2,6,7,8,11)/p-1/t2-/m0/s1	c	m159
	1,3-beta-D-glucan[Cytoplasm]	1,3-beta-D-glucan		kegg.compound:C00965	(C6H10O5)n		c	m160
	1,6-beta-D-Glucan[Cytoplasm]	1,6-beta-D-Glucan				1/C18H32O16/c19-1-4-7(20)11(24)14(27)17(33-4)31-3-6-9(22)12(25)15(28)18(34-6)30-2-5-8(21)10(23)13(26)16(29)32-5/h4-29H,1-3H2/t4-,5-,6-,7-,8-,9-,10+,11+,12+,13-,14-,15-,16-,17-,18-/m1/s1	c	m161
	1-(2-carboxyphenylamino)-1-deoxy-D-ribulose 5-phosphate[Cytoplasm]	1-(2-carboxyphenylamino)-1-deoxy-D-ribulose 5-phosphate		obo.chebi:CHEBI:29112		1/C12H16NO9P/c14-9(11(16)10(15)6-22-23(19,20)21)5-13-8-4-2-1-3-7(8)12(17)18/h1-4,10-11,13,15-16H,5-6H2,(H,17,18)(H2,19,20,21)/t10-,11+/m1/s1/f/h17,19-20H	c	m162
	1-(5-phospho-D-ribosyl)-5-[(5-phospho-D-ribosylamino)methylideneamino]imidazole-4-carboxamide[Cytoplasm]	1-(5-phospho-D-ribosyl)-5-[(5-phospho-D-ribosylamino)methylideneamino]imidazole-4-carboxamide				1/C15H25N5O15P2/c16-12(25)7-13(17-3-18-14-10(23)8(21)5(34-14)1-32-36(26,27)28)20(4-19-7)15-11(24)9(22)6(35-15)2-33-37(29,30)31/h3-6,8-11,14-15,21-24H,1-2H2,(H2,16,25)(H,17,18)(H2,26,27,28)(H2,29,30,31)/t5-,6-,8-,9-,10-,11-,14-,15-/m1/s1	c	m163
	1-(5-phospho-D-ribosyl)-5-amino-4-imidazolecarboxylate[Cytoplasm]	1-(5-phospho-D-ribosyl)-5-amino-4-imidazolecarboxylate		obo.chebi:CHEBI:28413		1/C9H14N3O9P/c10-7-4(9(15)16)11-2-12(7)8-6(14)5(13)3(21-8)1-20-22(17,18)19/h2-3,5-6,8,13-14H,1,10H2,(H,15,16)(H2,17,18,19)/t3-,5-,6-,8-/m1/s1/f/h15,17-18H	c	m164
	1-(5-phospho-D-ribosyl)-ATP[Cytoplasm]	1-(5-phospho-D-ribosyl)-ATP		obo.chebi:CHEBI:18263		1/C15H25N5O20P4/c16-12-7-13(18-4-19(12)14-10(23)8(21)5(37-14)1-35-41(25,26)27)20(3-17-7)15-11(24)9(22)6(38-15)2-36-43(31,32)40-44(33,34)39-42(28,29)30/h3-6,8-11,14-16,21-24H,1-2H2,(H,31,32)(H,33,34)(H2,25,26,27)(H2,28,29,30)/t5-,6-,8-,9-,10-,11-,14?,15-/m1/s1/f/h25-26,28-29,31,33H	c	m165
	1-(indol-3-yl)glycerol 3-phosphate[Cytoplasm]	1-(indol-3-yl)glycerol 3-phosphate		obo.chebi:CHEBI:18299		1/C11H14NO6P/c13-10(6-18-19(15,16)17)11(14)8-5-12-9-4-2-1-3-7(8)9/h1-5,10-14H,6H2,(H2,15,16,17)	c	m166
	1-Methylnicotinamide[Cytoplasm]	1-Methylnicotinamide				1/C7H8N2O/c1-9-4-2-3-6(5-9)7(8)10/h2-5H,1H3,(H-,8,10)/p+1	c	m167
	1-alpha-D-galactosyl-myo-inositol[Cytoplasm]	1-alpha-D-galactosyl-myo-inositol		obo.chebi:CHEBI:17505		1/C12H22O11/c13-1-2-3(14)4(15)10(21)12(22-2)23-11-8(19)6(17)5(16)7(18)9(11)20/h2-21H,1H2/t2-,3+,4+,5-,6-,7+,8+,9+,10-,11-,12-/m1/s1	c	m168
	1-deoxy-D-xylulose[Cytoplasm]	1-deoxy-D-xylulose		obo.chebi:CHEBI:28354		1/C5H10O4/c1-3(7)5(9)4(8)2-6/h4-6,8-9H,2H2,1H3/t4-,5-/m1/s1	c	m169
	1-phosphatidyl-1D-myo-inositol 3,5-bisphosphates[Cytoplasm]	1-phosphatidyl-1D-myo-inositol 3,5-bisphosphates		obo.chebi:CHEBI:16851	C11H19O19P3R2		c	m170
	1-phosphatidyl-1D-myo-inositol 3-phosphates[Cytoplasm]	1-phosphatidyl-1D-myo-inositol 3-phosphates		obo.chebi:CHEBI:17283	C11H18O16P2R2		c	m171
	1-phosphatidyl-1D-myo-inositol 4,5-bisphosphates[Cytoplasm]	1-phosphatidyl-1D-myo-inositol 4,5-bisphosphates		obo.chebi:CHEBI:18348	C11H19O19P3R2		c	m172
	1-phosphatidyl-1D-myo-inositol 4-phosphates[Cytoplasm]	1-phosphatidyl-1D-myo-inositol 4-phosphates		obo.chebi:CHEBI:17526	C11H18O16P2R2		c	m173
	1-phosphatidyl-1D-myo-inositols[Cytoplasm]	1-phosphatidyl-1D-myo-inositols		obo.chebi:CHEBI:16749	C11H17O13PR2		c	m174
	1-phosphatidyl-P-myo-inositol[Cytoplasm]	1-phosphatidyl-P-myo-inositol					c	m175
	10-formyltetrahydrofolate[Cytoplasm]	10-formyltetrahydrofolate		obo.chebi:CHEBI:15637		1/C20H23N7O7/c21-20-25-16-15(18(32)26-20)23-11(7-22-16)8-27(9-28)12-3-1-10(2-4-12)17(31)24-13(19(33)34)5-6-14(29)30/h1-4,9,11,13,23H,5-8H2,(H,24,31)(H,29,30)(H,33,34)(H4,21,22,25,26,32)/t11-,13+/m1/s1/f/h22,24,26,29,33H,21H2	c	m176
	1D-myo-Inositol 1,3,4,5,6-pentakisphosphate[Cytoplasm]	1D-myo-Inositol 1,3,4,5,6-pentakisphosphate				1/C6H17O21P5/c7-1-2(23-28(8,9)10)4(25-30(14,15)16)6(27-32(20,21)22)5(26-31(17,18)19)3(1)24-29(11,12)13/h1-7H,(H2,8,9,10)(H2,11,12,13)(H2,14,15,16)(H2,17,18,19)(H2,20,21,22)/t1-,2+,3-,4-,5+,6+/f/h8-9,11-12,14-15,17-18,20-21H	c	m178
	1D-myo-Inositol 1,3,4,5-tetrakisphosphate[Cytoplasm]	1D-myo-Inositol 1,3,4,5-tetrakisphosphate				1/C6H16O18P4/c7-1-3(21-25(9,10)11)2(8)5(23-27(15,16)17)6(24-28(18,19)20)4(1)22-26(12,13)14/h1-8H,(H2,9,10,11)(H2,12,13,14)(H2,15,16,17)(H2,18,19,20)/t1-,2-,3-,4+,5-,6-/m0/s1/f/h9-10,12-13,15-16,18-19H	c	m179
	1D-myo-Inositol 1,4,5,6-tetrakisphosphate[Cytoplasm]	1D-myo-Inositol 1,4,5,6-tetrakisphosphate				1/C6H16O18P4/c7-1-2(8)4(22-26(12,13)14)6(24-28(18,19)20)5(23-27(15,16)17)3(1)21-25(9,10)11/h1-8H,(H2,9,10,11)(H2,12,13,14)(H2,15,16,17)(H2,18,19,20)/t1-,2+,3-,4-,5+,6+/m1/s1/f/h9-10,12-13,15-16,18-19H	c	m180
	1D-myo-Inositol 1,4,5-trisphosphate[Cytoplasm]	1D-myo-Inositol 1,4,5-trisphosphate		obo.chebi:CHEBI:16595		1/C6H15O15P3/c7-1-2(8)5(20-23(13,14)15)6(21-24(16,17)18)3(9)4(1)19-22(10,11)12/h1-9H,(H2,10,11,12)(H2,13,14,15)(H2,16,17,18)/t1-,2+,3+,4-,5-,6-/m1/s1/f/h10-11,13-14,16-17H	c	m181
	1D-myo-inositol 3-phosphate[Cytoplasm]	1D-myo-inositol 3-phosphate		obo.chebi:CHEBI:18169		1/C6H13O9P/c7-1-2(8)4(10)6(5(11)3(1)9)15-16(12,13)14/h1-11H,(H2,12,13,14)/t1-,2-,3+,4-,5-,6-/m0/s1/f/h12-13H	c	m183
	2',3'-Cyclic AMP[Cytoplasm]	2',3'-Cyclic AMP				1/C10H12N5O6P/c11-8-5-9(13-2-12-8)15(3-14-5)10-7-6(4(1-16)19-10)20-22(17,18)21-7/h2-4,6-7,10,16H,1H2,(H,17,18)(H2,11,12,13)/t4-,6-,7-,10-/m1/s1/f/h17H,11H2	c	m184
	2,3-bisphospho-D-glycerate[Cytoplasm]	2,3-bisphospho-D-glycerate		obo.chebi:CHEBI:17720		1/C3H8O10P2/c4-3(5)2(13-15(9,10)11)1-12-14(6,7)8/h2H,1H2,(H,4,5)(H2,6,7,8)(H2,9,10,11)/t2-/m1/s1	c	m185
	2,5-diamino-6-hydroxy-4-(5'-phosphoribosylamino)-pyrimidine[Cytoplasm]	2,5-diamino-6-hydroxy-4-(5'-phosphoribosylamino)-pyrimidine		obo.chebi:CHEBI:29114		1/C9H16N5O8P/c10-3-6(13-9(11)14-7(3)17)12-8-5(16)4(15)2(22-8)1-21-23(18,19)20/h2,4-5,8,15-16H,1,10H2,(H2,18,19,20)(H4,11,12,13,14,17)/t2-,4-,5-,8-/m1/s1/f/h12,17-19H,11H2	c	m187
	2,5-diamino-6-ribitylamino-4(3H)-pyrimidinone 5'-phosphate[Cytoplasm]	2,5-diamino-6-ribitylamino-4(3H)-pyrimidinone 5'-phosphate					c	m188
	2-(3-amino-3-carboxypropyl)-L-histidine[Cytoplasm]	2-(3-amino-3-carboxypropyl)-L-histidine		obo.chebi:CHEBI:17144		1/C10H16N4O4/c11-6(9(15)16)1-2-8-13-4-5(14-8)3-7(12)10(17)18/h4,6-7H,1-3,11-12H2,(H,13,14)(H,15,16)(H,17,18)/t6?,7-/m0/s1	c	m189
	2-Aminomalonate semialdehyde[Cytoplasm]	2-Aminomalonate semialdehyde				1/C3H5NO3/c4-2(1-5)3(6)7/h1-2H,4H2,(H,6,7)/t2-/m0/s1/f/h6H	c	m190
	2-Deoxy-D-glucose 6-phosphate[Cytoplasm]	2-Deoxy-D-glucose 6-phosphate				1/C6H13O8P/c7-2-1-4(8)6(10)5(9)3-14-15(11,12)13/h2,4-6,8-10H,1,3H2,(H2,11,12,13)/t4-,5-,6+/m1/s1/f/h11-12H	c	m191
	2-Deoxy-D-glucose[Cytoplasm]	2-Deoxy-D-glucose				1/C6H12O5/c7-2-1-4(9)6(11)5(10)3-8/h2,4-6,8-11H,1,3H2/t4-,5-,6+/m1/s1	c	m192
	2-[3-carboxy-3-(methylammonio)propyl]-L-histidine[Cytoplasm]	2-[3-carboxy-3-(methylammonio)propyl]-L-histidine				1/C11H18N4O4/c1-13-8(11(18)19)2-3-9-14-5-6(15-9)4-7(12)10(16)17/h5,7-8,13H,2-4,12H2,1H3,(H,14,15)(H,16,17)(H,18,19)/p+1/t7-,8?/m0/s1/fC11H19N4O4/h13-14,16,18H/q+1	c	m193
	2-acetolactate[Cytoplasm]	2-acetolactate		obo.chebi:CHEBI:16444		1/C5H8O4/c1-3(6)5(2,9)4(7)8/h9H,1-2H3,(H,7,8)	c	m194
	2-amino-3-carboxymuconate semialdehyde[Cytoplasm]	2-amino-3-carboxymuconate semialdehyde		obo.chebi:CHEBI:995		1/C7H7NO5/c8-5(7(12)13)4(6(10)11)2-1-3-9/h1-3H,8H2,(H,10,11)(H,12,13)/p-2/fC7H5NO5/q-2	c	m195
	2-amino-6-(hydroxymethyl)-7,8-dihydropteridin-4-ol[Cytoplasm]	2-amino-6-(hydroxymethyl)-7,8-dihydropteridin-4-ol		obo.chebi:CHEBI:17083		1/C7H9N5O2/c8-7-11-5-4(6(14)12-7)10-3(2-13)1-9-5/h13H,1-2H2,(H4,8,9,11,12,14)	c	m196
	2-aminomuconate[Cytoplasm]	2-aminomuconate		obo.chebi:CHEBI:16886		1/C6H7NO4/c7-4(6(10)11)2-1-3-5(8)9/h1-3H,7H2,(H,8,9)(H,10,11)/b3-1+,4-2-	c	m197
	2-aminomuconic 6-semialdehyde[Cytoplasm]	2-aminomuconic 6-semialdehyde		obo.chebi:CHEBI:15745		1/C6H7NO3/c7-5(6(9)10)3-1-2-4-8/h1-4H,7H2,(H,9,10)/b2-1-,5-3+	c	m198
	2-dehydro-3-deoxy-D-arabino-heptonate 7-phosphate[Cytoplasm]	2-dehydro-3-deoxy-D-arabino-heptonate 7-phosphate		obo.chebi:CHEBI:18150		1/C7H13O10P/c8-3(1-4(9)7(12)13)6(11)5(10)2-17-18(14,15)16/h3,5-6,8,10-11H,1-2H2,(H,12,13)(H2,14,15,16)/t3-,5-,6+/m1/s1/f/h12,14-15H	c	m199
	2-dehydropantoate[Cytoplasm]	2-dehydropantoate		obo.chebi:CHEBI:11561		1/C6H10O4/c1-6(2,3-7)4(8)5(9)10/h7H,3H2,1-2H3,(H,9,10)/f/h9H	c	m200
	2-deoxy-D-ribose 5-phosphate[Cytoplasm]	2-deoxy-D-ribose 5-phosphate		obo.chebi:CHEBI:16132		1/C5H11O7P/c6-2-1-4(7)5(8)3-12-13(9,10)11/h2,4-5,7-8H,1,3H2,(H2,9,10,11)/t4-,5+/m0/s1/f/h9-10H	c	m201
	2-deoxyribose 1-phosphate[Cytoplasm]	2-deoxyribose 1-phosphate		obo.chebi:CHEBI:19564		1/C5H11O7P/c6-2-4-3(7)1-5(11-4)12-13(8,9)10/h3-7H,1-2H2,(H2,8,9,10)/t3-,4+,5?/m0/s1/f/h8-9H	c	m202
	2-formamido-N(1)-(5-phospho-D-ribosyl)acetamidine[Cytoplasm]	2-formamido-N(1)-(5-phospho-D-ribosyl)acetamidine		obo.chebi:CHEBI:18413		1/C8H16N3O8P/c9-5(1-10-3-12)11-8-7(14)6(13)4(19-8)2-18-20(15,16)17/h3-4,6-8,13-14H,1-2H2,(H2,9,11)(H,10,12)(H2,15,16,17)/t4-,6-,7-,8?/m1/s1/f/h9-11,15-16H	c	m203
	2-isopropylmalate[Cytoplasm]	2-isopropylmalate		obo.chebi:CHEBI:35129		1/C7H12O5/c1-4(2)7(12,6(10)11)3-5(8)9/h4,12H,3H2,1-2H3,(H,8,9)(H,10,11)/p-2/fC7H10O5/q-2	c	m204
	2-isopropylmaleate[Cytoplasm]	2-isopropylmaleate		obo.chebi:CHEBI:17275		1/C7H10O4/c1-4(2)5(7(10)11)3-6(8)9/h3-4H,1-2H3,(H,8,9)(H,10,11)/b5-3-	c	m205
	2-methyl-1-butanol[Cytoplasm]	2-methyl-1-butanol				1/C5H12O/c1-3-5(2)4-6/h5-6H,3-4H2,1-2H3	c	m207
	2-methylbutyl acetate[Cytoplasm]	2-methylbutyl acetate				1/C7H14O2/c1-4-6(2)5-9-7(3)8/h6H,4-5H2,1-3H3	c	m208
	2-methylbutyraldehyde[Cytoplasm]	2-methylbutyraldehyde				1/C5H10O/c1-3-5(2)4-6/h4-5H,3H2,1-2H3	c	m209
	2-methylpropanal[Cytoplasm]	2-methylpropanal				1/C4H8O/c1-4(2)3-5/h3-4H,1-2H3	c	m210
	2-nonaprenyl-6-hydroxyphenol[Cytoplasm]	2-nonaprenyl-6-hydroxyphenol					c	m211
	2-nonaprenyl-6-methoxyphenol[Cytoplasm]	2-nonaprenyl-6-methoxyphenol		pubchem.compound:5372355		1/C52H80O2/c1-41(2)21-12-22-42(3)23-13-24-43(4)25-14-26-44(5)27-15-28-45(6)29-16-30-46(7)31-17-32-47(8)33-18-34-48(9)35-19-36-49(10)39-40-50-37-20-38-51(54-11)52(50)53/h20-21,23,25,27,29,31,33,35,37-39,53H,12-19,22,24,26,28,30,32,34,36,40H2,1-11H3/b42-23+,43-25+,44-27+,45-29+,46-31+,47-33+,48-35+,49-39+	c	m212
	2-nonaprenylphenol[Cytoplasm]	2-nonaprenylphenol					c	m213
	2-oxo-3-hydroxy-4-phosphobutanoate[Cytoplasm]	2-oxo-3-hydroxy-4-phosphobutanoate		obo.chebi:CHEBI:27951		1/C4H7O8P/c5-2(3(6)4(7)8)1-12-13(9,10)11/h2,5H,1H2,(H,7,8)(H2,9,10,11)/t2-/m1/s1/f/h7,9-10H	c	m214
	2-oxoadipate[Cytoplasm]	2-oxoadipate		obo.chebi:CHEBI:15753		1/C6H8O5/c7-4(6(10)11)2-1-3-5(8)9/h1-3H2,(H,8,9)(H,10,11)	c	m215
	2-oxobutanoate[Cytoplasm]	2-oxobutanoate		obo.chebi:CHEBI:16763		1/C4H6O3/c1-2-3(5)4(6)7/h2H2,1H3,(H,6,7)/p-1/fC4H5O3/q-1	c	m216
	2-oxoglutarate[Cytoplasm]	2-oxoglutarate		obo.chebi:CHEBI:30916		1/C5H6O5/c6-3(5(9)10)1-2-4(7)8/h1-2H2,(H,7,8)(H,9,10)/p-1/fC5H5O5/h7H/q-1	c	m217
	2-phenylacetamide[Cytoplasm]	2-phenylacetamide		obo.chebi:CHEBI:16562		1/C8H9NO/c9-8(10)6-7-4-2-1-3-5-7/h1-5H,6H2,(H2,9,10)	c	m218
	2-phenylethanol[Cytoplasm]	2-phenylethanol				1/C8H10O/c9-7-6-8-4-2-1-3-5-8/h1-5,9H,6-7H2	c	m219
	2-phospho-D-glycerate[Cytoplasm]	2-phospho-D-glycerate		obo.chebi:CHEBI:17835		1/C3H7O7P/c4-1-2(3(5)6)10-11(7,8)9/h2,4H,1H2,(H,5,6)(H2,7,8,9)/t2-/m1/s1	c	m220
	2-trans,6-trans-farnesyl diphosphate[Cytoplasm]	2-trans,6-trans-farnesyl diphosphate		obo.chebi:CHEBI:17407		1/C15H28O7P2/c1-13(2)7-5-8-14(3)9-6-10-15(4)11-12-21-24(19,20)22-23(16,17)18/h7,9,11H,5-6,8,10,12H2,1-4H3,(H,19,20)(H2,16,17,18)/b14-9+,15-11+/f/h16-17,19H	c	m221
	3',5'-cyclic AMP[Cytoplasm]	3',5'-cyclic AMP		obo.chebi:CHEBI:17489		1/C10H12N5O6P/c11-8-5-9(13-2-12-8)15(3-14-5)10-6(16)7-4(20-10)1-19-22(17,18)21-7/h2-4,6-7,10,16H,1H2,(H,17,18)(H2,11,12,13)/t4-,6-,7-,10-/m1/s1/f/h17H,11H2	c	m222
	3',5'-cyclic CMP[Cytoplasm]	3',5'-cyclic CMP		obo.chebi:CHEBI:17065		1/C9H12N3O7P/c10-5-1-2-12(9(14)11-5)8-6(13)7-4(18-8)3-17-20(15,16)19-7/h1-2,4,6-8,13H,3H2,(H,15,16)(H2,10,11,14)/t4-,6-,7-,8-/m1/s1/f/h15H,10H2	c	m223
	3',5'-cyclic GMP[Cytoplasm]	3',5'-cyclic GMP		obo.chebi:CHEBI:16356		1/C10H12N5O7P/c11-10-13-7-4(8(17)14-10)12-2-15(7)9-5(16)6-3(21-9)1-20-23(18,19)22-6/h2-3,5-6,9,16H,1H2,(H,18,19)(H3,11,13,14,17)/t3-,5-,6-,9-/m1/s1/f/h13,18H,11H2	c	m224
	3',5'-cyclic IMP[Cytoplasm]	3',5'-cyclic IMP		kegg.compound:C00943		1/C10H11N4O7P/c15-6-7-4(1-19-22(17,18)21-7)20-10(6)14-3-13-5-8(14)11-2-12-9(5)16/h2-4,6-7,10,15H,1H2,(H,17,18)(H,11,12,16)/t4-,6-,7-,10-/m1/s1/f/h11,17H	c	m225
	3',5'-cyclic dAMP[Cytoplasm]	3',5'-cyclic dAMP		kegg.compound:C00968		1/C10H12N5O5P/c11-9-8-10(13-3-12-9)15(4-14-8)7-1-5-6(19-7)2-18-21(16,17)20-5/h3-7H,1-2H2,(H,16,17)(H2,11,12,13)/t5-,6+,7+/m0/s1/f/h16H,11H2	c	m226
	3'-phospho-5'-adenylyl sulfate[Cytoplasm]	3'-phospho-5'-adenylyl sulfate		obo.chebi:CHEBI:17980		1/C10H15N5O13P2S/c11-8-5-9(13-2-12-8)15(3-14-5)10-6(16)7(27-29(17,18)19)4(26-10)1-25-30(20,21)28-31(22,23)24/h2-4,6-7,10,16H,1H2,(H,20,21)(H2,11,12,13)(H2,17,18,19)(H,22,23,24)/t4-,6-,7-,10-/m1/s1/f/h17-18,20,22H,11H2	c	m227
	3,4-dihydroxy-2-butanone 4-phosphate[Cytoplasm]	3,4-dihydroxy-2-butanone 4-phosphate		kegg.compound:C15556		1/C4H9O6P/c1-3(5)4(6)2-10-11(7,8)9/h4,6H,2H2,1H3,(H2,7,8,9)/f/h7-8H	c	m228
	3-(4-hydroxyphenyl)pyruvate[Cytoplasm]	3-(4-hydroxyphenyl)pyruvate		obo.chebi:CHEBI:36242		1/C9H8O4/c10-7-3-1-6(2-4-7)5-8(11)9(12)13/h1-4,10H,5H2,(H,12,13)/p-1/fC9H7O4/q-1	c	m229
	3-(imidazol-4-yl)-2-oxopropyl phosphate[Cytoplasm]	3-(imidazol-4-yl)-2-oxopropyl phosphate		obo.chebi:CHEBI:16426		1/C6H9N2O5P/c9-6(3-13-14(10,11)12)1-5-2-7-4-8-5/h2,4H,1,3H2,(H,7,8)(H2,10,11,12)/f/h7,10-11H	c	m230
	3-Carboxy-2-hydroxy-4-methylpentanoate[Cytoplasm]	3-Carboxy-2-hydroxy-4-methylpentanoate				1/C7H12O5/c1-3(2)4(6(9)10)5(8)7(11)12/h3-5,8H,1-2H3,(H,9,10)(H,11,12)/p-2/t4-,5+/m0/s1/fC7H10O5/q-2	c	m231
	3-Carboxy-3-hydroxy-4-methylpentanoate[Cytoplasm]	3-Carboxy-3-hydroxy-4-methylpentanoate				1/C7H12O5/c1-4(2)7(12,6(10)11)3-5(8)9/h4,12H,3H2,1-2H3,(H,8,9)(H,10,11)/p-2/fC7H10O5/q-2	c	m232
	3-Methylbutanal[Cytoplasm]	3-Methylbutanal				1/C5H10O/c1-5(2)3-4-6/h4-5H,3H2,1-2H3	c	m233
	3-O-beta-D-galactosyl-sn-glycerol[Cytoplasm]	3-O-beta-D-galactosyl-sn-glycerol		obo.chebi:CHEBI:15754		1/C9H18O8/c10-1-4(12)3-16-9-8(15)7(14)6(13)5(2-11)17-9/h4-15H,1-3H2/t4?,5-,6+,7+,8-,9-/m1/s1	c	m234
	3-aminopropanal[Cytoplasm]	3-aminopropanal		obo.chebi:CHEBI:18090		1/C3H7NO/c4-2-1-3-5/h3H,1-2,4H2	c	m235
	3-dehydroquinate[Cytoplasm]	3-dehydroquinate		obo.chebi:CHEBI:32364		1/C7H10O6/c8-3-1-7(13,6(11)12)2-4(9)5(3)10/h3,5,8,10,13H,1-2H2,(H,11,12)/p-1/t3-,5+,7-/m1/s1	c	m236
	3-dehydroshikimate[Cytoplasm]	3-dehydroshikimate		obo.chebi:CHEBI:16630		1/C7H8O5/c8-4-1-3(7(11)12)2-5(9)6(4)10/h1,5-6,9-10H,2H2,(H,11,12)/p-1/t5-,6-/m1/s1	c	m237
	3-dehydrosphinganine[Cytoplasm]	3-dehydrosphinganine		obo.chebi:CHEBI:17862		1/C18H37NO2/c1-2-3-4-5-6-7-8-9-10-11-12-13-14-15-18(21)17(19)16-20/h17,20H,2-16,19H2,1H3/t17-/m0/s1	c	m238
	3-hydroxy-C14-CoA[Cytoplasm]	3-hydroxy-C14-CoA					c	m239
	3-hydroxy-C16-CoA[Cytoplasm]	3-hydroxy-C16-CoA					c	m240
	3-hydroxy-C18-CoA[Cytoplasm]	3-hydroxy-C18-CoA					c	m241
	3-hydroxy-C20-CoA[Cytoplasm]	3-hydroxy-C20-CoA					c	m242
	3-hydroxy-C22-CoA[Cytoplasm]	3-hydroxy-C22-CoA					c	m243
	3-hydroxy-C24-CoA[Cytoplasm]	3-hydroxy-C24-CoA					c	m244
	3-hydroxy-C26-CoA[Cytoplasm]	3-hydroxy-C26-CoA					c	m245
	3-hydroxyanthranilate[Cytoplasm]	3-hydroxyanthranilate		obo.chebi:CHEBI:15793		1/C7H7NO3/c8-6-4(7(10)11)2-1-3-5(6)9/h1-3,9H,8H2,(H,10,11)/f/h10H	c	m246
	3-hydroxykynurenine[Cytoplasm]	3-hydroxykynurenine		obo.chebi:CHEBI:1547		1/C10H12N2O4/c11-6(10(15)16)4-8(14)5-2-1-3-7(13)9(5)12/h1-3,6,13H,4,11-12H2,(H,15,16)/f/h15H	c	m250
	3-hydroxyoctadecanoyl-[acp][Cytoplasm]	3-hydroxyoctadecanoyl-[acp]					c	m252
	3-isopropylmalate-methyl-ester[Cytoplasm]	3-isopropylmalate-methyl-ester				1/C8H14O5/c1-4(2)5(7(10)11)6(9)8(12)13-3/h4-6,9H,1-3H3,(H,10,11)/p-1/fC8H13O5/q-1	c	m254
	3-isopropylmalate[Cytoplasm]	3-isopropylmalate		obo.chebi:CHEBI:15592		1/C7H12O5/c1-3(2)4(6(9)10)5(8)7(11)12/h3-5,8H,1-2H3,(H,9,10)(H,11,12)/p-2/fC7H10O5/q-2	c	m255
	3-keto-C14-CoA[Cytoplasm]	3-keto-C14-CoA					c	m256
	3-keto-C16-CoA[Cytoplasm]	3-keto-C16-CoA					c	m257
	3-keto-C18-CoA[Cytoplasm]	3-keto-C18-CoA					c	m258
	3-keto-C20-CoA[Cytoplasm]	3-keto-C20-CoA					c	m259
	3-keto-C22-CoA[Cytoplasm]	3-keto-C22-CoA					c	m260
	3-keto-C24-CoA[Cytoplasm]	3-keto-C24-CoA					c	m261
	3-keto-C26-CoA[Cytoplasm]	3-keto-C26-CoA					c	m262
	3-methyl-2-oxobutanoate[Cytoplasm]	3-methyl-2-oxobutanoate		obo.chebi:CHEBI:11851		1/C5H8O3/c1-3(2)4(6)5(7)8/h3H,1-2H3,(H,7,8)/p-1/fC5H7O3/q-1	c	m267
	3-methyl-2-oxopentanoate[Cytoplasm]	3-methyl-2-oxopentanoate		obo.chebi:CHEBI:28654		1/C6H10O3/c1-3-4(2)5(7)6(8)9/h4H,3H2,1-2H3,(H,8,9)/p-1/fC6H9O3/q-1	c	m268
	3-nonaprenyl-4-hydroxybenzoate[Cytoplasm]	3-nonaprenyl-4-hydroxybenzoate		kegg.compound:C03885		1/C52H78O3/c1-40(2)19-11-20-41(3)21-12-22-42(4)23-13-24-43(5)25-14-26-44(6)27-15-28-45(7)29-16-30-46(8)31-17-32-47(9)33-18-34-48(10)35-36-49-39-50(52(54)55)37-38-51(49)53/h19,21,23,25,27,29,31,33,35,37-39,53H,11-18,20,22,24,26,28,30,32,34,36H2,1-10H3,(H,54,55)/b41-21+,42-23+,43-25+,44-27+,45-29+,46-31+,47-33+,48-35+/f/h54H	c	m269
	3-oxodecanoyl-[acp][Cytoplasm]	3-oxodecanoyl-[acp]					c	m270
	3-oxododecanoyl-[acp][Cytoplasm]	3-oxododecanoyl-[acp]					c	m271
	3-oxohexadecanoyl-[acp][Cytoplasm]	3-oxohexadecanoyl-[acp]					c	m272
	3-oxohexanoyl-[acp][Cytoplasm]	3-oxohexanoyl-[acp]					c	m274
	3-oxooctanoyl-[acp][Cytoplasm]	3-oxooctanoyl-[acp]					c	m275
	3-oxostearoyl-[acp][Cytoplasm]	3-oxostearoyl-[acp]					c	m276
	3-oxotetradecanoyl-[acp][Cytoplasm]	3-oxotetradecanoyl-[acp]					c	m277
	3-phospho-D-glycerate[Cytoplasm]	3-phospho-D-glycerate		obo.chebi:CHEBI:17794		1/C3H7O7P/c4-2(3(5)6)1-10-11(7,8)9/h2,4H,1H2,(H,5,6)(H2,7,8,9)/t2-/m1/s1	c	m278
	3-phospho-D-glyceroyl phosphate[Cytoplasm]	3-phospho-D-glyceroyl phosphate		obo.chebi:CHEBI:16001		1/C3H8O10P2/c4-2(1-12-14(6,7)8)3(5)13-15(9,10)11/h2,4H,1H2,(H2,6,7,8)(H2,9,10,11)/t2-/m1/s1	c	m279
	3-phosphonooxypyruvate[Cytoplasm]	3-phosphonooxypyruvate		obo.chebi:CHEBI:30933		1/C3H5O7P/c4-2(3(5)6)1-10-11(7,8)9/h1H2,(H,5,6)(H2,7,8,9)	c	m280
	4,4-dimethylcholesta-8,14,24-trienol[Cytoplasm]	4,4-dimethylcholesta-8,14,24-trienol		pubchem.compound:656424		1/C29H46O/c1-19(2)9-8-10-20(3)22-12-13-23-21-11-14-25-27(4,5)26(30)16-18-29(25,7)24(21)15-17-28(22,23)6/h9,13,20,22,25-26,30H,8,10-12,14-18H2,1-7H3	c	m281
	4,4-dimethylzymosterol[Cytoplasm]	4,4-dimethylzymosterol		obo.chebi:CHEBI:18364		1/C29H48O/c1-19(2)9-8-10-20(3)22-12-13-23-21-11-14-25-27(4,5)26(30)16-18-29(25,7)24(21)15-17-28(22,23)6/h9,20,22-23,25-26,30H,8,10-18H2,1-7H3/t20-,22-,23+,25+,26+,28-,29-/m1/s1	c	m282
	4-(1-D-Ribitylamino)-5-aminouracil[Cytoplasm]	4-(1-D-Ribitylamino)-5-aminouracil				1/C9H16N4O6/c10-5-7(12-9(19)13-8(5)18)11-1-3(15)6(17)4(16)2-14/h3-4,6,14-17H,1-2,10H2,(H3,11,12,13,18,19)/t3-,4+,6-/m0/s1	c	m283
	4-(1-D-ribitylamino)-5-amino-2,6-dihydroxypyrimidine[Cytoplasm]	4-(1-D-ribitylamino)-5-amino-2,6-dihydroxypyrimidine		obo.chebi:CHEBI:15934		1/C9H16N4O6/c10-5-7(12-9(19)13-8(5)18)11-1-3(15)6(17)4(16)2-14/h3-4,6,14-17H,1-2,10H2,(H3,11,12,13,18,19)/t3-,4+,6-/m0/s1	c	m284
	4-amino-2-methyl-5-diphosphomethylpyrimidine[Cytoplasm]	4-amino-2-methyl-5-diphosphomethylpyrimidine		obo.chebi:CHEBI:16629		1/C6H11N3O7P2/c1-4-8-2-5(6(7)9-4)3-15-18(13,14)16-17(10,11)12/h2H,3H2,1H3,(H,13,14)(H2,7,8,9)(H2,10,11,12)/f/h10-11,13H,7H2	c	m285
	4-amino-2-methyl-5-phosphomethylpyrimidine[Cytoplasm]	4-amino-2-methyl-5-phosphomethylpyrimidine		obo.chebi:CHEBI:18032		1/C6H10N3O4P/c1-4-8-2-5(6(7)9-4)3-13-14(10,11)12/h2H,3H2,1H3,(H2,7,8,9)(H2,10,11,12)	c	m286
	4-amino-4-deoxychorismate[Cytoplasm]	4-amino-4-deoxychorismate		obo.chebi:CHEBI:35181		1/C10H11NO5/c1-5(9(12)13)16-8-4-6(10(14)15)2-3-7(8)11/h2-4,7-8H,1,11H2,(H,12,13)(H,14,15)/p-2/t7-,8-/m1/s1/fC10H9NO5/q-2	c	m287
	4-amino-5-hydroxymethyl-2-methylpyrimidine[Cytoplasm]	4-amino-5-hydroxymethyl-2-methylpyrimidine		obo.chebi:CHEBI:16892		1/C6H9N3O/c1-4-8-2-5(3-10)6(7)9-4/h2,10H,3H2,1H3,(H2,7,8,9)	c	m288
	4-aminobenzoate[Cytoplasm]	4-aminobenzoate		obo.chebi:CHEBI:17836		1/C7H7NO2/c8-6-3-1-5(2-4-6)7(9)10/h1-4H,8H2,(H,9,10)	c	m289
	4-aminobutanal[Cytoplasm]	4-aminobutanal		obo.chebi:CHEBI:17769		1/C4H9NO/c5-3-1-2-4-6/h4H,1-3,5H2	c	m290
	4-fumarylacetoacetate[Cytoplasm]	4-fumarylacetoacetate		obo.chebi:CHEBI:18034		1/C8H8O6/c9-5(1-2-7(11)12)3-6(10)4-8(13)14/h1-2H,3-4H2,(H,11,12)(H,13,14)/p-2/b2-1+	c	m291
	4-guanidinobutanamide[Cytoplasm]	4-guanidinobutanamide		obo.chebi:CHEBI:18062		1/C5H12N4O/c6-4(10)2-1-3-9-5(7)8/h1-3H2,(H2,6,10)(H4,7,8,9)	c	m292
	4-guanidinobutanoate[Cytoplasm]	4-guanidinobutanoate		obo.chebi:CHEBI:15728		1/C5H11N3O2/c6-5(7)8-3-1-2-4(9)10/h1-3H2,(H,9,10)(H4,6,7,8)	c	m293
	4-hydroxy-L-threonine[Cytoplasm]	4-hydroxy-L-threonine		kegg.compound:C06056		1/C4H9NO4/c5-3(4(8)9)2(7)1-6/h2-3,6-7H,1,5H2,(H,8,9)/t2-,3+/m1/s1/f/h8H	c	m294
	4-hydroxybenzoate[Cytoplasm]	4-hydroxybenzoate		obo.chebi:CHEBI:17879		1/C7H6O3/c8-6-3-1-5(2-4-6)7(9)10/h1-4,8H,(H,9,10)/p-1/fC7H5O3/q-1	c	m295
	4-maleylacetoacetate[Cytoplasm]	4-maleylacetoacetate		obo.chebi:CHEBI:17105		1/C8H8O6/c9-5(1-2-7(11)12)3-6(10)4-8(13)14/h1-2H,3-4H2,(H,11,12)(H,13,14)/p-2/b2-1-	c	m296
	4-methyl-2-oxopentanoate[Cytoplasm]	4-methyl-2-oxopentanoate		obo.chebi:CHEBI:17865		1/C6H10O3/c1-4(2)3-5(7)6(8)9/h4H,3H2,1-2H3,(H,8,9)/p-1/fC6H9O3/q-1	c	m297
	4-methyl-5-(2-phosphoethyl)-thiazole[Cytoplasm]	4-methyl-5-(2-phosphoethyl)-thiazole		obo.chebi:CHEBI:17857		1/C6H10NO4PS/c1-5-6(13-4-7-5)2-3-11-12(8,9)10/h4H,2-3H2,1H3,(H2,8,9,10)	c	m298
	4-phospho-L-aspartate[Cytoplasm]	4-phospho-L-aspartate		obo.chebi:CHEBI:30407		1/C4H8NO7P/c5-2(4(7)8)1-3(6)12-13(9,10)11/h2H,1,5H2,(H,7,8)(H2,9,10,11)/p-3/t2-/m0/s1	c	m299
	4alpha-methylzymosterol[Cytoplasm]	4alpha-methylzymosterol		kegg.compound:C05103		1/C28H46O/c1-18(2)8-7-9-19(3)22-12-13-24-21-10-11-23-20(4)26(29)15-17-28(23,6)25(21)14-16-27(22,24)5/h8,19-20,22-24,26,29H,7,9-17H2,1-6H3/t19-,20u,22u,23+,24u,26+,27-,28+/m1/s1	c	m300
	5'-S-methyl-5'-thioadenosine[Cytoplasm]	5'-S-methyl-5'-thioadenosine		obo.chebi:CHEBI:17509		1/C11H15N5O3S/c1-20-2-5-7(17)8(18)11(19-5)16-4-15-6-9(12)13-3-14-10(6)16/h3-5,7-8,11,17-18H,2H2,1H3,(H2,12,13,14)/t5-,7-,8-,11-/m1/s1/f/h12H2	c	m301
	5'-adenylyl sulfate[Cytoplasm]	5'-adenylyl sulfate		obo.chebi:CHEBI:17709		1/C10H14N5O10PS/c11-8-5-9(13-2-12-8)15(3-14-5)10-7(17)6(16)4(24-10)1-23-26(18,19)25-27(20,21)22/h2-4,6-7,10,16-17H,1H2,(H,18,19)(H2,11,12,13)(H,20,21,22)/t4-,6-,7-,10-/m1/s1	c	m302
	5,10-methenyltetrahydrofolate[Cytoplasm]	5,10-methenyltetrahydrofolate		obo.chebi:CHEBI:15638		1/C20H21N7O6/c21-20-24-16-15(18(31)25-20)27-9-26(8-12(27)7-22-16)11-3-1-10(2-4-11)17(30)23-13(19(32)33)5-6-14(28)29/h1-4,9,12-13H,5-8H2,(H6-,21,22,23,24,25,28,29,30,31,32,33)/p+1/t12-,13+/m1/s1/fC20H22N7O6/h22-23,25,28,32H,21H2/q+1	c	m303
	5,10-methylenetetrahydrofolate[Cytoplasm]	5,10-methylenetetrahydrofolate		obo.chebi:CHEBI:12071		1/C20H23N7O6/c21-20-24-16-15(18(31)25-20)27-9-26(8-12(27)7-22-16)11-3-1-10(2-4-11)17(30)23-13(19(32)33)5-6-14(28)29/h1-4,12-13H,5-9H2,(H,23,30)(H,28,29)(H,32,33)(H4,21,22,24,25,31)/p-2/t12?,13-/m0/s1/fC20H21N7O6/h22-23,25H,21H2/q-2	c	m304
	5,6,7,8-Tetrahydrofolate[Cytoplasm]	5,6,7,8-Tetrahydrofolate				1/C19H23N7O6/c20-19-25-15-14(17(30)26-19)23-11(8-22-15)7-21-10-3-1-9(2-4-10)16(29)24-12(18(31)32)5-6-13(27)28/h1-4,11-12,21,23H,5-8H2,(H,24,29)(H,27,28)(H,31,32)(H4,20,22,25,26,30)/t11-,12-/m0/s1/f/h22,24,26-27,31H,20H2	c	m305
	5,7,24(28)-ergostatrienol[Cytoplasm]	5,7,24(28)-ergostatrienol		kegg.compound:C15778	C28H45O		c	m306
	5-(2-hydroxyethyl)-4-methylthiazole[Cytoplasm]	5-(2-hydroxyethyl)-4-methylthiazole		obo.chebi:CHEBI:17957		1/C6H9NOS/c1-5-6(2-3-8)9-4-7-5/h4,8H,2-3H2,1H3	c	m307
	5-Diphosphoinositol pentakisphosphate[Cytoplasm]	5-Diphosphoinositol pentakisphosphate				1/C6H19O27P7/c7-34(8,9)27-1-2(28-35(10,11)12)4(30-37(16,17)18)6(32-40(25,26)33-39(22,23)24)5(31-38(19,20)21)3(1)29-36(13,14)15/h1-6H,(H,25,26)(H2,7,8,9)(H2,10,11,12)(H2,13,14,15)(H2,16,17,18)(H2,19,20,21)(H2,22,23,24)/t1-,2+,3-,4-,5+,6+/f/h7-8,10-11,13-14,16-17,19-20,22-23,25H	c	m308
	5-Formyltetrahydrofolate[Cytoplasm]	5-Formyltetrahydrofolate				1/C20H23N7O7/c21-20-25-16-15(18(32)26-20)27(9-28)12(8-23-16)7-22-11-3-1-10(2-4-11)17(31)24-13(19(33)34)5-6-14(29)30/h1-4,9,12-13,22H,5-8H2,(H,24,31)(H,29,30)(H,33,34)(H4,21,23,25,26,32)/t12-,13-/m0/s1	c	m309
	5-methylthio-5-deoxy-D-ribose 1-phosphate[Cytoplasm]	5-methylthio-5-deoxy-D-ribose 1-phosphate				1/C6H13O7PS/c1-15-2-3-4(7)5(8)6(12-3)13-14(9,10)11/h3-8H,2H2,1H3,(H2,9,10,11)/t3-,4-,5-,6+/m1/s1/f/h9-10H	c	m310
	5-Methylthioadenosine[Cytoplasm]	5-Methylthioadenosine				1/C11H15N5O3S/c1-20-2-5-7(17)8(18)11(19-5)16-4-15-6-9(12)13-3-14-10(6)16/h3-5,7-8,11,17-18H,2H2,1H3,(H2,12,13,14)/t5-,7-,8-,11-/m1/s1	c	m311
	5-O-(1-carboxyvinyl)-3-phosphoshikimate[Cytoplasm]	5-O-(1-carboxyvinyl)-3-phosphoshikimate		obo.chebi:CHEBI:16257		1/C10H13O10P/c1-4(9(12)13)19-6-2-5(10(14)15)3-7(8(6)11)20-21(16,17)18/h3,6-8,11H,1-2H2,(H,12,13)(H,14,15)(H2,16,17,18)/t6-,7-,8+/m1/s1	c	m312
	5-[(5-phospho-1-deoxy-D-ribulos-1-ylamino)methylideneamino]-1-(5-phospho-D-ribosyl)imidazole-4-carboxamide[Cytoplasm]	5-[(5-phospho-1-deoxy-D-ribulos-1-ylamino)methylideneamino]-1-(5-phospho-D-ribosyl)imidazole-4-carboxamide				1/C15H25N5O15P2/c16-13(26)9-14(18-4-17-1-6(21)10(23)7(22)2-33-36(27,28)29)20(5-19-9)15-12(25)11(24)8(35-15)3-34-37(30,31)32/h4-5,7-8,10-12,15,22-25H,1-3H2,(H2,16,26)(H,17,18)(H2,27,28,29)(H2,30,31,32)/t7-,8-,10+,11-,12-,15-/m1/s1	c	m313
	5-amino-1-(5-phospho-D-ribosyl)imidazole-4-carboxamide[Cytoplasm]	5-amino-1-(5-phospho-D-ribosyl)imidazole-4-carboxamide		obo.chebi:CHEBI:18406		1/C9H15N4O8P/c10-7-4(8(11)16)12-2-13(7)9-6(15)5(14)3(21-9)1-20-22(17,18)19/h2-3,5-6,9,14-15H,1,10H2,(H2,11,16)(H2,17,18,19)/t3-,5-,6-,9-/m1/s1	c	m314
	5-amino-1-(5-phospho-D-ribosyl)imidazole[Cytoplasm]	5-amino-1-(5-phospho-D-ribosyl)imidazole		obo.chebi:CHEBI:28843		1/C8H14N3O7P/c9-5-1-10-3-11(5)8-7(13)6(12)4(18-8)2-17-19(14,15)16/h1,3-4,6-8,12-13H,2,9H2,(H2,14,15,16)/t4-,6-,7-,8?/m1/s1/f/h14-15H	c	m315
	5-amino-6-(5'-phosphoribitylamino)uracil[Cytoplasm]	5-amino-6-(5'-phosphoribitylamino)uracil		obo.chebi:CHEBI:18247		1/C9H17N4O9P/c10-5-7(12-9(18)13-8(5)17)11-1-3(14)6(16)4(15)2-22-23(19,20)21/h3-4,6,14-16H,1-2,10H2,(H2,19,20,21)(H3,11,12,13,17,18)	c	m316
	5-amino-6-(5-phosphoribosylamino)uracil[Cytoplasm]	5-amino-6-(5-phosphoribosylamino)uracil		obo.chebi:CHEBI:18337		1/C9H15N4O9P/c10-3-6(12-9(17)13-7(3)16)11-8-5(15)4(14)2(22-8)1-21-23(18,19)20/h2,4-5,8,14-15H,1,10H2,(H2,18,19,20)(H3,11,12,13,16,17)/t2-,4-,5-,8-/m1/s1	c	m317
	5-aminolevulinate[Cytoplasm]	5-aminolevulinate		obo.chebi:CHEBI:12109		1/C5H9NO3/c6-3-4(7)1-2-5(8)9/h1-3,6H2,(H,8,9)/p-1/fC5H8NO3/q-1	c	m318
	5-deoxy-D-ribofuranos-5-yl-ADP[Cytoplasm]	5-deoxy-D-ribofuranos-5-yl-ADP		obo.chebi:CHEBI:16960		1/C15H23N5O14P2/c16-12-7-13(18-3-17-12)20(4-19-7)14-10(23)8(21)5(32-14)1-30-35(26,27)34-36(28,29)31-2-6-9(22)11(24)15(25)33-6/h3-6,8-11,14-15,21-25H,1-2H2,(H,26,27)(H,28,29)(H2,16,17,18)/t5-,6-,8-,9-,10-,11-,14-,15-/m1/s1	c	m319
	5-formamido-1-(5-phospho-D-ribosyl)imidazole-4-carboxamide[Cytoplasm]	5-formamido-1-(5-phospho-D-ribosyl)imidazole-4-carboxamide		obo.chebi:CHEBI:18381		1/C10H15N4O9P/c11-8(18)5-9(13-3-15)14(2-12-5)10-7(17)6(16)4(23-10)1-22-24(19,20)21/h2-4,6-7,10,16-17H,1H2,(H2,11,18)(H,13,15)(H2,19,20,21)/t4-,6-,7-,10-/m1/s1	c	m320
	5-methyltetrahydrofolate[Cytoplasm]	5-methyltetrahydrofolate		obo.chebi:CHEBI:15641		1/C20H25N7O6/c1-27-12(9-23-16-15(27)18(31)26-20(21)25-16)8-22-11-4-2-10(3-5-11)17(30)24-13(19(32)33)6-7-14(28)29/h2-5,12-13,22H,6-9H2,1H3,(H,24,30)(H,28,29)(H,32,33)(H4,21,23,25,26,31)/t12-,13-/m0/s1	c	m321
	5-methyltetrahydropteroyltri-L-glutamate[Cytoplasm]	5-methyltetrahydropteroyltri-L-glutamate		obo.chebi:CHEBI:17614		1/C30H39N9O12/c1-39-16(13-33-24-23(39)26(45)38-30(31)37-24)12-32-15-4-2-14(3-5-15)25(44)36-19(29(50)51)7-10-21(41)34-17(27(46)47)6-9-20(40)35-18(28(48)49)8-11-22(42)43/h2-5,16-19,32H,6-13H2,1H3,(H,34,41)(H,35,40)(H,36,44)(H,42,43)(H,46,47)(H,48,49)(H,50,51)(H4,31,33,37,38,45)/t16-,17-,18-,19-/m0/s1/f/h33-36,38,42,46,48,50H,31H2	c	m322
	5-phospho-D-ribosylamine[Cytoplasm]	5-phospho-D-ribosylamine		obo.chebi:CHEBI:17284		1/C5H12NO7P/c6-5-4(8)3(7)2(13-5)1-12-14(9,10)11/h2-5,7-8H,1,6H2,(H2,9,10,11)/t2-,3-,4-,5?/m1/s1/f/h9-10H	c	m323
	5-phospho-alpha-D-ribose 1-diphosphate[Cytoplasm]	5-phospho-alpha-D-ribose 1-diphosphate		obo.chebi:CHEBI:17111		1/C5H13O14P3/c6-3-2(1-16-20(8,9)10)17-5(4(3)7)18-22(14,15)19-21(11,12)13/h2-7H,1H2,(H,14,15)(H2,8,9,10)(H2,11,12,13)/t2-,3-,4-,5-/m1/s1	c	m324
	5alpha-ergosta-7,22-dien-3beta-ol[Cytoplasm]	5alpha-ergosta-7,22-dien-3beta-ol		obo.chebi:CHEBI:20651		1/C28H46O/c1-18(2)19(3)7-8-20(4)24-11-12-25-23-10-9-21-17-22(29)13-15-27(21,5)26(23)14-16-28(24,25)6/h7-8,10,18-22,24-26,29H,9,11-17H2,1-6H3/b8-7+/t19-,20+,21-,22-,24+,25-,26-,27-,28+/m0/s1	c	m325
	6,7-dimethyl-8-(1-D-ribityl)lumazine[Cytoplasm]	6,7-dimethyl-8-(1-D-ribityl)lumazine		obo.chebi:CHEBI:17601		1/C13H18N4O6/c1-5-6(2)17(3-7(19)10(21)8(20)4-18)11-9(14-5)12(22)16-13(23)15-11/h7-8,10,18-21H,3-4H2,1-2H3,(H,16,22,23)/t7-,8+,10-/m0/s1	c	m326
	6-O-(alpha-D-Galactopyranosyl)-D-glucopyranose[Cytoplasm]	6-O-(alpha-D-Galactopyranosyl)-D-glucopyranose		kegg.compound:C05402		1/C12H22O11/c13-1-4(15)7(17)8(18)5(16)3-22-12-11(21)10(20)9(19)6(2-14)23-12/h1,4-12,14-21H,2-3H2/t4-,5+,6+,7+,8+,9-,10-,11+,12-/m0/s1	c	m327
	6-O-phosphono-D-glucono-1,5-lactone[Cytoplasm]	6-O-phosphono-D-glucono-1,5-lactone		obo.chebi:CHEBI:16938		1/C6H11O9P/c7-3-2(1-14-16(11,12)13)15-6(10)5(9)4(3)8/h2-5,7-9H,1H2,(H2,11,12,13)/t2-,3-,4+,5-/m1/s1/f/h11-12H	c	m328
	6-phospho-D-gluconate[Cytoplasm]	6-phospho-D-gluconate		obo.chebi:CHEBI:16863		1/C6H13O10P/c7-2(1-16-17(13,14)15)3(8)4(9)5(10)6(11)12/h2-5,7-10H,1H2,(H,11,12)(H2,13,14,15)/p-1/t2-,3-,4+,5-/m1/s1	c	m329
	7,8-diaminononanoate[Cytoplasm]	7,8-diaminononanoate		obo.chebi:CHEBI:17830		1/C9H20N2O2/c1-7(10)8(11)5-3-2-4-6-9(12)13/h7-8H,2-6,10-11H2,1H3,(H,12,13)/p-1	c	m330
	7,8-dihydroneopterin 3'-phosphate[Cytoplasm]	7,8-dihydroneopterin 3'-phosphate		obo.chebi:CHEBI:48954		1/C9H14N5O7P/c10-9-13-7-5(8(17)14-9)12-3(1-11-7)6(16)4(15)2-21-22(18,19)20/h4,6,15-16H,1-2H2,(H2,18,19,20)(H4,10,11,13,14,17)/t4-,6+/m1/s1/f/h11,14,18-19H,10H2	c	m331
	7,8-dihydroneopterin 3'-triphosphate[Cytoplasm]	7,8-dihydroneopterin 3'-triphosphate		obo.chebi:CHEBI:18372		1/C9H16N5O13P3/c10-9-13-7-5(8(17)14-9)12-3(1-11-7)6(16)4(15)2-25-29(21,22)27-30(23,24)26-28(18,19)20/h4,6,15-16H,1-2H2,(H,21,22)(H,23,24)(H2,18,19,20)(H4,10,11,13,14,17)/t4-,6+/m1/s1/f/h11,14,18-19,21,23H,10H2	c	m332
	7,8-dihydroneopterin[Cytoplasm]	7,8-dihydroneopterin		obo.chebi:CHEBI:17001		1/C9H13N5O4/c10-9-13-7-5(8(18)14-9)12-3(1-11-7)6(17)4(16)2-15/h4,6,15-17H,1-2H2,(H4,10,11,13,14,18)/t4-,6+/m1/s1/f/h11,14H,10H2	c	m333
	8-amino-7-oxononanoate[Cytoplasm]	8-amino-7-oxononanoate		obo.chebi:CHEBI:12266		1/C9H17NO3/c1-7(10)8(11)5-3-2-4-6-9(12)13/h7H,2-6,10H2,1H3,(H,12,13)/p-1/fC9H16NO3/q-1	c	m334
	ADP[Cytoplasm]	ADP		obo.chebi:CHEBI:16761		1/C10H15N5O10P2/c11-8-5-9(13-2-12-8)15(3-14-5)10-7(17)6(16)4(24-10)1-23-27(21,22)25-26(18,19)20/h2-4,6-7,10,16-17H,1H2,(H,21,22)(H2,11,12,13)(H2,18,19,20)/t4-,6-,7-,10-/m1/s1/f/h18-19,21H,11H2	c	m335
	AMP[Cytoplasm]	AMP		obo.chebi:CHEBI:16027		1/C10H14N5O7P/c11-8-5-9(13-2-12-8)15(3-14-5)10-7(17)6(16)4(22-10)1-21-23(18,19)20/h2-4,6-7,10,16-17H,1H2,(H2,11,12,13)(H2,18,19,20)/t4-,6-,7-,10-/m1/s1/f/h18-19H,11H2	c	m339
	ATP[Cytoplasm]	ATP		obo.chebi:CHEBI:15422		1/C10H16N5O13P3/c11-8-5-9(13-2-12-8)15(3-14-5)10-7(17)6(16)4(26-10)1-25-30(21,22)28-31(23,24)27-29(18,19)20/h2-4,6-7,10,16-17H,1H2,(H,21,22)(H,23,24)(H2,11,12,13)(H2,18,19,20)/t4-,6-,7-,10-/m1/s1/f/h18-19,21,23H,11H2	c	m340
	ATP[Nucleus][Cytoplasm]	ATP[Nucleus]		obo.chebi:CHEBI:15422		1/C10H16N5O13P3/c11-8-5-9(13-2-12-8)15(3-14-5)10-7(17)6(16)4(26-10)1-25-30(21,22)28-31(23,24)27-29(18,19)20/h2-4,6-7,10,16-17H,1H2,(H,21,22)(H,23,24)(H2,11,12,13)(H2,18,19,20)/t4-,6-,7-,10-/m1/s1/f/h18-19,21,23H,11H2	c	m341
	Acetic ester[Cytoplasm]	Acetic ester				1/C4H8O2/c1-3-6-4(2)5/h3H2,1-2H3	c	m343
	Adenosine 2'-phosphate[Cytoplasm]	Adenosine 2'-phosphate				1/C10H14N5O7P/c11-8-5-9(13-2-12-8)15(3-14-5)10-7(22-23(18,19)20)6(17)4(1-16)21-10/h2-4,6-7,10,16-17H,1H2,(H2,11,12,13)(H2,18,19,20)/t4-,6-,7-,10-/m1/s1/f/h18-19H,11H2	c	m344
	Aminoacetaldehyde[Cytoplasm]	Aminoacetaldehyde				1/C2H5NO/c3-1-2-4/h2H,1,3H2	c	m345
	C16 aldehydes[Cytoplasm]	C16 aldehydes					c	m347
	C20-CoA[Cytoplasm]	C20-CoA					c	m348
	C22-CoA[Cytoplasm]	C22-CoA					c	m349
	C24 acid[Cytoplasm]	C24 acid					c	m350
	C24-CoA[Cytoplasm]	C24-CoA					c	m351
	C26 acid[Cytoplasm]	C26 acid					c	m352
	C26-CoA[Cytoplasm]	C26-CoA					c	m353
	CDP-choline[Cytoplasm]	CDP-choline		obo.chebi:CHEBI:16436		1/C14H26N4O11P2/c1-18(2,3)6-7-26-30(22,23)29-31(24,25)27-8-9-11(19)12(20)13(28-9)17-5-4-10(15)16-14(17)21/h4-5,9,11-13,19-20H,6-8H2,1-3H3,(H3-,15,16,21,22,23,24,25)/t9-,11-,12-,13-/m1/s1/f/h24H,15H2	c	m354
	CDP-diacylglycerol[Cytoplasm]	CDP-diacylglycerol		kegg.compound:C00269	C14H19N3O15P2R2		c	m355
	CDP-ethanolamine[Cytoplasm]	CDP-ethanolamine		obo.chebi:CHEBI:16732		1/C11H20N4O11P2/c12-2-4-23-27(19,20)26-28(21,22)24-5-6-8(16)9(17)10(25-6)15-3-1-7(13)14-11(15)18/h1,3,6,8-10,16-17H,2,4-5,12H2,(H,19,20)(H,21,22)(H2,13,14,18)/t6-,8-,9-,10-/m1/s1/f/h19,21H,13H2	c	m356
	CDP[Cytoplasm]	CDP		obo.chebi:CHEBI:17239		1/C9H15N3O11P2/c10-5-1-2-12(9(15)11-5)8-7(14)6(13)4(22-8)3-21-25(19,20)23-24(16,17)18/h1-2,4,6-8,13-14H,3H2,(H,19,20)(H2,10,11,15)(H2,16,17,18)/t4-,6-,7-,8-/m1/s1/f/h16-17,19H,10H2	c	m357
	CMP[Cytoplasm]	CMP		obo.chebi:CHEBI:17361		1/C9H14N3O8P/c10-5-1-2-12(9(15)11-5)8-7(14)6(13)4(20-8)3-19-21(16,17)18/h1-2,4,6-8,13-14H,3H2,(H2,10,11,15)(H2,16,17,18)/t4-,6-,7-,8-/m1/s1	c	m358
	CO2[Cytoplasm]	CO2		obo.chebi:CHEBI:16526		1/CO2/c2-1-3	c	m359
	CTP[Cytoplasm]	CTP		obo.chebi:CHEBI:17677		1/C9H16N3O14P3/c10-5-1-2-12(9(15)11-5)8-7(14)6(13)4(24-8)3-23-28(19,20)26-29(21,22)25-27(16,17)18/h1-2,4,6-8,13-14H,3H2,(H,19,20)(H,21,22)(H2,10,11,15)(H2,16,17,18)/t4-,6-,7-,8-/m1/s1/f/h16-17,19,21H,10H2	c	m360
	D-Glucose[Cytoplasm]	D-Glucose					c	m363
	D-Glycerate 2-phosphate[Cytoplasm]	D-Glycerate 2-phosphate				1/C3H7O7P/c4-1-2(3(5)6)10-11(7,8)9/h2,4H,1H2,(H,5,6)(H2,7,8,9)/t2-/m1/s1	c	m365
	D-lactate[Cytoplasm]	D-lactate				1/C3H6O3/c1-2(4)3(5)6/h2,4H,1H3,(H,5,6)/p-1/t2-/m1/s1/fC3H5O3/q-1	c	m366
	D-alpha-glutamyl phosphate[Cytoplasm]	D-alpha-glutamyl phosphate		obo.chebi:CHEBI:28459		1/C5H10NO7P/c6-3(1-2-4(7)8)5(9)13-14(10,11)12/h3H,1-2,6H2,(H,7,8)(H2,10,11,12)/t3-/m1/s1/f/h7,10-11H	c	m369
	D-arabinono-1,4-lactone[Cytoplasm]	D-arabinono-1,4-lactone		obo.chebi:CHEBI:16292		1/C5H8O5/c6-1-2-3(7)4(8)5(9)10-2/h2-4,6-8H,1H2/t2-,3-,4+/m1/s1	c	m370
	D-arabinose[Cytoplasm]	D-arabinose		obo.chebi:CHEBI:17108		1/C5H10O5/c6-1-3(8)5(10)4(9)2-7/h1,3-5,7-10H,2H2/t3-,4-,5+/m1/s1	c	m371
	D-ceramide[Cytoplasm]	D-ceramide					c	m372
	D-erythro-1-(imidazol-4-yl)glycerol 3-phosphate[Cytoplasm]	D-erythro-1-(imidazol-4-yl)glycerol 3-phosphate		obo.chebi:CHEBI:17805		1/C6H11N2O6P/c9-5(2-14-15(11,12)13)6(10)4-1-7-3-8-4/h1,3,5-6,9-10H,2H2,(H,7,8)(H2,11,12,13)/p-2/t5-,6+/m1/s1	c	m373
	D-erythro-Ascorbate[Cytoplasm]	D-erythro-Ascorbate				1/C5H6O5/c6-1-2-3(7)4(8)5(9)10-2/h2,6-8H,1H2/t2-/m1/s1	c	m374
	D-erythrose 4-phosphate[Cytoplasm]	D-erythrose 4-phosphate		obo.chebi:CHEBI:16897		1/C4H9O7P/c5-1-3(6)4(7)2-11-12(8,9)10/h1,3-4,6-7H,2H2,(H2,8,9,10)/p-2/t3-,4+/m0/s1	c	m375
	D-fructose 1-phosphate[Cytoplasm]	D-fructose 1-phosphate		obo.chebi:CHEBI:18105		1/C6H13O9P/c7-1-3(8)5(10)6(11)4(9)2-15-16(12,13)14/h3,5-8,10-11H,1-2H2,(H2,12,13,14)/t3-,5-,6-/m1/s1	c	m376
	D-fructose 2,6-bisphosphate[Cytoplasm]	D-fructose 2,6-bisphosphate		obo.chebi:CHEBI:28602		1/C6H14O12P2/c7-2-6(18-20(13,14)15)5(9)4(8)3(17-6)1-16-19(10,11)12/h3-5,7-9H,1-2H2,(H2,10,11,12)(H2,13,14,15)/t3-,4-,5+,6+/m1/s1/f/h10-11,13-14H	c	m377
	D-fructose[Cytoplasm]	D-fructose		obo.chebi:CHEBI:15824		1/C6H12O6/c7-1-3-4(9)5(10)6(11,2-8)12-3/h3-5,7-11H,1-2H2/t3-,4-,5+,6?/m1/s1	c	m378
	D-galactose 1-phosphate[Cytoplasm]	D-galactose 1-phosphate		obo.chebi:CHEBI:37480		1/C6H13O9P/c7-1-2-3(8)4(9)5(10)6(14-2)15-16(11,12)13/h2-10H,1H2,(H2,11,12,13)/t2-,3+,4+,5-,6u/m1/s1/f/h11-12H	c	m379
	D-galactose[Cytoplasm]	D-galactose		obo.chebi:CHEBI:12936		1/C6H12O6/c7-1-2-3(8)4(9)5(10)6(11)12-2/h2-11H,1H2/t2-,3+,4+,5-,6+/m1/s1	c	m380
	D-glucosamine 1-phosphate[Cytoplasm]	D-glucosamine 1-phosphate		obo.chebi:CHEBI:27625		1/C6H14NO8P/c7-3-5(10)4(9)2(1-8)14-6(3)15-16(11,12)13/h2-6,8-10H,1,7H2,(H2,11,12,13)/t2-,3-,4-,5-,6-/m1/s1/f/h11-12H	c	m381
	D-glucosamine 6-phosphate[Cytoplasm]	D-glucosamine 6-phosphate		obo.chebi:CHEBI:15873		1/C6H14NO8P/c7-3-5(9)4(8)2(15-6(3)10)1-14-16(11,12)13/h2-6,8-10H,1,7H2,(H2,11,12,13)/t2-,3-,4-,5-,6+/m1/s1	c	m382
	D-glucose 1-phosphate[Cytoplasm]	D-glucose 1-phosphate		obo.chebi:CHEBI:16077		1/C6H13O9P/c7-1-2-3(8)4(9)5(10)6(14-2)15-16(11,12)13/h2-10H,1H2,(H2,11,12,13)/t2-,3-,4+,5-,6?/m1/s1	c	m383
	D-glyceraldehyde 3-phosphate[Cytoplasm]	D-glyceraldehyde 3-phosphate		obo.chebi:CHEBI:29052		1/C3H7O6P/c4-1-3(5)2-9-10(6,7)8/h1,3,5H,2H2,(H2,6,7,8)/t3-/m0/s1/f/h6-7H	c	m384
	D-mannitol 1-phosphate[Cytoplasm]	D-mannitol 1-phosphate		obo.chebi:CHEBI:16298		1/C6H15O9P/c7-1-3(8)5(10)6(11)4(9)2-15-16(12,13)14/h3-11H,1-2H2,(H2,12,13,14)/t3-,4-,5-,6-/m1/s1	c	m385
	D-mannitol[Cytoplasm]	D-mannitol		obo.chebi:CHEBI:16899		1/C6H14O6/c7-1-3(9)5(11)6(12)4(10)2-8/h3-12H,1-2H2/t3-,4-,5-,6-/m1/s1	c	m386
	D-mannose 1-phosphate[Cytoplasm]	D-mannose 1-phosphate		obo.chebi:CHEBI:35374		1/C6H13O9P/c7-1-2-3(8)4(9)5(10)6(14-2)15-16(11,12)13/h2-10H,1H2,(H2,11,12,13)/t2-,3-,4+,5+,6?/m1/s1/f/h11-12H	c	m387
	D-mannose 6-phosphate[Cytoplasm]	D-mannose 6-phosphate		obo.chebi:CHEBI:17369		1/C6H13O9P/c7-3-2(1-14-16(11,12)13)15-6(10)5(9)4(3)8/h2-10H,1H2,(H2,11,12,13)/t2-,3-,4+,5+,6-/m1/s1/f/h11-12H	c	m388
	D-rhamnose[Cytoplasm]	D-rhamnose		obo.chebi:CHEBI:28029		1/C6H12O5/c1-3(8)5(10)6(11)4(9)2-7/h2-6,8-11H,1H3/t3-,4-,5-,6-/m1/s1	c	m389
	D-ribose 1-phosphate[Cytoplasm]	D-ribose 1-phosphate		obo.chebi:CHEBI:35425		1/C5H11O8P/c6-1-2-3(7)4(8)5(12-2)13-14(9,10)11/h2-8H,1H2,(H2,9,10,11)/t2-,3-,4-,5?/m1/s1/f/h9-10H	c	m390
	D-ribose 5-phosphate[Cytoplasm]	D-ribose 5-phosphate		obo.chebi:CHEBI:17797		1/C5H11O8P/c6-1-3(7)5(9)4(8)2-13-14(10,11)12/h1,3-5,7-9H,2H2,(H2,10,11,12)/t3-,4+,5-/m0/s1/f/h10-11H	c	m391
	D-ribose[Cytoplasm]	D-ribose		obo.chebi:CHEBI:16988		1/C5H10O5/c6-1-3(8)5(10)4(9)2-7/h1,3-5,7-10H,2H2/t3-,4+,5-/m0/s1	c	m392
	D-ribulose 5-phosphate[Cytoplasm]	D-ribulose 5-phosphate		obo.chebi:CHEBI:17363		1/C5H11O8P/c6-1-3(7)5(9)4(8)2-13-14(10,11)12/h4-6,8-9H,1-2H2,(H2,10,11,12)/t4-,5+/m1/s1/f/h10-11H	c	m393
	D-sorbitol[Cytoplasm]	D-sorbitol		obo.chebi:CHEBI:17924		1/C6H14O6/c7-1-3(9)5(11)6(12)4(10)2-8/h3-12H,1-2H2/t3-,4+,5-,6-/m1/s1	c	m394
	D-tagatofuranose 1,6-bisphosphate[Cytoplasm]	D-tagatofuranose 1,6-bisphosphate		obo.chebi:CHEBI:4250		1/C6H14O12P2/c7-4-3(1-16-19(10,11)12)18-6(9,5(4)8)2-17-20(13,14)15/h3-5,7-9H,1-2H2,(H2,10,11,12)(H2,13,14,15)/t3-,4+,5+,6?/m1/s1/f/h10-11,13-14H	c	m395
	D-tagatofuranose 6-phosphate[Cytoplasm]	D-tagatofuranose 6-phosphate		obo.chebi:CHEBI:4251		1/C6H13O9P/c7-1-3(8)5(10)6(11)4(9)2-15-16(12,13)14/h4-7,9-11H,1-2H2,(H2,12,13,14)/t4-,5-,6+/m1/s1	c	m396
	D-xylose[Cytoplasm]	D-xylose		obo.chebi:CHEBI:15936		1/C5H10O5/c6-1-3(8)5(10)4(9)2-7/h1,3-5,7-10H,2H2/t3-,4+,5+/m0/s1	c	m397
	D-xylulose 5-phosphate[Cytoplasm]	D-xylulose 5-phosphate		obo.chebi:CHEBI:16332		1/C5H11O8P/c6-1-3(7)5(9)4(8)2-13-14(10,11)12/h4-6,8-9H,1-2H2,(H2,10,11,12)/t4-,5-/m1/s1/f/h10-11H	c	m398
	D-xylulose[Cytoplasm]	D-xylulose		obo.chebi:CHEBI:17140		1/C5H10O5/c6-1-3(8)5(10)4(9)2-7/h3,5-8,10H,1-2H2/t3-,5+/m1/s1	c	m399
	Deamino-NAD+[Cytoplasm]	Deamino-NAD+				1/C21H26N6O15P2/c22-17-12-18(24-7-23-17)27(8-25-12)20-16(31)14(29)11(41-20)6-39-44(36,37)42-43(34,35)38-5-10-13(28)15(30)19(40-10)26-3-1-2-9(4-26)21(32)33/h1-4,7-8,10-11,13-16,19-20,28-31H,5-6H2,(H4-,22,23,24,32,33,34,35,36,37)/p+1/t10-,11-,13-,14-,15-,16-,19-,20-/m1/s1/fC21H27N6O15P2/h32,34,36H,22H2/q+1	c	m400
	Dihydroxyacetone[Cytoplasm]	Dihydroxyacetone				1/C3H6O3/c4-1-3(6)2-5/h4-5H,1-2H2	c	m401
	Diphosphoinositol tetrakisphosphate[Cytoplasm]	Diphosphoinositol tetrakisphosphate					c	m402
	E-3-carboxyl-2-pentenedioate 5-methyl ester[Cytoplasm]	E-3-carboxyl-2-pentenedioate 5-methyl ester				1/C7H8O6/c1-13-7(12)4(2-5(8)9)3-6(10)11/h2H,3H2,1H3,(H,8,9)(H,10,11)/b4-2+	c	m405
	Ergosta-5,7,22,24,(28)-tetraen-3beta-ol[Cytoplasm]	Ergosta-5,7,22,24,(28)-tetraen-3beta-ol				1/C28H42O/c1-18(2)19(3)7-8-20(4)24-11-12-25-23-10-9-21-17-22(29)13-15-27(21,5)26(23)14-16-28(24,25)6/h7-10,18,20,22,24-26,29H,3,11-17H2,1-2,4-6H3/b8-7+/t20-,22-,24-,25+,26+,27-,28+/m0/s1	c	m406
	FAD[Cytoplasm]	FAD		obo.chebi:CHEBI:16238		1/C27H33N9O15P2/c1-10-3-12-13(4-11(10)2)35(24-18(32-12)25(42)34-27(43)33-24)5-14(37)19(39)15(38)6-48-52(44,45)51-53(46,47)49-7-16-20(40)21(41)26(50-16)36-9-31-17-22(28)29-8-30-23(17)36/h3-4,8-9,14-16,19-21,26,37-41H,5-7H2,1-2H3,(H,44,45)(H,46,47)(H2,28,29,30)(H,34,42,43)/t14-,15+,16+,19-,20+,21+,26+/m0/s1/f/h34,44,46H,28H2	c	m407
	FMN[Cytoplasm]	FMN		obo.chebi:CHEBI:17621		1/C17H21N4O9P/c1-7-3-9-10(4-8(7)2)21(15-13(18-9)16(25)20-17(26)19-15)5-11(22)14(24)12(23)6-30-31(27,28)29/h3-4,11-12,14,22-24H,5-6H2,1-2H3,(H,20,25,26)(H2,27,28,29)/t11-,12+,14-/m0/s1	c	m408
	Farnesyl diphosphate[Cytoplasm]	Farnesyl diphosphate				1/C15H28O7P2/c1-13(2)7-5-8-14(3)9-6-10-15(4)11-12-21-24(19,20)22-23(16,17)18/h7,9,11H,5-6,8,10,12H2,1-4H3,(H,19,20)(H2,16,17,18)/b14-9+,15-11+	c	m409
	Fe2+[Cytoplasm]	Fe2+				1/Fe/q+2	c	m410
	GDP-mannose[Cytoplasm]	GDP-mannose		obo.chebi:CHEBI:21168		1/C16H25N5O16P2/c17-16-19-12-6(13(28)20-16)18-3-21(12)14-10(26)8(24)5(34-14)2-33-38(29,30)37-39(31,32)36-15-11(27)9(25)7(23)4(1-22)35-15/h3-5,7-11,14-15,22-27H,1-2H2,(H,29,30)(H,31,32)(H3,17,19,20,28)/t4-,5-,7-,8-,9+,10-,11+,14-,15-/m1/s1	c	m413
	GDP[Cytoplasm]	GDP		obo.chebi:CHEBI:17552		1/C10H15N5O11P2/c11-10-13-7-4(8(18)14-10)12-2-15(7)9-6(17)5(16)3(25-9)1-24-28(22,23)26-27(19,20)21/h2-3,5-6,9,16-17H,1H2,(H,22,23)(H2,19,20,21)(H3,11,13,14,18)/t3-,5-,6-,9-/m1/s1/f/h14,19-20,22H,11H2	c	m414
	GMP[Cytoplasm]	GMP		obo.chebi:CHEBI:17345		1/C10H14N5O8P/c11-10-13-7-4(8(18)14-10)12-2-15(7)9-6(17)5(16)3(23-9)1-22-24(19,20)21/h2-3,5-6,9,16-17H,1H2,(H2,19,20,21)(H3,11,13,14,18)/t3-,5-,6-,9-/m1/s1	c	m415
	GTP[Cytoplasm]	GTP		obo.chebi:CHEBI:15996		1/C10H16N5O14P3/c11-10-13-7-4(8(18)14-10)12-2-15(7)9-6(17)5(16)3(27-9)1-26-31(22,23)29-32(24,25)28-30(19,20)21/h2-3,5-6,9,16-17H,1H2,(H,22,23)(H,24,25)(H2,19,20,21)(H3,11,13,14,18)/t3-,5-,6-,9-/m1/s1/f/h14,19-20,22,24H,11H2	c	m417
	Geranylgeranyl diphosphate[Cytoplasm]	Geranylgeranyl diphosphate				1/C20H36O7P2/c1-17(2)9-6-10-18(3)11-7-12-19(4)13-8-14-20(5)15-16-26-29(24,25)27-28(21,22)23/h9,11,13,15H,6-8,10,12,14,16H2,1-5H3,(H,24,25)(H2,21,22,23)/b18-11+,19-13+,20-15+/f/h21-22,24H	c	m418
	H2S[Cytoplasm]	H2S		obo.chebi:CHEBI:16136		1/H2S/h1H2	c	m419
	IDP[Cytoplasm]	IDP		obo.chebi:CHEBI:17808		1/C10H14N4O11P2/c15-6-4(1-23-27(21,22)25-26(18,19)20)24-10(7(6)16)14-3-13-5-8(14)11-2-12-9(5)17/h2-4,6-7,10,15-16H,1H2,(H,21,22)(H,11,12,17)(H2,18,19,20)/t4-,6-,7-,10-/m1/s1	c	m421
	IMP[Cytoplasm]	IMP		obo.chebi:CHEBI:17202		1/C10H13N4O8P/c15-6-4(1-21-23(18,19)20)22-10(7(6)16)14-3-13-5-8(14)11-2-12-9(5)17/h2-4,6-7,10,15-16H,1H2,(H,11,12,17)(H2,18,19,20)/t4-,6-,7-,10-/m1/s1/f/h12,18-19H	c	m422
	ITP[Cytoplasm]	ITP		obo.chebi:CHEBI:16039		1/C10H15N4O14P3/c15-6-4(1-25-30(21,22)28-31(23,24)27-29(18,19)20)26-10(7(6)16)14-3-13-5-8(14)11-2-12-9(5)17/h2-4,6-7,10,15-16H,1H2,(H,21,22)(H,23,24)(H,11,12,17)(H2,18,19,20)/t4-,6-,7-,10-/m1/s1	c	m423
	Indole-3-acetaldehyde[Cytoplasm]	Indole-3-acetaldehyde				1/C10H9NO/c12-6-5-8-7-11-10-4-2-1-3-9(8)10/h1-4,6-7,11H,5H2	c	m424
	Indolepyruvate[Cytoplasm]	Indolepyruvate				1/C11H9NO3/c13-10(11(14)15)5-7-6-12-9-4-2-1-3-8(7)9/h1-4,6,12H,5H2,(H,14,15)/p-1	c	m425
	Isoamyl alcohol[Cytoplasm]	Isoamyl alcohol				1/C5H12O/c1-5(2)3-4-6/h5-6H,3-4H2,1-2H3	c	m426
	L-1-pyrroline-3-hydroxy-5-carboxylate[Cytoplasm]	L-1-pyrroline-3-hydroxy-5-carboxylate		obo.chebi:CHEBI:6151		1/C5H7NO3/c7-3-1-4(5(8)9)6-2-3/h2-4,7H,1H2,(H,8,9)/t3-,4+/m1/s1/f/h8H	c	m427
	L-2-Amino-3-oxobutanoate[Cytoplasm]	L-2-Amino-3-oxobutanoate				1/C4H7NO3/c1-2(6)3(5)4(7)8/h3H,5H2,1H3,(H,7,8)/p-1/t3-/m0/s1	c	m428
	L-2-aminoadipate 6-semialdehyde[Cytoplasm]	L-2-aminoadipate 6-semialdehyde		obo.chebi:CHEBI:17917		1/C6H11NO3/c7-5(6(9)10)3-1-2-4-8/h4-5H,1-3,7H2,(H,9,10)/t5-/m0/s1/f/h9H	c	m429
	L-2-aminoadipate[Cytoplasm]	L-2-aminoadipate		obo.chebi:CHEBI:17082		1/C6H11NO4/c7-4(6(10)11)2-1-3-5(8)9/h4H,1-3,7H2,(H,8,9)(H,10,11)/p-2/t4-/m0/s1/fC6H9NO4/q-2	c	m430
	L-Allo-threonine[Cytoplasm]	L-Allo-threonine				1/C4H9NO3/c1-2(6)3(5)4(7)8/h2-3,6H,5H2,1H3,(H,7,8)/t2-,3-/m0/s1/f/h7H	c	m431
	L-Glutamate 5-phosphate[Cytoplasm]	L-Glutamate 5-phosphate				1/C5H10NO7P/c6-3(5(8)9)1-2-4(7)13-14(10,11)12/h3H,1-2,6H2,(H,8,9)(H2,10,11,12)/t3-/m0/s1	c	m435
	L-Homocysteine[Cytoplasm]	L-Homocysteine				1/C4H9NO2S/c5-3(1-2-8)4(6)7/h3,8H,1-2,5H2,(H,6,7)/t3-/m0/s1	c	m437
	L-Lactaldehyde[Cytoplasm]	L-Lactaldehyde				1/C3H6O2/c1-3(5)2-4/h2-3,5H,1H3/t3-/m0/s1	c	m438
	L-Lactate[Cytoplasm]	L-Lactate				1/C3H6O3/c1-2(4)3(5)6/h2,4H,1H3,(H,5,6)/p-1/t2-/m0/s1/fC3H5O3/q-1	c	m439
	L-alanine[Cytoplasm]	L-alanine		obo.chebi:CHEBI:16977		1/C3H7NO2/c1-2(4)3(5)6/h2H,4H2,1H3,(H,5,6)/t2-/m0/s1/f/h5H	c	m440
	L-alanyl-tRNA(Ala)[Cytoplasm]	L-alanyl-tRNA(Ala)		obo.chebi:CHEBI:17732	C13H22NO11PR2(C5H8O6PR)n		c	m441
	L-arginine[Cytoplasm]	L-arginine		obo.chebi:CHEBI:16467		1/C6H14N4O2/c7-4(5(11)12)2-1-3-10-6(8)9/h4H,1-3,7H2,(H,11,12)(H4,8,9,10)/t4-/m0/s1/f/h8,10-11H,9H2	c	m442
	L-arginyl-tRNA(Arg)[Cytoplasm]	L-arginyl-tRNA(Arg)		obo.chebi:CHEBI:18366	C21H33N9O11PR(C5H8O6PR)n		c	m443
	L-asparagine[Cytoplasm]	L-asparagine		obo.chebi:CHEBI:17196		1/C4H8N2O3/c5-2(4(8)9)1-3(6)7/h2H,1,5H2,(H2,6,7)(H,8,9)/t2-/m0/s1/f/h8H,6H2	c	m444
	L-asparaginyl-tRNA(Asn)[Cytoplasm]	L-asparaginyl-tRNA(Asn)		obo.chebi:CHEBI:29265	C14H23N2O12PR2(C5H8O6PR)n		c	m445
	L-aspartate 4-semialdehyde[Cytoplasm]	L-aspartate 4-semialdehyde		obo.chebi:CHEBI:13086		1/C4H7NO3/c5-3(1-2-6)4(7)8/h2-3H,1,5H2,(H,7,8)/p-1/t3-/m0/s1	c	m446
	L-aspartate[Cytoplasm]	L-aspartate		obo.chebi:CHEBI:29991		1/C4H7NO4/c5-2(4(8)9)1-3(6)7/h2H,1,5H2,(H,6,7)(H,8,9)/p-1/t2-/m0/s1/fC4H6NO4/h5H/q-1	c	m447
	L-aspartyl-tRNA(Asp)[Cytoplasm]	L-aspartyl-tRNA(Asp)		obo.chebi:CHEBI:29158	C14H22NO13PR2(C5H8O6PR)n		c	m448
	L-citrulline[Cytoplasm]	L-citrulline		obo.chebi:CHEBI:16349		1/C6H13N3O3/c7-4(5(10)11)2-1-3-9-6(8)12/h4H,1-3,7H2,(H,10,11)(H3,8,9,12)/t4-/m0/s1	c	m449
	L-cystathionine[Cytoplasm]	L-cystathionine		obo.chebi:CHEBI:17482		1/C7H14N2O4S/c8-4(6(10)11)1-2-14-3-5(9)7(12)13/h4-5H,1-3,8-9H2,(H,10,11)(H,12,13)/t4-,5-/m0/s1	c	m450
	L-cysteine[Cytoplasm]	L-cysteine		obo.chebi:CHEBI:17561		1/C3H7NO2S/c4-2(1-7)3(5)6/h2,7H,1,4H2,(H,5,6)/t2-/m0/s1/f/h5H	c	m451
	L-cysteinyl-tRNA(Cys)[Cytoplasm]	L-cysteinyl-tRNA(Cys)		obo.chebi:CHEBI:29152	C18H26N6O11PSR(C5H8O6PR)n		c	m452
	L-cysteinylglycine[Cytoplasm]	L-cysteinylglycine		obo.chebi:CHEBI:4047		1/C5H10N2O3S/c6-3(2-11)5(10)7-1-4(8)9/h3,11H,1-2,6H2,(H,7,10)(H,8,9)/t3-/m0/s1/f/h7-8H	c	m453
	L-formylkynurenine[Cytoplasm]	L-formylkynurenine		obo.chebi:CHEBI:30249		1/C11H12N2O4/c12-8(11(16)17)5-10(15)7-3-1-2-4-9(7)13-6-14/h1-4,6,8H,5,12H2,(H,13,14)(H,16,17)/t8-/m0/s1/f/h13,16H	c	m454
	L-glucitol[Cytoplasm]	L-glucitol		obo.chebi:CHEBI:28789		1/C6H14O6/c7-1-3(9)5(11)6(12)4(10)2-8/h3-12H,1-2H2/t3-,4+,5-,6-/m0/s1	c	m455
	L-glutamate 5-semialdehyde[Cytoplasm]	L-glutamate 5-semialdehyde		obo.chebi:CHEBI:17232		1/C5H9NO3/c6-4(5(8)9)2-1-3-7/h3-4H,1-2,6H2,(H,8,9)/t4-/m0/s1	c	m456
	L-glutamate[Cytoplasm]	L-glutamate		obo.chebi:CHEBI:29985		1/C5H9NO4/c6-3(5(9)10)1-2-4(7)8/h3H,1-2,6H2,(H,7,8)(H,9,10)/p-1/t3-/m0/s1/fC5H8NO4/h6H/q-1	c	m457
	L-glutamine[Cytoplasm]	L-glutamine		obo.chebi:CHEBI:18050		1/C5H10N2O3/c6-3(5(9)10)1-2-4(7)8/h3H,1-2,6H2,(H2,7,8)(H,9,10)/t3-/m0/s1/f/h9H,7H2	c	m458
	L-glutaminyl-tRNA(Gln)[Cytoplasm]	L-glutaminyl-tRNA(Gln)		obo.chebi:CHEBI:29166	C20H29N7O12PR(C5H8O6PR)n		c	m459
	L-glutamyl-tRNA(Glu)[Cytoplasm]	L-glutamyl-tRNA(Glu)		obo.chebi:CHEBI:29157	C20H28N6O13PR(C5H8O6PR)n		c	m460
	L-histidine[Cytoplasm]	L-histidine		obo.chebi:CHEBI:15971		1/C6H9N3O2/c7-5(6(10)11)1-4-2-8-3-9-4/h2-3,5H,1,7H2,(H,8,9)(H,10,11)/t5-/m0/s1/f/h8,10H	c	m461
	L-histidinol phosphate[Cytoplasm]	L-histidinol phosphate		obo.chebi:CHEBI:16996		1/C6H12N3O4P/c7-5(3-13-14(10,11)12)1-6-2-8-4-9-6/h2,4-5H,1,3,7H2,(H,8,9)(H2,10,11,12)/p-2/t5-/m0/s1	c	m462
	L-histidinol[Cytoplasm]	L-histidinol		obo.chebi:CHEBI:16255		1/C6H11N3O/c7-5(3-10)1-6-2-8-4-9-6/h2,4-5,10H,1,3,7H2,(H,8,9)/t5-/m0/s1	c	m463
	L-histidyl-tRNA(His)[Cytoplasm]	L-histidyl-tRNA(His)		obo.chebi:CHEBI:29155	C16H24N3O11PR2(C5H8O6PR)n		c	m464
	L-homoserine[Cytoplasm]	L-homoserine		obo.chebi:CHEBI:15699		1/C4H9NO3/c5-3(1-2-6)4(7)8/h3,6H,1-2,5H2,(H,7,8)/t3-/m0/s1/f/h7H	c	m465
	L-isoleucine[Cytoplasm]	L-isoleucine		obo.chebi:CHEBI:17191		1/C6H13NO2/c1-3-4(2)5(7)6(8)9/h4-5H,3,7H2,1-2H3,(H,8,9)/t4-,5-/m0/s1/f/h8H	c	m466
	L-isoleucyl-tRNA(Ile)[Cytoplasm]	L-isoleucyl-tRNA(Ile)		obo.chebi:CHEBI:29160	C21H32N6O11PR(C5H8O6PR)n		c	m467
	L-kynurenine[Cytoplasm]	L-kynurenine		obo.chebi:CHEBI:16946		1/C10H12N2O3/c11-7-4-2-1-3-6(7)9(13)5-8(12)10(14)15/h1-4,8H,5,11-12H2,(H,14,15)/t8-/m0/s1/f/h14H	c	m468
	L-leucine[Cytoplasm]	L-leucine		obo.chebi:CHEBI:15603		1/C6H13NO2/c1-4(2)3-5(7)6(8)9/h4-5H,3,7H2,1-2H3,(H,8,9)/t5-/m0/s1/f/h8H	c	m469
	L-leucyl-tRNA(Leu)[Cytoplasm]	L-leucyl-tRNA(Leu)		obo.chebi:CHEBI:16624	C21H32N6O11PR(C5H8O6PR)n		c	m470
	L-lysine[Cytoplasm]	L-lysine		obo.chebi:CHEBI:18019		1/C6H14N2O2/c7-4-2-1-3-5(8)6(9)10/h5H,1-4,7-8H2,(H,9,10)/t5-/m0/s1/f/h9H	c	m471
	L-lysyl-tRNA(Lys)[Cytoplasm]	L-lysyl-tRNA(Lys)		obo.chebi:CHEBI:16047	C16H29N2O11PR2(C5H8O6PR)n		c	m472
	L-methionine[Cytoplasm]	L-methionine		obo.chebi:CHEBI:16643		1/C5H11NO2S/c1-9-3-2-4(6)5(7)8/h4H,2-3,6H2,1H3,(H,7,8)/t4-/m0/s1/f/h7H	c	m473
	L-methionyl-tRNA(Met)[Cytoplasm]	L-methionyl-tRNA(Met)		obo.chebi:CHEBI:16635	C20H30N6O11PSR(C5H8O6PR)n		c	m474
	L-ornithine[Cytoplasm]	L-ornithine		obo.chebi:CHEBI:15729		1/C5H12N2O2/c6-3-1-2-4(7)5(8)9/h4H,1-3,6-7H2,(H,8,9)/t4-/m0/s1/f/h8H	c	m475
	L-phenylalanine[Cytoplasm]	L-phenylalanine		obo.chebi:CHEBI:17295		1/C9H11NO2/c10-8(9(11)12)6-7-4-2-1-3-5-7/h1-5,8H,6,10H2,(H,11,12)/t8-/m0/s1/f/h11H	c	m476
	L-phenylalanyl-tRNA(Phe)[Cytoplasm]	L-phenylalanyl-tRNA(Phe)		obo.chebi:CHEBI:29153	C19H26NO11PR2(C5H8O6PR)n		c	m477
	L-proline[Cytoplasm]	L-proline		obo.chebi:CHEBI:17203		1/C5H9NO2/c7-5(8)4-2-1-3-6-4/h4,6H,1-3H2,(H,7,8)/t4-/m0/s1/f/h7H	c	m478
	L-prolyl-tRNA(Pro)[Cytoplasm]	L-prolyl-tRNA(Pro)		obo.chebi:CHEBI:29154	C15H24NO11PR2(C5H8O6PR)n		c	m479
	L-saccharopine[Cytoplasm]	L-saccharopine		obo.chebi:CHEBI:16927		1/C11H20N2O6/c12-7(10(16)17)3-1-2-6-13-8(11(18)19)4-5-9(14)15/h7-8,13H,1-6,12H2,(H,14,15)(H,16,17)(H,18,19)/t7-,8-/m0/s1	c	m480
	L-serine[Cytoplasm]	L-serine		obo.chebi:CHEBI:17115		1/C3H7NO3/c4-2(1-5)3(6)7/h2,5H,1,4H2,(H,6,7)/t2-/m0/s1/f/h6H	c	m481
	L-seryl-tRNA(Ser)[Cytoplasm]	L-seryl-tRNA(Ser)		obo.chebi:CHEBI:29162	C13H22NO12PR2(C5H8O6PR)n		c	m482
	L-threonine[Cytoplasm]	L-threonine		obo.chebi:CHEBI:16857		1/C4H9NO3/c1-2(6)3(5)4(7)8/h2-3,6H,5H2,1H3,(H,7,8)/t2-,3+/m1/s1/f/h7H	c	m483
	L-threonyl-tRNA(Thr)[Cytoplasm]	L-threonyl-tRNA(Thr)		obo.chebi:CHEBI:29163	C14H24NO12PR2(C5H8O6PR)n		c	m484
	L-tryptophan[Cytoplasm]	L-tryptophan		obo.chebi:CHEBI:16828		1/C11H12N2O2/c12-9(11(14)15)5-7-6-13-10-4-2-1-3-8(7)10/h1-4,6,9,13H,5,12H2,(H,14,15)/t9-/m0/s1/f/h14H	c	m485
	L-tryptophanyl-tRNA(Trp)[Cytoplasm]	L-tryptophanyl-tRNA(Trp)		obo.chebi:CHEBI:29159	C26H31N7O11PR(C5H8O6PR)n		c	m486
	L-tyrosine[Cytoplasm]	L-tyrosine		obo.chebi:CHEBI:17895		1/C9H11NO3/c10-8(9(12)13)5-6-1-3-7(11)4-2-6/h1-4,8,11H,5,10H2,(H,12,13)/t8-/m0/s1/f/h12H	c	m487
	L-tyrosyl-tRNA(Tyr)[Cytoplasm]	L-tyrosyl-tRNA(Tyr)		obo.chebi:CHEBI:29161	C24H30N6O12PR(C5H8O6PR)n		c	m488
	L-valine[Cytoplasm]	L-valine		obo.chebi:CHEBI:16414		1/C5H11NO2/c1-3(2)4(6)5(7)8/h3-4H,6H2,1-2H3,(H,7,8)/t4-/m0/s1/f/h7H	c	m489
	L-valyl-tRNA(Val)[Cytoplasm]	L-valyl-tRNA(Val)		obo.chebi:CHEBI:29164	C20H30N6O11PR(C5H8O6PR)n		c	m490
	N(1)-(5-phospho-D-ribosyl)glycinamide[Cytoplasm]	N(1)-(5-phospho-D-ribosyl)glycinamide		obo.chebi:CHEBI:18349		1/C7H15N2O8P/c8-1-4(10)9-7-6(12)5(11)3(17-7)2-16-18(13,14)15/h3,5-7,11-12H,1-2,8H2,(H,9,10)(H2,13,14,15)/t3-,5-,6-,7?/m1/s1	c	m492
	N(2)-formyl-N(1)-(5-phospho-D-ribosyl)glycinamide[Cytoplasm]	N(2)-formyl-N(1)-(5-phospho-D-ribosyl)glycinamide		obo.chebi:CHEBI:18272		1/C8H15N2O9P/c11-3-9-1-5(12)10-8-7(14)6(13)4(19-8)2-18-20(15,16)17/h3-4,6-8,13-14H,1-2H2,(H,9,11)(H,10,12)(H2,15,16,17)/t4-,6-,7-,8?/m1/s1/f/h9-10,15-16H	c	m493
	N(pi)-methyl-L-histidine[Cytoplasm]	N(pi)-methyl-L-histidine		kegg.compound:C01152		1/C7H11N3O2/c1-10-4-9-3-5(10)2-6(8)7(11)12/h3-4,6H,2,8H2,1H3,(H,11,12)/t6-/m0/s1/f/h11H	c	m494
	N-((R)-4'-phosphopantothenoyl)-L-cysteine[Cytoplasm]	N-((R)-4'-phosphopantothenoyl)-L-cysteine		obo.chebi:CHEBI:15769		1/C12H23N2O8PS/c1-12(2,6-23(20,21)22)9(16)10(17)13-4-3-8(15)14-7(5-24)11(18)19/h7,9,16,24H,3-6H2,1-2H3,(H,13,17)(H,14,15)(H,18,19)(H2,20,21,22)/t7-,9-/m0/s1	c	m496
	N-(5-phospho-D-ribosyl)anthranilate[Cytoplasm]	N-(5-phospho-D-ribosyl)anthranilate		obo.chebi:CHEBI:18277		1/C12H16NO9P/c14-9-8(5-21-23(18,19)20)22-11(10(9)15)13-7-4-2-1-3-6(7)12(16)17/h1-4,8-11,13-15H,5H2,(H,16,17)(H2,18,19,20)/p-3/t8-,9-,10-,11-/m1/s1/fC12H13NO9P/q-3	c	m497
	N-(L-arginino)succinate[Cytoplasm]	N-(L-arginino)succinate		obo.chebi:CHEBI:15682		1/C10H18N4O6/c11-5(8(17)18)2-1-3-13-10(12)14-6(9(19)20)4-7(15)16/h5-6H,1-4,11H2,(H,15,16)(H,17,18)(H,19,20)(H3,12,13,14)/t5-,6?/m0/s1	c	m498
	N-Formyl-L-tyrosine[Cytoplasm]	N-Formyl-L-tyrosine				1/C10H11NO4/c12-6-11-9(10(14)15)5-7-1-3-8(13)4-2-7/h1-4,6,9,13H,5H2,(H,11,12)(H,14,15)/f/h11,14H	c	m499
	N-Ribosylnicotinamide[Cytoplasm]	N-Ribosylnicotinamide				1/C11H14N2O5/c12-10(17)6-2-1-3-13(4-6)11-9(16)8(15)7(5-14)18-11/h1-4,7-9,11,14-16H,5H2,(H-,12,17)/p+1/t7-,8-,9-,11-/m1/s1	c	m500
	N-acetyl-D-glucosamine 1-phosphate[Cytoplasm]	N-acetyl-D-glucosamine 1-phosphate		obo.chebi:CHEBI:16446		1/C8H16NO9P/c1-3(11)9-5-7(13)6(12)4(2-10)17-8(5)18-19(14,15)16/h4-8,10,12-13H,2H2,1H3,(H,9,11)(H2,14,15,16)/t4-,5-,6-,7-,8-/m1/s1	c	m501
	N-acetyl-D-glucosamine 6-phosphate[Cytoplasm]	N-acetyl-D-glucosamine 6-phosphate		obo.chebi:CHEBI:15784		1/C8H16NO9P/c1-3(10)9-5-7(12)6(11)4(18-8(5)13)2-17-19(14,15)16/h4-8,11-13H,2H2,1H3,(H,9,10)(H2,14,15,16)/t4-,5-,6-,7-,8u/m1/s1	c	m502
	N-acetyl-D-glucosamine[Cytoplasm]	N-acetyl-D-glucosamine		obo.chebi:CHEBI:17411		1/C8H15NO6/c1-4(12)9-5(2-10)7(14)8(15)6(13)3-11/h2,5-8,11,13-15H,3H2,1H3,(H,9,12)/t5-,6+,7+,8+/m0/s1/f/h9H	c	m503
	N-acetylputrescine[Cytoplasm]	N-acetylputrescine		obo.chebi:CHEBI:17768		1/C6H14N2O/c1-6(9)8-5-3-2-4-7/h2-5,7H2,1H3,(H,8,9)	c	m504
	N-carbamoyl-L-aspartate[Cytoplasm]	N-carbamoyl-L-aspartate		obo.chebi:CHEBI:32814		1/C5H8N2O5/c6-5(12)7-2(4(10)11)1-3(8)9/h2H,1H2,(H,8,9)(H,10,11)(H3,6,7,12)/p-2/t2-/m0/s1	c	m505
	N-tetradecanoylglycylpeptide[Cytoplasm]	N-tetradecanoylglycylpeptide		kegg.compound:C03881	C18H33N2O4R		c	m506
	N1-acetylspermidine[Cytoplasm]	N1-acetylspermidine		obo.chebi:CHEBI:17927		1/C9H21N3O/c1-9(13)12-8-4-7-11-6-3-2-5-10/h11H,2-8,10H2,1H3,(H,12,13)/f/h12H	c	m507
	N1-acetylspermine[Cytoplasm]	N1-acetylspermine		obo.chebi:CHEBI:17312		1/C12H28N4O/c1-12(17)16-11-5-10-15-8-3-2-7-14-9-4-6-13/h14-15H,2-11,13H2,1H3,(H,16,17)	c	m508
	N6-(1,2-dicarboxyethyl)-AMP[Cytoplasm]	N6-(1,2-dicarboxyethyl)-AMP		obo.chebi:CHEBI:15919		1/C14H18N5O11P/c20-7(21)1-5(14(24)25)18-11-8-12(16-3-15-11)19(4-17-8)13-10(23)9(22)6(30-13)2-29-31(26,27)28/h3-6,9-10,13,22-23H,1-2H2,(H,20,21)(H,24,25)(H,15,16,18)(H2,26,27,28)/t5?,6-,9-,10-,13-/m1/s1	c	m509
	NAD(+)[Cytoplasm]	NAD(+)		obo.chebi:CHEBI:15846		1/C21H27N7O14P2/c22-17-12-19(25-7-24-17)28(8-26-12)21-16(32)14(30)11(41-21)6-39-44(36,37)42-43(34,35)38-5-10-13(29)15(31)20(40-10)27-3-1-2-9(4-27)18(23)33/h1-4,7-8,10-11,13-16,20-21,29-32H,5-6H2,(H5-,22,23,24,25,33,34,35,36,37)/p+1/t10-,11-,13-,14-,15-,16-,20-,21-/m1/s1/fC21H28N7O14P2/h34,36H,22-23H2/q+1	c	m510
	NADH[Cytoplasm]	NADH		obo.chebi:CHEBI:16908		1/C21H29N7O14P2/c22-17-12-19(25-7-24-17)28(8-26-12)21-16(32)14(30)11(41-21)6-39-44(36,37)42-43(34,35)38-5-10-13(29)15(31)20(40-10)27-3-1-2-9(4-27)18(23)33/h1,3-4,7-8,10-11,13-16,20-21,29-32H,2,5-6H2,(H2,23,33)(H,34,35)(H,36,37)(H2,22,24,25)/t10-,11-,13-,14-,15-,16-,20-,21-/m1/s1/f/h34,36H,22-23H2	c	m513
	NADP(+)[Cytoplasm]	NADP(+)		obo.chebi:CHEBI:18009		1/C21H28N7O17P3/c22-17-12-19(25-7-24-17)28(8-26-12)21-16(44-46(33,34)35)14(30)11(43-21)6-41-48(38,39)45-47(36,37)40-5-10-13(29)15(31)20(42-10)27-3-1-2-9(4-27)18(23)32/h1-4,7-8,10-11,13-16,20-21,29-31H,5-6H2,(H7-,22,23,24,25,32,33,34,35,36,37,38,39)/p+1/t10-,11-,13-,14-,15-,16-,20-,21-/m1/s1/fC21H29N7O17P3/h33-34,36,38H,22-23H2/q+1	c	m515
	NADPH[Cytoplasm]	NADPH		obo.chebi:CHEBI:16474		1/C21H30N7O17P3/c22-17-12-19(25-7-24-17)28(8-26-12)21-16(44-46(33,34)35)14(30)11(43-21)6-41-48(38,39)45-47(36,37)40-5-10-13(29)15(31)20(42-10)27-3-1-2-9(4-27)18(23)32/h1,3-4,7-8,10-11,13-16,20-21,29-31H,2,5-6H2,(H2,23,32)(H,36,37)(H,38,39)(H2,22,24,25)(H2,33,34,35)/t10-,11-,13-,14-,15-,16-,20-,21-/m1/s1/f/h33-34,36,38H,22-23H2	c	m517
	NH3[Cytoplasm]	NH3		obo.chebi:CHEBI:16134		1/H3N/h1H3	c	m519
	nicotinamide mononucleotide[Cytoplasm]	nicotinamide mononucleotide		obo.chebi:CHEBI:16171		1/C11H15N2O8P/c12-10(16)6-2-1-3-13(4-6)11-9(15)8(14)7(21-11)5-20-22(17,18)19/h1-4,7-9,11,14-15H,5H2,(H3-,12,16,17,18,19)/t7-,8-,9-,11-/m1/s1	c	m520
	Nalpha-acetylpeptide[Cytoplasm]	Nalpha-acetylpeptide		kegg.compound:C03011	C6H8N2O4R2(C2H2NOR)n		c	m521
	O-acetyl-L-homoserine[Cytoplasm]	O-acetyl-L-homoserine		obo.chebi:CHEBI:16288		1/C6H11NO4/c1-4(8)11-3-2-5(7)6(9)10/h5H,2-3,7H2,1H3,(H,9,10)/t5-/m0/s1/f/h9H	c	m523
	O-acetyl-L-serine[Cytoplasm]	O-acetyl-L-serine		obo.chebi:CHEBI:17981		1/C5H9NO4/c1-3(7)10-2-4(6)5(8)9/h4H,2,6H2,1H3,(H,8,9)/t4-/m0/s1	c	m524
	O-acetylcarnitine[Cytoplasm]	O-acetylcarnitine		obo.chebi:CHEBI:15960		1/C9H17NO4/c1-7(11)14-8(5-9(12)13)6-10(2,3)4/h8H,5-6H2,1-4H3/p+1/t8-/m1/s1	c	m525
	O-phospho-4-hydroxy-L-threonine[Cytoplasm]	O-phospho-4-hydroxy-L-threonine		obo.chebi:CHEBI:18336		1/C4H10NO7P/c5-3(4(7)8)2(6)1-12-13(9,10)11/h2-3,6H,1,5H2,(H,7,8)(H2,9,10,11)/t2-,3+/m1/s1	c	m526
	O-phospho-L-homoserine[Cytoplasm]	O-phospho-L-homoserine		obo.chebi:CHEBI:15961		1/C4H10NO6P/c5-3(4(6)7)1-2-11-12(8,9)10/h3H,1-2,5H2,(H,6,7)(H2,8,9,10)/t3-/m0/s1	c	m527
	O-phosphoserine[Cytoplasm]	O-phosphoserine		obo.chebi:CHEBI:37712		1/C3H8NO6P/c4-2(3(5)6)1-10-11(7,8)9/h2H,1,4H2,(H,5,6)(H2,7,8,9)/f/h5,7-8H	c	m528
	O-succinyl-L-homoserine[Cytoplasm]	O-succinyl-L-homoserine		obo.chebi:CHEBI:16160		1/C8H13NO6/c9-5(8(13)14)3-4-15-7(12)2-1-6(10)11/h5H,1-4,9H2,(H,10,11)(H,13,14)/t5-/m0/s1	c	m529
	O2[Cytoplasm]	O2				1/O2/c1-2	c	m530
	Oxidized thioredoxin[Cytoplasm]	Oxidized thioredoxin					c	m532
	P-ceramide[Cytoplasm]	P-ceramide					c	m534
	P1,P4-bis(5'-adenosyl) tetraphosphate[Cytoplasm]	P1,P4-bis(5'-adenosyl) tetraphosphate		obo.chebi:CHEBI:17422		1/C20H28N10O19P4/c21-15-9-17(25-3-23-15)29(5-27-9)19-13(33)11(31)7(45-19)1-43-50(35,36)47-52(39,40)49-53(41,42)48-51(37,38)44-2-8-12(32)14(34)20(46-8)30-6-28-10-16(22)24-4-26-18(10)30/h3-8,11-14,19-20,31-34H,1-2H2,(H,35,36)(H,37,38)(H,39,40)(H,41,42)(H2,21,23,25)(H2,22,24,26)/t7-,8-,11-,12-,13-,14-,19-,20-/m1/s1	c	m535
	P1,P4-bis(5'-guanosyl) tetraphosphate[Cytoplasm]	P1,P4-bis(5'-guanosyl) tetraphosphate		obo.chebi:CHEBI:15883		1/C20H28N10O21P4/c21-19-25-13-7(15(35)27-19)23-3-29(13)17-11(33)9(31)5(47-17)1-45-52(37,38)49-54(41,42)51-55(43,44)50-53(39,40)46-2-6-10(32)12(34)18(48-6)30-4-24-8-14(30)26-20(22)28-16(8)36/h3-6,9-12,17-18,31-34H,1-2H2,(H,37,38)(H,39,40)(H,41,42)(H,43,44)(H3,21,25,27,35)(H3,22,26,28,36)/t5-,6-,9-,10-,11-,12-,17-,18-/m1/s1/f/h27-28,37,39,41,43H,21-22H2	c	m536
	Phenethyl acetate[Cytoplasm]	Phenethyl acetate				1/C10H12O2/c1-9(11)12-8-7-10-5-3-2-4-6-10/h2-6H,7-8H2,1H3	c	m537
	Phenylacetaldehyde[Cytoplasm]	Phenylacetaldehyde				1/C8H8O/c9-7-6-8-4-2-1-3-5-8/h1-5,7H,6H2	c	m538
	R-3-hydroxylhe 3-Keto-C22-CoA[Cytoplasm]	R-3-hydroxylhe 3-Keto-C22-CoA					c	m540
	R-S-alanylglycine[Cytoplasm]	R-S-alanylglycine		kegg.compound:C05729	C5H9N2O3SR		c	m541
	Reduced FMN[Cytoplasm]	Reduced FMN				1/C17H23N4O9P/c1-7-3-9-10(4-8(7)2)21(15-13(18-9)16(25)20-17(26)19-15)5-11(22)14(24)12(23)6-30-31(27,28)29/h3-4,11-12,14,18,22-24H,5-6H2,1-2H3,(H2,27,28,29)(H2,19,20,25,26)/f/h19-20,27-28H	c	m542
	Reduced glutathione[Cytoplasm]	Reduced glutathione				1/C10H17N3O6S/c11-5(10(18)19)1-2-7(14)13-6(4-20)9(17)12-3-8(15)16/h5-6,20H,1-4,11H2,(H,12,17)(H,13,14)(H,15,16)(H,18,19)/t5-,6-/m0/s1/f/h12-13,15,18H	c	m543
	Reduced thioredoxin[Cytoplasm]	Reduced thioredoxin					c	m544
	S-adenosyl-4-methylthio-2-oxobutanoate[Cytoplasm]	S-adenosyl-4-methylthio-2-oxobutanoate		obo.chebi:CHEBI:16490		1/C15H19N5O6S/c1-27(3-2-7(21)15(24)25)4-8-10(22)11(23)14(26-8)20-6-19-9-12(16)17-5-18-13(9)20/h5-6,8,10-11,14,22-23H,2-4H2,1H3,(H2-,16,17,18,24,25)/t8-,10-,11-,14-,27?/m1/s1	c	m546
	S-adenosyl-L-homocysteine[Cytoplasm]	S-adenosyl-L-homocysteine		obo.chebi:CHEBI:16680		1/C14H20N6O5S/c15-6(14(23)24)1-2-26-3-7-9(21)10(22)13(25-7)20-5-19-8-11(16)17-4-18-12(8)20/h4-7,9-10,13,21-22H,1-3,15H2,(H,23,24)(H2,16,17,18)/t6-,7+,9+,10+,13+/m0/s1	c	m547
	S-adenosyl-L-methionine[Cytoplasm]	S-adenosyl-L-methionine		obo.chebi:CHEBI:15414		1/C15H22N6O5S/c1-27(3-2-7(16)15(24)25)4-8-10(22)11(23)14(26-8)21-6-20-9-12(17)18-5-19-13(9)21/h5-8,10-11,14,22-23H,2-4,16H2,1H3,(H2-,17,18,19,24,25)/p+1/t7-,8+,10+,11+,14+,27?/m0/s1/fC15H23N6O5S/h24H,17H2/q+1	c	m548
	S-adenosylmethioninamine[Cytoplasm]	S-adenosylmethioninamine		obo.chebi:CHEBI:15625		1/C14H23N6O3S/c1-24(4-2-3-15)5-8-10(21)11(22)14(23-8)20-7-19-9-12(16)17-6-18-13(9)20/h6-8,10-11,14,21-22H,2-5,15H2,1H3,(H2,16,17,18)/q+1/t8-,10-,11-,14-,24?/m1/s1/f/h16H2	c	m549
	S-formylglutathione[Cytoplasm]	S-formylglutathione		obo.chebi:CHEBI:16225		1/C11H17N3O7S/c12-6(11(20)21)1-2-8(16)14-7(4-22-5-15)10(19)13-3-9(17)18/h5-7H,1-4,12H2,(H,13,19)(H,14,16)(H,17,18)(H,20,21)/t6-,7-/m0/s1	c	m550
	S-methyl-L-methionine[Cytoplasm]	S-methyl-L-methionine		obo.chebi:CHEBI:17728		1/C6H13NO2S/c1-10(2)4-3-5(7)6(8)9/h5H,3-4,7H2,1-2H3/p+1/t5-/m0/s1	c	m551
	Siroheme[Cytoplasm]	Siroheme				1/C42H46N4O16.Fe/c1-41(17-39(59)60)23(5-9-35(51)52)29-14-27-21(11-37(55)56)19(3-7-33(47)48)25(43-27)13-26-20(4-8-34(49)50)22(12-38(57)58)28(44-26)15-31-42(2,18-40(61)62)24(6-10-36(53)54)30(46-31)16-32(41)45-29;/h13-16,23-24H,3-12,17-18H2,1-2H3,(H10,43,44,45,46,47,48,49,50,51,52,53,54,55,56,57,58,59,60,61,62);/q;+2/p-2/t23-,24-,41+,42+;/m1./s1/fC42H44N4O16.Fe/h47,49,51,53,55,57,59,61H;/q-2;m/b26-1…	c	m552
	Taurine[Cytoplasm]	Taurine				1/C2H7NO3S/c3-1-2-7(4,5)6/h1-3H2,(H,4,5,6)/f/h4H	c	m554
	UDP-D-galactose[Cytoplasm]	UDP-D-galactose		obo.chebi:CHEBI:18307		1/C15H24N2O17P2/c18-3-5-8(20)10(22)12(24)14(32-5)33-36(28,29)34-35(26,27)30-4-6-9(21)11(23)13(31-6)17-2-1-7(19)16-15(17)25/h1-2,5-6,8-14,18,20-24H,3-4H2,(H,26,27)(H,28,29)(H,16,19,25)/t5-,6-,8+,9-,10+,11-,12-,13-,14?/m1/s1/f/h16,26,28H	c	m555
	UDP-N-acetyl-D-galactosamine[Cytoplasm]	UDP-N-acetyl-D-galactosamine		obo.chebi:CHEBI:16650		1/C17H27N3O17P2/c1-6(22)18-10-13(26)11(24)7(4-21)35-16(10)36-39(31,32)37-38(29,30)33-5-8-12(25)14(27)15(34-8)20-3-2-9(23)19-17(20)28/h2-3,7-8,10-16,21,24-27H,4-5H2,1H3,(H,18,22)(H,29,30)(H,31,32)(H,19,23,28)/t7-,8-,10-,11+,12-,13-,14-,15-,16?/m1/s1/f/h18-19,29,31H	c	m556
	UDP-glucose[Cytoplasm]	UDP-glucose		obo.chebi:CHEBI:18066		1/C15H24N2O17P2/c18-3-5-8(20)10(22)12(24)14(32-5)33-36(28,29)34-35(26,27)30-4-6-9(21)11(23)13(31-6)17-2-1-7(19)16-15(17)25/h1-2,5-6,8-14,18,20-24H,3-4H2,(H,26,27)(H,28,29)(H,16,19,25)/t5-,6-,8-,9-,10+,11-,12-,13-,14?/m1/s1/f/h16,26,28H	c	m557
	UDP[Cytoplasm]	UDP		obo.chebi:CHEBI:17659		1/C9H14N2O12P2/c12-5-1-2-11(9(15)10-5)8-7(14)6(13)4(22-8)3-21-25(19,20)23-24(16,17)18/h1-2,4,6-8,13-14H,3H2,(H,19,20)(H,10,12,15)(H2,16,17,18)/t4-,6-,7-,8-/m1/s1	c	m558
	UDPglucose[Cytoplasm]	UDPglucose				1/C15H24N2O17P2/c18-3-5-8(20)10(22)12(24)14(32-5)33-36(28,29)34-35(26,27)30-4-6-9(21)11(23)13(31-6)17-2-1-7(19)16-15(17)25/h1-2,5-6,8-14,18,20-24H,3-4H2,(H,26,27)(H,28,29)(H,16,19,25)/t5-,6-,8-,9-,10+,11-,12-,13-,14?/m1/s1/f/h16,26,28H	c	m561
	UMP[Cytoplasm]	UMP		obo.chebi:CHEBI:16695		1/C9H13N2O9P/c12-5-1-2-11(9(15)10-5)8-7(14)6(13)4(20-8)3-19-21(16,17)18/h1-2,4,6-8,13-14H,3H2,(H,10,12,15)(H2,16,17,18)/t4-,6-,7-,8-/m1/s1	c	m562
	UTP[Cytoplasm]	UTP		obo.chebi:CHEBI:15713		1/C9H15N2O15P3/c12-5-1-2-11(9(15)10-5)8-7(14)6(13)4(24-8)3-23-28(19,20)26-29(21,22)25-27(16,17)18/h1-2,4,6-8,13-14H,3H2,(H,19,20)(H,21,22)(H,10,12,15)(H2,16,17,18)/t4-,6-,7-,8-/m1/s1/f/h10,16-17,19,21H	c	m563
	Xylitol[Cytoplasm]	Xylitol				1/C5H12O5/c6-1-3(8)5(10)4(9)2-7/h3-10H,1-2H2/t3-,4+,5+	c	m564
	acetaldehyde[Cytoplasm]	acetaldehyde		obo.chebi:CHEBI:15343		1/C2H4O/c1-2-3/h2H,1H3	c	m565
	acetate[Cytoplasm]	acetate		obo.chebi:CHEBI:30089		1/C2H4O2/c1-2(3)4/h1H3,(H,3,4)/p-1	c	m566
	acetoacetate[Cytoplasm]	acetoacetate		obo.chebi:CHEBI:13705		1/C4H6O3/c1-3(5)2-4(6)7/h2H2,1H3,(H,6,7)/p-1/fC4H5O3/q-1	c	m567
	acetoacetyl-CoA[Cytoplasm]	acetoacetyl-CoA		obo.chebi:CHEBI:15345		1/C25H40N7O18P3S/c1-13(33)8-16(35)54-7-6-27-15(34)4-5-28-23(38)20(37)25(2,3)10-47-53(44,45)50-52(42,43)46-9-14-19(49-51(39,40)41)18(36)24(48-14)32-12-31-17-21(26)29-11-30-22(17)32/h11-12,14,18-20,24,36-37H,4-10H2,1-3H3,(H,27,34)(H,28,38)(H,42,43)(H,44,45)(H2,26,29,30)(H2,39,40,41)/t14-,18-,19-,20+,24-/m1/s1/f/h27-28,39-40,42,44H,26H2	c	m568
	acetoacetyl-[acp][Cytoplasm]	acetoacetyl-[acp]					c	m569
	acetyl-CoA[Cytoplasm]	acetyl-CoA		obo.chebi:CHEBI:15351		1/C23H38N7O17P3S/c1-12(31)51-7-6-25-14(32)4-5-26-21(35)18(34)23(2,3)9-44-50(41,42)47-49(39,40)43-8-13-17(46-48(36,37)38)16(33)22(45-13)30-11-29-15-19(24)27-10-28-20(15)30/h10-11,13,16-18,22,33-34H,4-9H2,1-3H3,(H,25,32)(H,26,35)(H,39,40)(H,41,42)(H2,24,27,28)(H2,36,37,38)/t13-,16-,17-,18+,22-/m1/s1/f/h25-26,36-37,39,41H,24H2	c	m570
	acetyl-[acp][Cytoplasm]	acetyl-[acp]					c	m571
	acyl CoAs[Cytoplasm]	acyl CoAs					c	m572
	acyl acids[Cytoplasm]	acyl acids					c	m573
	acyl-carrier protein[Cytoplasm]	acyl-carrier protein		kegg.compound:C00229	HSR		c	m574
	acyl-sn-glycerol 3-phosphates[Cytoplasm]	acyl-sn-glycerol 3-phosphates		obo.chebi:CHEBI:17088	C4H8O7PR		c	m575
	acylglycerone phosphates[Cytoplasm]	acylglycerone phosphates		obo.chebi:CHEBI:22231			c	m576
	adenine[Cytoplasm]	adenine		obo.chebi:CHEBI:16708		1/C5H5N5/c6-4-3-5(9-1-7-3)10-2-8-4/h1-2H,(H3,6,7,8,9,10)/f/h9H,6H2	c	m577
	adenosine 3',5'-bisphosphate[Cytoplasm]	adenosine 3',5'-bisphosphate		obo.chebi:CHEBI:17985		1/C10H15N5O10P2/c11-8-5-9(13-2-12-8)15(3-14-5)10-6(16)7(25-27(20,21)22)4(24-10)1-23-26(17,18)19/h2-4,6-7,10,16H,1H2,(H2,11,12,13)(H2,17,18,19)(H2,20,21,22)/t4-,6-,7-,10-/m1/s1	c	m578
	adenosine[Cytoplasm]	adenosine		obo.chebi:CHEBI:16335		1/C10H13N5O4/c11-8-5-9(13-2-12-8)15(3-14-5)10-7(18)6(17)4(1-16)19-10/h2-4,6-7,10,16-18H,1H2,(H2,11,12,13)/t4-,6-,7-,10-/m1/s1/f/h11H2	c	m579
	all-trans-nonaprenyl diphosphate[Cytoplasm]	all-trans-nonaprenyl diphosphate		obo.chebi:CHEBI:18144		1/C45H76O7P2/c1-37(2)19-11-20-38(3)21-12-22-39(4)23-13-24-40(5)25-14-26-41(6)27-15-28-42(7)29-16-30-43(8)31-17-32-44(9)33-18-34-45(10)35-36-51-54(49,50)52-53(46,47)48/h19,21,23,25,27,29,31,33,35H,11-18,20,22,24,26,28,30,32,34,36H2,1-10H3,(H,49,50)(H2,46,47,48)/b38-21+,39-23+,40-25+,41-27+,42-29+,43-31+,44-33+,45-35+/f/h46-47,49H	c	m580
	allantoate[Cytoplasm]	allantoate		obo.chebi:CHEBI:17536		1/C4H8N4O4/c5-3(11)7-1(2(9)10)8-4(6)12/h1H,(H,9,10)(H3,5,7,11)(H3,6,8,12)/p-1	c	m581
	allantoin[Cytoplasm]	allantoin		obo.chebi:CHEBI:15676		1/C4H6N4O3/c5-3(10)6-1-2(9)8-4(11)7-1/h1H,(H3,5,6,10)(H2,7,8,9,11)	c	m582
	alpha,alpha'-trehalose 6-phosphate[Cytoplasm]	alpha,alpha'-trehalose 6-phosphate		obo.chebi:CHEBI:18283		1/C12H23O14P/c13-1-3-5(14)7(16)9(18)11(24-3)26-12-10(19)8(17)6(15)4(25-12)2-23-27(20,21)22/h3-19H,1-2H2,(H2,20,21,22)/t3-,4-,5-,6-,7+,8+,9-,10-,11-,12-/m1/s1	c	m583
	alpha,alpha-trehalose[Cytoplasm]	alpha,alpha-trehalose		obo.chebi:CHEBI:16551		1/C12H22O11/c13-1-3-5(15)7(17)9(19)11(21-3)23-12-10(20)8(18)6(16)4(2-14)22-12/h3-20H,1-2H2/t3-,4-,5-,6-,7+,8+,9-,10-,11-,12-/m1/s1	c	m584
	alpha-D-fucosides[Cytoplasm]	alpha-D-fucosides		obo.chebi:CHEBI:27525	C6H11O5R		c	m585
	alpha-D-glucose 6-phosphate[Cytoplasm]	alpha-D-glucose 6-phosphate		obo.chebi:CHEBI:17665		1/C6H13O9P/c7-3-2(1-14-16(11,12)13)15-6(10)5(9)4(3)8/h2-10H,1H2,(H2,11,12,13)/t2-,3-,4+,5-,6+/m1/s1/f/h11-12H	c	m586
	alpha-D-glucose[Cytoplasm]	alpha-D-glucose		obo.chebi:CHEBI:17925		1/C6H12O6/c7-1-2-3(8)4(9)5(10)6(11)12-2/h2-11H,1H2/t2-,3-,4+,5-,6+/m1/s1	c	m587
	alpha-D-mannose[Cytoplasm]	alpha-D-mannose		obo.chebi:CHEBI:28729		1/C6H12O6/c7-1-2-3(8)4(9)5(10)6(11)12-2/h2-11H,1H2/t2-,3-,4+,5+,6+/m1/s1	c	m588
	alpha-D-mannosyl-beta-D-mannosyl-diacetylchitobiosyldiphosphodolichol[Cytoplasm]	alpha-D-mannosyl-beta-D-mannosyl-diacetylchitobiosyldiphosphodolichol		kegg.compound:C05861		1/C53H92N2O27P2/c1-27(2)13-9-14-28(3)15-10-16-29(4)17-11-18-30(5)19-12-20-31(6)21-22-73-83(69,70)82-84(71,72)81-51-39(55-33(8)61)43(65)47(37(26-59)77-51)78-50-38(54-32(7)60)42(64)48(36(25-58)76-50)79-53-46(68)49(41(63)35(24-57)75-53)80-52-45(67)44(66)40(62)34(23-56)74-52/h13,15,17,19,31,34-53,56-59,62-68H,9-12,14,16,18,20-26H2,1-8H3,(H,54,60)(H,55,61)(H,69,70)(H,71,72)/b28-15+,29-17+,30-19-/t31u,…	c	m589
	alpha-D-ribose 1-phosphate[Cytoplasm]	alpha-D-ribose 1-phosphate		obo.chebi:CHEBI:16300		1/C5H11O8P/c6-1-2-3(7)4(8)5(12-2)13-14(9,10)11/h2-8H,1H2,(H2,9,10,11)/t2-,3-,4-,5-/m1/s1/f/h9-10H	c	m590
	alpha-aminopropiononitrile[Cytoplasm]	alpha-aminopropiononitrile		kegg.compound:C05714		1/C3H6N2/c1-3(5)2-4/h3H,5H2,1H3	c	m591
	anthranilate[Cytoplasm]	anthranilate		obo.chebi:CHEBI:16567		1/C7H7NO2/c8-6-4-2-1-3-5(6)7(9)10/h1-4H,8H2,(H,9,10)/p-1/fC7H6NO2/q-1	c	m592
	beta-D-fructofuranose 1,6-bisphosphate[Cytoplasm]	beta-D-fructofuranose 1,6-bisphosphate		obo.chebi:CHEBI:28013		1/C6H14O12P2/c7-4-3(1-16-19(10,11)12)18-6(9,5(4)8)2-17-20(13,14)15/h3-5,7-9H,1-2H2,(H2,10,11,12)(H2,13,14,15)/t3-,4-,5+,6-/m1/s1/f/h10-11,13-14H	c	m593
	beta-D-fructofuranose 6-phosphate[Cytoplasm]	beta-D-fructofuranose 6-phosphate		obo.chebi:CHEBI:16084		1/C6H13O9P/c7-2-6(10)5(9)4(8)3(15-6)1-14-16(11,12)13/h3-5,7-10H,1-2H2,(H2,11,12,13)/t3-,4-,5+,6-/m1/s1/f/h11-12H	c	m594
	beta-D-fucose[Cytoplasm]	beta-D-fucose		obo.chebi:CHEBI:27442		1/C6H12O5/c1-2-3(7)4(8)5(9)6(10)11-2/h2-10H,1H3/t2-,3+,4+,5-,6-/m1/s1	c	m595
	beta-D-glucose 6-phosphate[Cytoplasm]	beta-D-glucose 6-phosphate		obo.chebi:CHEBI:17719		1/C6H13O9P/c7-3-2(1-14-16(11,12)13)15-6(10)5(9)4(3)8/h2-10H,1H2,(H2,11,12,13)/t2-,3-,4+,5-,6-/m1/s1/f/h11-12H	c	m596
	beta-D-glucose[Cytoplasm]	beta-D-glucose		obo.chebi:CHEBI:15903		1/C6H12O6/c7-1-2-3(8)4(9)5(10)6(11)12-2/h2-11H,1H2/t2-,3-,4+,5-,6-/m1/s1	c	m597
	beta-D-mannosyldiacetylchitobiosyldiphosphodolichol[Cytoplasm]	beta-D-mannosyldiacetylchitobiosyldiphosphodolichol		kegg.compound:C05860		1/C37H66N2O22P2/c1-18(2)9-7-10-19(3)11-8-12-20(4)13-14-54-62(50,51)61-63(52,53)60-36-27(39-22(6)44)30(47)33(25(17-42)57-36)58-35-26(38-21(5)43)29(46)34(24(16-41)56-35)59-37-32(49)31(48)28(45)23(15-40)55-37/h9,11,20,23-37,40-42,45-49H,7-8,10,12-17H2,1-6H3,(H,38,43)(H,39,44)(H,50,51)(H,52,53)/b19-11+/t20u,23-,24-,25-,26-,27-,28-,29-,30-,31+,32+,33-,34-,35+,36+,37+/m1/s1/f/h38-39,50,52H	c	m598
	beta-alanine[Cytoplasm]	beta-alanine		obo.chebi:CHEBI:16958		1/C3H7NO2/c4-2-1-3(5)6/h1-2,4H2,(H,5,6)/f/h5H	c	m599
	biomass[Cytoplasm]	biomass					c	m600
	biotin[Cytoplasm]	biotin		obo.chebi:CHEBI:15956		1/C10H16N2O3S/c13-8(14)4-2-1-3-7-9-6(5-16-7)11-10(15)12-9/h6-7,9H,1-5H2,(H,13,14)(H2,11,12,15)/t6-,7-,9-/m0/s1/f/h11-13H	c	m601
	butyryl-CoA[Cytoplasm]	butyryl-CoA		obo.chebi:CHEBI:15517		1/C25H42N7O17P3S/c1-4-5-16(34)53-9-8-27-15(33)6-7-28-23(37)20(36)25(2,3)11-46-52(43,44)49-51(41,42)45-10-14-19(48-50(38,39)40)18(35)24(47-14)32-13-31-17-21(26)29-12-30-22(17)32/h12-14,18-20,24,35-36H,4-11H2,1-3H3,(H,27,33)(H,28,37)(H,41,42)(H,43,44)(H2,26,29,30)(H2,38,39,40)/t14-,18-,19-,20+,24-/m1/s1/f/h27-28,38-39,41,43H,26H2	c	m602
	butyryl-[acp][Cytoplasm]	butyryl-[acp]					c	m603
	carbamoyl phosphate[Cytoplasm]	carbamoyl phosphate		obo.chebi:CHEBI:17672		1/CH4NO5P/c2-1(3)7-8(4,5)6/h(H2,2,3)(H2,4,5,6)	c	m604
	carnitinium[Cytoplasm]	carnitinium		obo.chebi:CHEBI:3424		1/C7H15NO3/c1-8(2,3)5-6(9)4-7(10)11/h6,9H,4-5H2,1-3H3/p+1/fC7H16NO3/h10H/q+1	c	m605
	chitin[Cytoplasm]	chitin		obo.chebi:CHEBI:17029	(C8H13NO5)n		c	m606
	chitosan[Cytoplasm]	chitosan		kegg.compound:C00734	C12H24N2O9(C6H11NO4)n		c	m607
	choline phosphate[Cytoplasm]	choline phosphate		obo.chebi:CHEBI:18132		1/C5H14NO4P/c1-6(2,3)4-5-10-11(7,8)9/h4-5H2,1-3H3,(H-,7,8,9)/p+1/fC5H15NO4P/h7-8H/q+1	c	m608
	choline[Cytoplasm]	choline		obo.chebi:CHEBI:15354		1/C5H14NO/c1-6(2,3)4-5-7/h7H,4-5H2,1-3H3/q+1	c	m609
	chorismate[Cytoplasm]	chorismate		obo.chebi:CHEBI:29748		1/C10H10O6/c1-5(9(12)13)16-8-4-6(10(14)15)2-3-7(8)11/h2-4,7-8,11H,1H2,(H,12,13)(H,14,15)/p-2/t7-,8-/m1/s1	c	m610
	citrate[Cytoplasm]	citrate		obo.chebi:CHEBI:16947		1/C6H8O7/c7-3(8)1-6(13,5(11)12)2-4(9)10/h13H,1-2H2,(H,7,8)(H,9,10)(H,11,12)/p-3/fC6H5O7/q-3	c	m611
	coenzyme A[Cytoplasm]	coenzyme A		obo.chebi:CHEBI:15346		1/C21H36N7O16P3S/c1-21(2,16(31)19(32)24-4-3-12(29)23-5-6-48)8-41-47(38,39)44-46(36,37)40-7-11-15(43-45(33,34)35)14(30)20(42-11)28-10-27-13-17(22)25-9-26-18(13)28/h9-11,14-16,20,30-31,48H,3-8H2,1-2H3,(H,23,29)(H,24,32)(H,36,37)(H,38,39)(H2,22,25,26)(H2,33,34,35)/t11-,14-,15-,16+,20-/m1/s1/f/h23-24,33-34,36,38H,22H2	c	m612
	coproporphyrinogen[Cytoplasm]	coproporphyrinogen		kegg.compound:C02667		1/C36H44N4O8/c1-17-21(5-9-33(41)42)29-14-27-19(3)22(6-10-34(43)44)30(39-27)15-28-20(4)24(8-12-36(47)48)32(40-28)16-31-23(7-11-35(45)46)18(2)26(38-31)13-25(17)37-29/h37-40H,5-16H2,1-4H3,(H,41,42)(H,43,44)(H,45,46)(H,47,48)/f/h41,43,45,47H	c	m613
	cytidine[Cytoplasm]	cytidine		obo.chebi:CHEBI:17562		1/C9H13N3O5/c10-5-1-2-12(9(16)11-5)8-7(15)6(14)4(3-13)17-8/h1-2,4,6-8,13-15H,3H2,(H2,10,11,16)/t4-,6-,7-,8-/m1/s1/f/h10H2	c	m614
	cytosine[Cytoplasm]	cytosine		obo.chebi:CHEBI:16040		1/C4H5N3O/c5-3-1-2-6-4(8)7-3/h1-2H,(H3,5,6,7,8)/f/h6H,5H2	c	m615
	dADP[Cytoplasm]	dADP		obo.chebi:CHEBI:16174		1/C10H15N5O9P2/c11-9-8-10(13-3-12-9)15(4-14-8)7-1-5(16)6(23-7)2-22-26(20,21)24-25(17,18)19/h3-7,16H,1-2H2,(H,20,21)(H2,11,12,13)(H2,17,18,19)/t5-,6+,7+/m0/s1	c	m616
	dAMP[Cytoplasm]	dAMP		obo.chebi:CHEBI:17713		1/C10H14N5O6P/c11-9-8-10(13-3-12-9)15(4-14-8)7-1-5(16)6(21-7)2-20-22(17,18)19/h3-7,16H,1-2H2,(H2,11,12,13)(H2,17,18,19)/t5-,6+,7+/m0/s1	c	m618
	dATP[Cytoplasm]	dATP		obo.chebi:CHEBI:16284		1/C10H16N5O12P3/c11-9-8-10(13-3-12-9)15(4-14-8)7-1-5(16)6(25-7)2-24-29(20,21)27-30(22,23)26-28(17,18)19/h3-7,16H,1-2H2,(H,20,21)(H,22,23)(H2,11,12,13)(H2,17,18,19)/t5-,6+,7+/m0/s1/f/h17-18,20,22H,11H2	c	m619
	dCDP[Cytoplasm]	dCDP		obo.chebi:CHEBI:28846		1/C9H15N3O10P2/c10-7-1-2-12(9(14)11-7)8-3-5(13)6(21-8)4-20-24(18,19)22-23(15,16)17/h1-2,5-6,8,13H,3-4H2,(H,18,19)(H2,10,11,14)(H2,15,16,17)/t5?,6-,8-/m1/s1	c	m620
	dCMP[Cytoplasm]	dCMP		obo.chebi:CHEBI:15918		1/C9H14N3O7P/c10-7-1-2-12(9(14)11-7)8-3-5(13)6(19-8)4-18-20(15,16)17/h1-2,5-6,8,13H,3-4H2,(H2,10,11,14)(H2,15,16,17)/t5-,6+,8+/m0/s1	c	m621
	dCTP[Cytoplasm]	dCTP		obo.chebi:CHEBI:16311		1/C9H16N3O13P3/c10-7-1-2-12(9(14)11-7)8-3-5(13)6(23-8)4-22-27(18,19)25-28(20,21)24-26(15,16)17/h1-2,5-6,8,13H,3-4H2,(H,18,19)(H,20,21)(H2,10,11,14)(H2,15,16,17)/t5-,6+,8+/m0/s1	c	m622
	dGDP[Cytoplasm]	dGDP		obo.chebi:CHEBI:28862		1/C10H15N5O10P2/c11-10-13-8-7(9(17)14-10)12-3-15(8)6-1-4(16)5(24-6)2-23-27(21,22)25-26(18,19)20/h3-6,16H,1-2H2,(H,21,22)(H2,18,19,20)(H3,11,13,14,17)/t4-,5+,6+/m0/s1	c	m623
	dGMP[Cytoplasm]	dGMP		obo.chebi:CHEBI:16192		1/C10H14N5O7P/c11-10-13-8-7(9(17)14-10)12-3-15(8)6-1-4(16)5(22-6)2-21-23(18,19)20/h3-6,16H,1-2H2,(H2,18,19,20)(H3,11,13,14,17)/t4-,5+,6+/m0/s1	c	m624
	dGTP[Cytoplasm]	dGTP		obo.chebi:CHEBI:16497		1/C10H16N5O13P3/c11-10-13-8-7(9(17)14-10)12-3-15(8)6-1-4(16)5(26-6)2-25-30(21,22)28-31(23,24)27-29(18,19)20/h3-6,16H,1-2H2,(H,21,22)(H,23,24)(H2,18,19,20)(H3,11,13,14,17)/t4-,5+,6+/m0/s1	c	m625
	dTDP[Cytoplasm]	dTDP		obo.chebi:CHEBI:18075		1/C10H16N2O11P2/c1-5-3-12(10(15)11-9(5)14)8-2-6(13)7(22-8)4-21-25(19,20)23-24(16,17)18/h3,6-8,13H,2,4H2,1H3,(H,19,20)(H,11,14,15)(H2,16,17,18)/t6-,7+,8+/m0/s1/f/h11,16-17,19H	c	m626
	dTMP[Cytoplasm]	dTMP		obo.chebi:CHEBI:17013		1/C10H15N2O8P/c1-5-3-12(10(15)11-9(5)14)8-2-6(13)7(20-8)4-19-21(16,17)18/h3,6-8,13H,2,4H2,1H3,(H,11,14,15)(H2,16,17,18)/t6-,7+,8+/m0/s1/f/h11,16-17H	c	m627
	dTTP[Cytoplasm]	dTTP		obo.chebi:CHEBI:18077		1/C10H17N2O14P3/c1-5-3-12(10(15)11-9(5)14)8-2-6(13)7(24-8)4-23-28(19,20)26-29(21,22)25-27(16,17)18/h3,6-8,13H,2,4H2,1H3,(H,19,20)(H,21,22)(H,11,14,15)(H2,16,17,18)/t6-,7+,8+/m0/s1/f/h11,16-17,19,21H	c	m628
	dUDP[Cytoplasm]	dUDP		obo.chebi:CHEBI:28850		1/C9H14N2O11P2/c12-5-3-8(11-2-1-7(13)10-9(11)14)21-6(5)4-20-24(18,19)22-23(15,16)17/h1-2,5-6,8,12H,3-4H2,(H,18,19)(H,10,13,14)(H2,15,16,17)/t5?,6-,8-/m1/s1	c	m629
	dUMP[Cytoplasm]	dUMP		obo.chebi:CHEBI:17622		1/C9H13N2O8P/c12-5-3-8(11-2-1-7(13)10-9(11)14)19-6(5)4-18-20(15,16)17/h1-2,5-6,8,12H,3-4H2,(H,10,13,14)(H2,15,16,17)/t5-,6+,8+/m0/s1	c	m630
	dUTP[Cytoplasm]	dUTP		obo.chebi:CHEBI:17625		1/C9H15N2O14P3/c12-5-3-8(11-2-1-7(13)10-9(11)14)23-6(5)4-22-27(18,19)25-28(20,21)24-26(15,16)17/h1-2,5-6,8,12H,3-4H2,(H,18,19)(H,20,21)(H,10,13,14)(H2,15,16,17)/t5-,6+,8+/m0/s1	c	m631
	deamido-NAD(+)[Cytoplasm]	deamido-NAD(+)		obo.chebi:CHEBI:18304		1/C21H26N6O15P2/c22-17-12-18(24-7-23-17)27(8-25-12)20-16(31)14(29)11(41-20)6-39-44(36,37)42-43(34,35)38-5-10-13(28)15(30)19(40-10)26-3-1-2-9(4-26)21(32)33/h1-4,7-8,10-11,13-16,19-20,28-31H,5-6H2,(H4-,22,23,24,32,33,34,35,36,37)/p+1/t10-,11-,13-,14-,15-,16-,19-,20-/m1/s1/fC21H27N6O15P2/h32,34,36H,22H2/q+1	c	m632
	decanoic acid[Cytoplasm]	decanoic acid		obo.chebi:CHEBI:30813		1/C10H20O2/c1-2-3-4-5-6-7-8-9-10(11)12/h2-9H2,1H3,(H,11,12)/f/h11H	c	m633
	decanoyl-CoA[Cytoplasm]	decanoyl-CoA		obo.chebi:CHEBI:28493		1/C31H54N7O17P3S/c1-4-5-6-7-8-9-10-11-22(40)59-15-14-33-21(39)12-13-34-29(43)26(42)31(2,3)17-52-58(49,50)55-57(47,48)51-16-20-25(54-56(44,45)46)24(41)30(53-20)38-19-37-23-27(32)35-18-36-28(23)38/h18-20,24-26,30,41-42H,4-17H2,1-3H3,(H,33,39)(H,34,43)(H,47,48)(H,49,50)(H2,32,35,36)(H2,44,45,46)/t20-,24-,25-,26+,30-/m1/s1/f/h33-34,44-45,47,49H,32H2	c	m634
	decanoyl-[acp][Cytoplasm]	decanoyl-[acp]					c	m635
	deoxyadenosine[Cytoplasm]	deoxyadenosine		obo.chebi:CHEBI:17256		1/C10H13N5O3/c11-9-8-10(13-3-12-9)15(4-14-8)7-1-5(17)6(2-16)18-7/h3-7,16-17H,1-2H2,(H2,11,12,13)/t5-,6+,7+/m0/s1	c	m636
	deoxycytidine[Cytoplasm]	deoxycytidine		obo.chebi:CHEBI:15698		1/C9H13N3O4/c10-7-1-2-12(9(15)11-7)8-3-5(14)6(4-13)16-8/h1-2,5-6,8,13-14H,3-4H2,(H2,10,11,15)/t5?,6-,8-/m1/s1	c	m637
	deoxyguanosine[Cytoplasm]	deoxyguanosine		obo.chebi:CHEBI:17172		1/C10H13N5O4/c11-10-13-8-7(9(18)14-10)12-3-15(8)6-1-4(17)5(2-16)19-6/h3-6,16-17H,1-2H2,(H3,11,13,14,18)/t4-,5+,6+/m0/s1	c	m638
	deoxyinosine[Cytoplasm]	deoxyinosine		obo.chebi:CHEBI:28997		1/C10H12N4O4/c15-2-6-5(16)1-7(18-6)14-4-13-8-9(14)11-3-12-10(8)17/h3-7,15-16H,1-2H2,(H,11,12,17)/t5-,6+,7+/m0/s1	c	m639
	deoxyribose[Cytoplasm]	deoxyribose		obo.chebi:CHEBI:28816		1/C5H10O4/c6-2-1-4(8)5(9)3-7/h2,4-5,7-9H,1,3H2/t4-,5+/m0/s1	c	m640
	deoxyuridine[Cytoplasm]	deoxyuridine		obo.chebi:CHEBI:16450		1/C9H12N2O5/c12-4-6-5(13)3-8(16-6)11-2-1-7(14)10-9(11)15/h1-2,5-6,8,12-13H,3-4H2,(H,10,14,15)/t5-,6+,8?/m0/s1	c	m641
	dephospho-CoA[Cytoplasm]	dephospho-CoA		obo.chebi:CHEBI:15468		1/C21H35N7O13P2S/c1-21(2,16(32)19(33)24-4-3-12(29)23-5-6-44)8-39-43(36,37)41-42(34,35)38-7-11-14(30)15(31)20(40-11)28-10-27-13-17(22)25-9-26-18(13)28/h9-11,14-16,20,30-32,44H,3-8H2,1-2H3,(H,23,29)(H,24,33)(H,34,35)(H,36,37)(H2,22,25,26)/t11-,14-,15-,16+,20-/m1/s1/f/h23-24,34,36H,22H2	c	m642
	dethiobiotin[Cytoplasm]	dethiobiotin		obo.chebi:CHEBI:16691		1/C10H18N2O3/c1-7-8(12-10(15)11-7)5-3-2-4-6-9(13)14/h7-8H,2-6H2,1H3,(H,13,14)(H2,11,12,15)/f/h11-13H	c	m643
	diacylglycerol pyrophosphate[Cytoplasm]	diacylglycerol pyrophosphate		pubchem.compound:7980071			c	m644
	diglycerides[Cytoplasm]	diglycerides		obo.chebi:CHEBI:18035	C5H6O5R2		c	m645
	dihydrofolate[Cytoplasm]	dihydrofolate		obo.chebi:CHEBI:15633		1/C19H21N7O6/c20-19-25-15-14(17(30)26-19)23-11(8-22-15)7-21-10-3-1-9(2-4-10)16(29)24-12(18(31)32)5-6-13(27)28/h1-4,12,21H,5-8H2,(H,24,29)(H,27,28)(H,31,32)(H4,20,22,25,26,30)/t12-/m0/s1	c	m646
	dihydropteroate[Cytoplasm]	dihydropteroate		obo.chebi:CHEBI:17839		1/C14H14N6O3/c15-14-19-11-10(12(21)20-14)18-9(6-17-11)5-16-8-3-1-7(2-4-8)13(22)23/h1-4,16H,5-6H2,(H,22,23)(H4,15,17,19,20,21)/p-1/fC14H13N6O3/h17,20H,15H2/q-1	c	m647
	dihydrosirohydrochlorin[Cytoplasm]	dihydrosirohydrochlorin				1/C42H48N4O16/c1-41(17-39(59)60)23(5-9-35(51)52)29-14-27-21(11-37(55)56)19(3-7-33(47)48)25(43-27)13-26-20(4-8-34(49)50)22(12-38(57)58)28(44-26)15-31-42(2,18-40(61)62)24(6-10-36(53)54)30(46-31)16-32(41)45-29/h14-16,23-24,43-44,46H,3-13,17-18H2,1-2H3,(H,47,48)(H,49,50)(H,51,52)(H,53,54)(H,55,56)(H,57,58)(H,59,60)(H,61,62)/b29-14-,30-16-,31-15-/t23-,24-,41+,42+/m1/s1/f/h47,49,51,53,55,57,59,61H	c	m648
	dimethylallyl diphosphate[Cytoplasm]	dimethylallyl diphosphate		obo.chebi:CHEBI:16057		1/C5H12O7P2/c1-5(2)3-4-11-14(9,10)12-13(6,7)8/h3H,4H2,1-2H3,(H,9,10)(H2,6,7,8)	c	m649
	dipeptide[Cytoplasm]	dipeptide		kegg.compound:C00107	C4H6N2O3R2		c	m650
	diphosphate[Cytoplasm]	diphosphate		obo.chebi:CHEBI:18361		1/H4O7P2/c1-8(2,3)7-9(4,5)6/h(H2,1,2,3)(H2,4,5,6)/p-4/fO7P2/q-4	c	m651
	dodecanoyl-[acp][Cytoplasm]	dodecanoyl-[acp]					c	m652
	dolichol[Cytoplasm]	dolichol		obo.chebi:CHEBI:16091		1/C15H28O/c1-13(2)7-5-8-14(3)9-6-10-15(4)11-12-16/h7,9,15-16H,5-6,8,10-12H2,1-4H3/b14-9+	c	m653
	dolichyl phosphate D-mannose[Cytoplasm]	dolichyl phosphate D-mannose		kegg.compound:C03862		1/C31H55O9P/c1-22(2)11-7-12-23(3)13-8-14-24(4)15-9-16-25(5)17-10-18-26(6)19-20-38-41(36,37)40-31-30(35)29(34)28(33)27(21-32)39-31/h11,13,15,17,26-35H,7-10,12,14,16,18-21H2,1-6H3,(H,36,37)/b23-13+,24-15+,25-17-/t26u,27-,28-,29+,30+,31+/m1/s1/f/h36H	c	m654
	dolichyl phosphate[Cytoplasm]	dolichyl phosphate		kegg.compound:C00110	C20H37O4P(C5H8)n		c	m655
	epimelibiose[Cytoplasm]	epimelibiose		kegg.compound:C05400		1/C12H22O11/c13-1-3-5(14)8(17)10(19)12(23-3)21-2-4-6(15)7(16)9(18)11(20)22-4/h3-20H,1-2H2/t3-,4-,5-,6+,7+,8+,9-,10+,11+,12+/m1/s1	c	m656
	episterol[Cytoplasm]	episterol		obo.chebi:CHEBI:23929		1/C28H46O/c1-18(2)19(3)7-8-20(4)24-11-12-25-23-10-9-21-17-22(29)13-15-27(21,5)26(23)14-16-28(24,25)6/h10,18,20-22,24-26,29H,3,7-9,11-17H2,1-2,4-6H3/t20-,21+,22+,24-,25+,26+,27+,28-/m1/s1	c	m657
	ergosta-5,7,22,24(28)-tetraen-3beta-ol[Cytoplasm]	ergosta-5,7,22,24(28)-tetraen-3beta-ol		obo.chebi:CHEBI:18249		1/C28H42O/c1-18(2)19(3)7-8-20(4)24-11-12-25-23-10-9-21-17-22(29)13-15-27(21,5)26(23)14-16-28(24,25)6/h7-10,18,20,22,24-26,29H,3,11-17H2,1-2,4-6H3/b8-7+/t20-,22+,24-,25+,26+,27+,28-/m1/s1	c	m658
	ergosta-5,7,24(28)-trienol[Cytoplasm]	ergosta-5,7,24(28)-trienol					c	m659
	ergosterol 3-beta-D-glucoside[Cytoplasm]	ergosterol 3-beta-D-glucoside					c	m660
	ergosterol ester[Cytoplasm]	ergosterol ester		obo.chebi:CHEBI:52320	C29H43O2R		c	m661
	ergosterol[Cytoplasm]	ergosterol		obo.chebi:CHEBI:16933		1/C28H44O/c1-18(2)19(3)7-8-20(4)24-11-12-25-23-10-9-21-17-22(29)13-15-27(21,5)26(23)14-16-28(24,25)6/h7-10,18-20,22,24-26,29H,11-17H2,1-6H3/b8-7+/t19-,20+,22-,24+,25-,26-,27-,28+/m0/s1	c	m662
	ethanol[Cytoplasm]	ethanol		obo.chebi:CHEBI:16236		1/C2H6O/c1-2-3/h3H,2H2,1H3	c	m663
	ethanolamine phosphate[Cytoplasm]	ethanolamine phosphate		obo.chebi:CHEBI:17553		1/C2H8NO4P/c3-1-2-7-8(4,5)6/h1-3H2,(H2,4,5,6)	c	m664
	ethanolamine[Cytoplasm]	ethanolamine		obo.chebi:CHEBI:16000		1/C2H7NO/c3-1-2-4/h4H,1-3H2	c	m665
	fecosterol[Cytoplasm]	fecosterol		obo.chebi:CHEBI:17038		1/C28H46O/c1-18(2)19(3)7-8-20(4)24-11-12-25-23-10-9-21-17-22(29)13-15-27(21,5)26(23)14-16-28(24,25)6/h18,20-22,24-25,29H,3,7-17H2,1-2,4-6H3/t20-,21+,22+,24-,25+,27+,28-/m1/s1	c	m666
	formaldehyde[Cytoplasm]	formaldehyde		obo.chebi:CHEBI:16842		1/CH2O/c1-2/h1H2	c	m667
	formate[Cytoplasm]	formate		obo.chebi:CHEBI:15740		1/CH2O2/c2-1-3/h1H,(H,2,3)/p-1/fCHO2/q-1	c	m668
	free fatty acids diene even-CoA[Cytoplasm]	free fatty acids diene even-CoA					c	m669
	fumarate[Cytoplasm]	fumarate		obo.chebi:CHEBI:29806		1/C4H4O4/c5-3(6)1-2-4(7)8/h1-2H,(H,5,6)(H,7,8)/p-2/b2-1+/fC4H2O4/q-2	c	m670
	gamma-L-glutamyl-L-cysteine[Cytoplasm]	gamma-L-glutamyl-L-cysteine		obo.chebi:CHEBI:17515		1/C8H14N2O5S/c9-4(7(12)13)1-2-6(11)10-5(3-16)8(14)15/h4-5,16H,1-3,9H2,(H,10,11)(H,12,13)(H,14,15)/t4-,5-/m0/s1/f/h10,12,14H	c	m671
	gamma-amino-gamma-cyanobutanoate[Cytoplasm]	gamma-amino-gamma-cyanobutanoate		kegg.compound:C05715		1/C5H8N2O2/c6-3-4(7)1-2-5(8)9/h4H,1-2,7H2,(H,8,9)/f/h8H	c	m672
	gamma-aminobutyrate[Cytoplasm]	gamma-aminobutyrate		obo.chebi:CHEBI:30566		1/C4H9NO2/c5-3-1-2-4(6)7/h1-3,5H2,(H,6,7)/p-1/fC4H8NO2/q-1	c	m673
	geranyl diphosphate[Cytoplasm]	geranyl diphosphate		obo.chebi:CHEBI:17211		1/C10H20O7P2/c1-9(2)5-4-6-10(3)7-8-16-19(14,15)17-18(11,12)13/h5,7H,4,6,8H2,1-3H3,(H,14,15)(H2,11,12,13)/b10-7+/f/h11-12,14H	c	m674
	glucosamine[Cytoplasm]	glucosamine		obo.chebi:CHEBI:5417		1/C6H13NO5/c7-3-5(10)4(9)2(1-8)12-6(3)11/h2-6,8-11H,1,7H2/t2-,3-,4-,5-,6u/m1/s1	c	m675
	glutathione[Cytoplasm]	glutathione		obo.chebi:CHEBI:16856		1/C10H17N3O6S/c11-5(10(18)19)1-2-7(14)13-6(4-20)9(17)12-3-8(15)16/h5-6,20H,1-4,11H2,(H,12,17)(H,13,14)(H,15,16)(H,18,19)/t5-,6-/m0/s1/f/h12-13,15,18H	c	m676
	glycerol[Cytoplasm]	glycerol		obo.chebi:CHEBI:17754		1/C3H8O3/c4-1-3(6)2-5/h3-6H,1-2H2	c	m677
	glycerone phosphate[Cytoplasm]	glycerone phosphate		obo.chebi:CHEBI:16108		1/C3H7O6P/c4-1-3(5)2-9-10(6,7)8/h4H,1-2H2,(H2,6,7,8)/f/h6-7H	c	m678
	glycerone[Cytoplasm]	glycerone		obo.chebi:CHEBI:16016		1/C3H6O3/c4-1-3(6)2-5/h4-5H,1-2H2	c	m679
	glycerophosphatidyl-D-myo-inositol[Cytoplasm]	glycerophosphatidyl-D-myo-inositol					c	m680
	glycerophosphatidylcholine[Cytoplasm]	glycerophosphatidylcholine					c	m681
	glycine[Cytoplasm]	glycine		obo.chebi:CHEBI:15428		1/C2H5NO2/c3-1-2(4)5/h1,3H2,(H,4,5)/f/h4H	c	m682
	glycogen[Cytoplasm]	glycogen		obo.chebi:CHEBI:28087		1/C24H42O21/c25-1-5-9(28)11(30)16(35)22(41-5)39-4-8-20(45-23-17(36)12(31)10(29)6(2-26)42-23)14(33)18(37)24(43-8)44-19-7(3-27)40-21(38)15(34)13(19)32/h5-38H,1-4H2/t5-,6-,7-,8-,9-,10-,11+,12+,13-,14-,15-,16-,17-,18-,19-,20-,21+,22+,23-,24-/m1/s1	c	m683
	glycolaldehyde[Cytoplasm]	glycolaldehyde		obo.chebi:CHEBI:17071		1/C2H4O2/c3-1-2-4/h1,4H,2H2	c	m685
	glycyl-tRNA(Gly)[Cytoplasm]	glycyl-tRNA(Gly)		obo.chebi:CHEBI:29156	C12H20NO11PR2(C5H8O6PR)n		c	m686
	glycylpeptide[Cytoplasm]	glycylpeptide		kegg.compound:C02038	C4H7N2O3R		c	m687
	glyoxylate[Cytoplasm]	glyoxylate		obo.chebi:CHEBI:36655		1/C2H2O3/c3-1-2(4)5/h1H,(H,4,5)/p-1/fC2HO3/q-1	c	m688
	guanine[Cytoplasm]	guanine		obo.chebi:CHEBI:16235		1/C5H5N5O/c6-5-9-3-2(4(11)10-5)7-1-8-3/h1H,(H4,6,7,8,9,10,11)/f/h8,10H,6H2	c	m689
	guanosine[Cytoplasm]	guanosine		obo.chebi:CHEBI:16750		1/C10H13N5O5/c11-10-13-7-4(8(19)14-10)12-2-15(7)9-6(18)5(17)3(1-16)20-9/h2-3,5-6,9,16-18H,1H2,(H3,11,13,14,19)/t3-,5-,6-,9-/m1/s1/f/h14H,11H2	c	m690
	hexadecanoyl-9-ene acid[Cytoplasm]	hexadecanoyl-9-ene acid					c	m691
	hexadecanoyl-9-ene-CoA[Cytoplasm]	hexadecanoyl-9-ene-CoA					c	m692
	hexadecanoyl-[acp][Cytoplasm]	hexadecanoyl-[acp]					c	m693
	hexanoyl-CoA[Cytoplasm]	hexanoyl-CoA		obo.chebi:CHEBI:27540		1/C27H46N7O17P3S/c1-4-5-6-7-18(36)55-11-10-29-17(35)8-9-30-25(39)22(38)27(2,3)13-48-54(45,46)51-53(43,44)47-12-16-21(50-52(40,41)42)20(37)26(49-16)34-15-33-19-23(28)31-14-32-24(19)34/h14-16,20-22,26,37-38H,4-13H2,1-3H3,(H,29,35)(H,30,39)(H,43,44)(H,45,46)(H2,28,31,32)(H2,40,41,42)/t16-,20-,21-,22+,26-/m1/s1/f/h29-30,40-41,43,45H,28H2	c	m694
	hexanoyl-[acp][Cytoplasm]	hexanoyl-[acp]					c	m695
	homocitrate[Cytoplasm]	homocitrate		obo.chebi:CHEBI:36457		1/C7H10O7/c8-4(9)1-2-7(14,6(12)13)3-5(10)11/h14H,1-3H2,(H,8,9)(H,10,11)(H,12,13)/p-3/fC7H7O7/q-3	c	m696
	homocysteine[Cytoplasm]	homocysteine		obo.chebi:CHEBI:17230		1/C4H9NO2S/c5-3(1-2-8)4(6)7/h3,8H,1-2,5H2,(H,6,7)	c	m697
	homogentisate[Cytoplasm]	homogentisate		obo.chebi:CHEBI:16169		1/C8H8O4/c9-6-1-2-7(10)5(3-6)4-8(11)12/h1-3,9-10H,4H2,(H,11,12)/p-1	c	m698
	hydrogen peroxide[Cytoplasm]	hydrogen peroxide		obo.chebi:CHEBI:16240		1/H2O2/c1-2/h1-2H	c	m699
	hydroxymethylbilane[Cytoplasm]	hydroxymethylbilane		obo.chebi:CHEBI:16645		1/C40H46N4O17/c45-17-32-25(12-40(60)61)21(4-8-36(52)53)29(44-32)15-31-24(11-39(58)59)20(3-7-35(50)51)28(43-31)14-30-23(10-38(56)57)19(2-6-34(48)49)27(42-30)13-26-22(9-37(54)55)18(16-41-26)1-5-33(46)47/h16,41-45H,1-15,17H2,(H,46,47)(H,48,49)(H,50,51)(H,52,53)(H,54,55)(H,56,57)(H,58,59)(H,60,61)/f/h46,48,50,52,54,56,58,60H	c	m700
	hypoxanthine[Cytoplasm]	hypoxanthine		obo.chebi:CHEBI:17368		1/C5H4N4O/c10-5-3-4(7-1-6-3)8-2-9-5/h1-2H,(H2,6,7,8,9,10)	c	m701
	iminoaspartate[Cytoplasm]	iminoaspartate		kegg.compound:C05840		1/C4H5NO4/c5-2(4(8)9)1-3(6)7/h5H,1H2,(H,6,7)(H,8,9)/b5-2+/f/h6,8H	c	m702
	indole-3-acetamide[Cytoplasm]	indole-3-acetamide		obo.chebi:CHEBI:16031		1/C10H10N2O/c11-10(13)5-7-6-12-9-4-2-1-3-8(7)9/h1-4,6,12H,5H2,(H2,11,13)	c	m703
	indole-3-acetate[Cytoplasm]	indole-3-acetate		obo.chebi:CHEBI:30854		1/C10H9NO2/c12-10(13)5-7-6-11-9-4-2-1-3-8(7)9/h1-4,6,11H,5H2,(H,12,13)/p-1/fC10H8NO2/q-1	c	m704
	indole-3-acetonitrile[Cytoplasm]	indole-3-acetonitrile		obo.chebi:CHEBI:17566		1/C10H8N2/c11-6-5-8-7-12-10-4-2-1-3-9(8)10/h1-4,7,12H,5H2	c	m705
	indoleacetate[Cytoplasm]	indoleacetate		kegg.compound:C00954		1/C10H9NO2/c12-10(13)5-7-6-11-9-4-2-1-3-8(7)9/h1-4,6,11H,5H2,(H,12,13)/f/h12H1/C10H9NO2/c12-10(13)5-7-6-11-9-4-2-1-3-8(7)9/h1-4,6,11H,5H2,(H,12,13)/f/h12H	c	m706
	inosine[Cytoplasm]	inosine		obo.chebi:CHEBI:17596		1/C10H12N4O5/c15-1-4-6(16)7(17)10(19-4)14-3-13-5-8(14)11-2-12-9(5)18/h2-4,6-7,10,15-17H,1H2,(H,11,12,18)/t4-,6-,7-,10-/m1/s1/f/h18H	c	m707
	inositol-mannose-P-inositol-P-D-ceramide[Cytoplasm]	inositol-mannose-P-inositol-P-D-ceramide					c	m708
	inositol-mannose-P-inositol-P-P-ceramide[Cytoplasm]	inositol-mannose-P-inositol-P-P-ceramide					c	m709
	inositol-phosphoryl-D-ceramide[Cytoplasm]	inositol-phosphoryl-D-ceramide					c	m710
	inositol-phosphoryl-P-ceramide[Cytoplasm]	inositol-phosphoryl-P-ceramide					c	m711
	intermediate methylzymosterol II[Cytoplasm]	intermediate methylzymosterol II					c	m712
	intermediate methylzymosterol I[Cytoplasm]	intermediate methylzymosterol I					c	m713
	intermediate zymosterol II[Cytoplasm]	intermediate zymosterol II					c	m714
	intermediate zymosterol I[Cytoplasm]	intermediate zymosterol I					c	m715
	isoamyl acetate[Cytoplasm]	isoamyl acetate				1/C7H14O2/c1-6(2)4-5-9-7(3)8/h6H,4-5H2,1-3H3	c	m716
	isobutyl acetate[Cytoplasm]	isobutyl acetate				1/C6H12O2/c1-5(2)4-8-6(3)7/h5H,4H2,1-3H3	c	m717
	isobutyl alcohol[Cytoplasm]	isobutyl alcohol				1/C4H10O/c1-4(2)3-5/h4-5H,3H2,1-2H3	c	m718
	isocitrate[Cytoplasm]	isocitrate		obo.chebi:CHEBI:16087		1/C6H8O7/c7-3(8)1-2(5(10)11)4(9)6(12)13/h2,4,9H,1H2,(H,7,8)(H,10,11)(H,12,13)/p-3/fC6H5O7/q-3	c	m719
[truncated: 687 more rows]

## Sheet: MODEL
#	MODELID	MODELNAME	DEFAULT LOWER	DEFAULT UPPER	CONTACT GIVEN NAME	CONTACT FAMILY NAME	CONTACT EMAIL	ORGANIZATION	TAXONOMY	NOTES
[truncated: 1 more rows]

[truncated: 2 more sheets: COMPS, GENES]
