# Supplementary material for: Mapping condition-dependent regulation of metabolism in yeast through genome-scale modeling
Source: BMC Syst Biol. 2013 Apr 30;7:36. doi: 10.1186/1752-0509-7-36 (PMC3648345; doi:10.1186/1752-0509-7-36)
Supplement: Additional file 5 — Growth simulation results. [file 1752-0509-7-36-S5.xlsx]

## Sheet: out
N-limited growth aerobic
GLCxtI	O2xtI	NH3xtI	experimental growth	simulated growth
5.800000	2.700000	0.400000	0.100000	0.084869
4.830000	4.420000	0.420000	0.100000	0.089113
3.500000	7.800000	0.610000	0.150000	0.129426
4.610000	9.200000	0.740000	0.180000	0.157009
5.300000	NaN	0.850000	0.200000	0.180348
5.670000	8.700000	0.830000	0.200000	0.176104
8.000000	8.800000	0.960000	0.250000	0.203687
9.450000	9.300000	1.090000	0.280000	0.231269
12.680000	8.200000	1.330000	0.340000	0.282191
N-limited growth anaerobic
GLCxtI	O2xtI	NH3xtI	experimental growth	simulated growth
4.150000	0.000000	0.230000	0.050000	0.048800
8.400000	0.000000	0.480000	0.100000	0.101844
8.700000	0.000000	0.550000	0.100000	0.116696
12.400000	0.000000	0.920000	0.160000	0.195200
15.300000	0.000000	1.330000	0.200000	0.282191
17.400000	0.000000	1.620000	0.240000	0.343721
C-limited growth aerobic
GLCxtI	O2xtI	experimental growth	simulated growth
0.600000	NaN	0.051600	0.059828
1.150000	2.700000	0.100000	0.109865
1.170000	2.500000	0.100000	0.104281
1.180000	NaN	0.110000	0.117662
1.690000	4.000000	0.150000	0.162430
2.260000	5.000000	0.200000	0.206619
2.880000	6.500000	0.250000	0.267197
3.270000	7.460000	0.270000	0.305801
3.290000	7.800000	0.280000	0.316561
3.880000	8.000000	0.310000	0.337000
6.200000	7.000000	0.330000	0.362980
7.890000	6.500000	0.350000	0.388837
13.390000	3.000000	0.380000	0.415615
C-limited growth anaerobic
GLCxtI	O2xtI	experimental growth	simulated growth
2.300000	0.000000	0.030000	0.049849
2.860000	0.000000	0.047000	0.061986
5.880000	0.000000	0.101000	0.127439
11.310000	0.000000	0.190000	0.245125
16.750000	0.000000	0.281000	0.363028
22.180000	0.000000	0.369000	0.480714
