# Supplementary material for: Mapping condition-dependent regulation of metabolism in yeast through genome-scale modeling
Source: BMC Syst Biol. 2013 Apr 30;7:36. doi: 10.1186/1752-0509-7-36 (PMC3648345; doi:10.1186/1752-0509-7-36)
Supplement: Additional file 6 — Single and double growth knockout simulation results. [file 1752-0509-7-36-S6.xlsx]

## Sheet: results_mmd
statistics_mmd_0.80
TP	430	0.819048
TN	10	0.019048
FP	7	0.013333
FN	78	0.148571
statistics_mmd_0.90
TP	429	0.817143
TN	10	0.019048
FP	7	0.013333
FN	79	0.150476
statistics_mmd_0.95
TP	419	0.799618
TN	11	0.020992
FP	6	0.011450
FN	88	0.167939

## Sheet: results_ypd
statistics_ypd_0.80
TP	491	0.935238
TN	7	0.013333
FP	10	0.019048
FN	17	0.032381
statistics_ypd_0.90
TP	488	0.929524
TN	8	0.015238
FP	9	0.017143
FN	20	0.038095
statistics_ypd_0.95
TP	486	0.927481
TN	8	0.015267
FP	9	0.017176
FN	21	0.040076

## Sheet: results_dgd(ypd media)
statistics_dgd_0.80
TP	184124	0.769202
TN	3208	0.013402
FP	39683	0.165781
FN	12355	0.051615
statistics_dgd_0.90
TP	164754	0.688325
TN	6065	0.025339
FP	56027	0.234075
FN	12509	0.052261
statistics_dgd_0.95
TP	149911	0.626357
TN	8356	0.034913
FP	68360	0.285621
FN	12711	0.053109
