# Supplementary material for: Mapping condition-dependent regulation of metabolism in yeast through genome-scale modeling
Source: BMC Syst Biol. 2013 Apr 30;7:36. doi: 10.1186/1752-0509-7-36 (PMC3648345; doi:10.1186/1752-0509-7-36)
Supplement: Additional file 7 — Additional constraints for condition-specific models used for random sampling. [file 1752-0509-7-36-S7.xlsx]

## Sheet: Aerobic_climited
	reaction name	reaction id	reaction equation			lower bound (mmol/(gDw*h)	upper bound (mmol/(gDw*h)	Objective
	44DIMZYMSTxtI	Uptake of 4,4-dimethylzymosterol	4,4-dimethylzymosterol[External] => 4,4-dimethylzymosterol[Extracellular]			0	0
	ACALxtI	Uptake of acetaldehyde	acetaldehyde[External] => acetaldehyde[Extracellular]			0	0
	ACxtI	Uptake of acetate	acetate[External] => acetate[Extracellular]			0	0
	ADNxtI	Uptake of adenosine	adenosine[External] => adenosine[Extracellular]			0	0
	ADxtI	Uptake of adenine	adenine[External] => adenine[Extracellular]			0	0
	AKGxtI	Uptake of 2-oxoglutarate	2-oxoglutarate[External] => 2-oxoglutarate[Extracellular]			0	0
	ALAVxtI	Uptake of 5-aminolevulinate	5-aminolevulinate[External] => 5-aminolevulinate[Extracellular]			0	0
	ALAxtI	Uptake of L-alanine	L-alanine[External] => L-alanine[Extracellular]			0	0
	AMGxtI	Uptake of methylglucoside	methylglucoside[External] => methylglucoside[Extracellular]			0	0
	AONAxtI	Uptake of 8-amino-7-oxononanoate	8-amino-7-oxononanoate[External] => 8-amino-7-oxononanoate[Extracellular]			0	0
	ARABxtI	Uptake of D-arabinose	D-arabinose[External] => D-arabinose[Extracellular]			0	0
	ARGxtI	Uptake of L-arginine	L-arginine[External] => L-arginine[Extracellular]			0	0
	ASNxtI	Uptake of L-asparagine	L-asparagine[External] => L-asparagine[Extracellular]			0	0
	ASPxtI	Uptake of L-aspartate	L-aspartate[External] => L-aspartate[Extracellular]			0	0
	ATNxtI	Uptake of allantoin	allantoin[External] => allantoin[Extracellular]			0	0
	ATTxtI	Uptake of allantoate	allantoate[External] => allantoate[Extracellular]			0	0
	BMxtI	Uptake of biomass	biomass[External] => biomass[Extracellular]			0	0
	BTxtI	Uptake of biotin	biotin[External] => biotin[Extracellular]			0	0
	C100xtI	Uptake of decanoic acid	decanoic acid[External] => decanoic acid[Extracellular]			0	0
	C120xtI	Uptake of lauric acid	lauric acid[External] => lauric acid[Extracellular]			0	0
	C140xtI	Uptake of myristic acid	myristic acid[External] => myristic acid[Extracellular]			0	0
	C141xtI	Uptake of tetradecanoyl-9-ene acid	tetradecanoyl-9-ene acid[External] => tetradecanoyl-9-ene acid[Extracellular]			0	0
	C160xtI	Uptake of palmitic acid	palmitic acid[External] => palmitic acid[Extracellular]			0	0
	C161xtI	Uptake of hexadecanoyl-9-ene acid	hexadecanoyl-9-ene acid[External] => hexadecanoyl-9-ene acid[Extracellular]			0	0
	C180xtI	Uptake of stearic acid	stearic acid[External] => stearic acid[Extracellular]			0	0
	C181xtI	Uptake of octadecanoyl-9-ene acid	octadecanoyl-9-ene acid[External] => octadecanoyl-9-ene acid[Extracellular]			0	0
	C24xtI	Uptake of C24 acid	C24 acid[External] => C24 acid[Extracellular]			0	0
	C26xtI	Uptake of C26 acid	C26 acid[External] => C26 acid[Extracellular]			0	0
	CARxtI	Uptake of carnitinium	carnitinium[External] => carnitinium[Extracellular]			0	0
	CHOxtI	Uptake of choline	choline[External] => choline[Extracellular]			0	0
	CITxtI	Uptake of citrate	citrate[External] => citrate[Extracellular]			0	0
	CO2xtI	Uptake of CO2	CO2[External] => CO2[Extracellular]			0	0
	CYSxtI	Uptake of L-cysteine	L-cysteine[External] => L-cysteine[Extracellular]			0	0
	CYTDxtI	Uptake of cytidine	cytidine[External] => cytidine[Extracellular]			0	0
	CYTSxtI	Uptake of cytosine	cytosine[External] => cytosine[Extracellular]			0	0
	DANNAxtI	Uptake of 7,8-diaminononanoate	7,8-diaminononanoate[External] => 7,8-diaminononanoate[Extracellular]			0	0
	DAxtI	Uptake of deoxyadenosine	deoxyadenosine[External] => deoxyadenosine[Extracellular]			0	0
	DCxtI	Uptake of deoxycytidine	deoxycytidine[External] => deoxycytidine[Extracellular]			0	0
	DGxtI	Uptake of deoxyguanosine	deoxyguanosine[External] => deoxyguanosine[Extracellular]			0	0
	DINxtI	Uptake of deoxyinosine	deoxyinosine[External] => deoxyinosine[Extracellular]			0	0
	DIPEPxtI	Uptake of dipeptide	dipeptide[External] => dipeptide[Extracellular]			0	0
	DTTPxtI	Uptake of dTTP	dTTP[External] => dTTP[Extracellular]			0	0
	DTxtI	Uptake of thymidine	thymidine[External] => thymidine[Extracellular]			0	0
	DUxtI	Uptake of deoxyuridine	deoxyuridine[External] => deoxyuridine[Extracellular]			0	0
	EPISTxtI	Uptake of episterol	episterol[External] => episterol[Extracellular]			0	0
	ERG572224xtI	Uptake of ergosta-5,7,22,24(28)-tetraen-3beta-ol	ergosta-5,7,22,24(28)-tetraen-3beta-ol[External] => ergosta-5,7,22,24(28)-tetraen-3beta-ol[Extracellular]			0	0
	ERG722xtI	Uptake of 5alpha-ergosta-7,22-dien-3beta-ol	5alpha-ergosta-7,22-dien-3beta-ol[External] => 5alpha-ergosta-7,22-dien-3beta-ol[Extracellular]			0	0
	ERGOSTxtI	Uptake of ergosterol	ergosterol[External] => ergosterol[Extracellular]			0	0
	ETHxtI	Uptake of ethanol	ethanol[External] => ethanol[Extracellular]			0	0
	FCOSTxtI	Uptake of fecosterol	fecosterol[External] => fecosterol[Extracellular]			0	0
	FORxtI	Uptake of formate	formate[External] => formate[Extracellular]			0	0
	FRUxtI	Uptake of D-fructose	D-fructose[External] => D-fructose[Extracellular]			0	0
	FUCxtI	Uptake of beta-D-fucose	beta-D-fucose[External] => beta-D-fucose[Extracellular]			0	0
	FUMxtI	Uptake of fumarate	fumarate[External] => fumarate[Extracellular]			0	0
	GA6PxtI	Uptake of D-glucosamine 6-phosphate	D-glucosamine 6-phosphate[External] => D-glucosamine 6-phosphate[Extracellular]			0	0
	GABAxtI	Uptake of gamma-aminobutyrate	gamma-aminobutyrate[External] => gamma-aminobutyrate[Extracellular]			0	0
	GLACxtI	Uptake of D-galactose	D-galactose[External] => D-galactose[Extracellular]			0	0
	GLALxtI	Uptake of glycolaldehyde	glycolaldehyde[External] => glycolaldehyde[Extracellular]			0	0
	GLAMxtI	Uptake of glucosamine	glucosamine[External] => glucosamine[Extracellular]			0	0
	GLCxtI	Uptake of alpha-D-glucose	alpha-D-glucose[External] => alpha-D-glucose[Extracellular]			2.28118	2.36626
	GLNxtI	Uptake of L-glutamine	L-glutamine[External] => L-glutamine[Extracellular]			0	0
	GLTxtI	Uptake of L-glucitol	L-glucitol[External] => L-glucitol[Extracellular]			0	0
	GLUxtI	Uptake of L-glutamate	L-glutamate[External] => L-glutamate[Extracellular]			0	0
	GLxtI	Uptake of glycerol	glycerol[External] => glycerol[Extracellular]			0	0
	GLYxtI	Uptake of glycine	glycine[External] => glycine[Extracellular]			0	0
	GNxtI	Uptake of guanine	guanine[External] => guanine[Extracellular]			0	0
	GROPCxtI	Uptake of glycerophosphatidylcholine	glycerophosphatidylcholine[External] => glycerophosphatidylcholine[Extracellular]			0	0
	GROPIxtI	Uptake of glycerophosphatidyl-D-myo-inositol	glycerophosphatidyl-D-myo-inositol[External] => glycerophosphatidyl-D-myo-inositol[Extracellular]			0	0
	GSNxtI	Uptake of guanosine	guanosine[External] => guanosine[Extracellular]			0	0
	HEXTI	Uptake of H(+)	H(+)[External] => H(+)[Extracellular]			0	0
	HISxtI	Uptake of L-histidine	L-histidine[External] => L-histidine[Extracellular]			0	0
	HYXNxtI	Uptake of hypoxanthine	hypoxanthine[External] => hypoxanthine[Extracellular]			0	0
	ILExtI	Uptake of L-isoleucine	L-isoleucine[External] => L-isoleucine[Extracellular]			0	0
	INSxtI	Uptake of inosine	inosine[External] => inosine[Extracellular]			0	0
	KxtI	Uptake of potassium	potassium[External] => potassium[Extracellular]			0	0
	LACxtI	Uptake of (R)-lactate	(R)-lactate[External] => (R)-lactate[Extracellular]			0	0
	LANOSTxtI	Uptake of lanosterol	lanosterol[External] => lanosterol[Extracellular]			0	0
	LEUxtI	Uptake of L-leucine	L-leucine[External] => L-leucine[Extracellular]			0	0
	LYSxtI	Uptake of L-lysine	L-lysine[External] => L-lysine[Extracellular]			0	0
	MALxtI	Uptake of malate	malate[External] => malate[Extracellular]			0	0
	MANxtI	Uptake of alpha-D-mannose	alpha-D-mannose[External] => alpha-D-mannose[Extracellular]			0	0
	MELIxtI	Uptake of melibiose	melibiose[External] => melibiose[Extracellular]			0	0
	METxtI	Uptake of L-methionine	L-methionine[External] => L-methionine[Extracellular]			0	0
	MIxtI	Uptake of myo-inositol	myo-inositol[External] => myo-inositol[Extracellular]			0	0
	MLTxtI	Uptake of maltose	maltose[External] => maltose[Extracellular]			0	0
	MMETxtI	Uptake of S-methyl-L-methionine	S-methyl-L-methionine[External] => S-methyl-L-methionine[Extracellular]			0	0
	MNTxtI	Uptake of D-mannitol	D-mannitol[External] => D-mannitol[Extracellular]			0	0
	MTHNxtI	Uptake of methane	methane[External] => methane[Extracellular]			0	0
	NAGxtI	Uptake of N-acetyl-D-glucosamine	N-acetyl-D-glucosamine[External] => N-acetyl-D-glucosamine[Extracellular]			0	0
	NAxtI	Uptake of sodium	sodium[External] => sodium[Extracellular]			0	0
	NH3xtI	Uptake of NH3	NH3[External] => NH3[Extracellular]			0	0
	NMNxtI	Uptake of nicotinamide mononucleotide	nicotinamide mononucleotide[External] => nicotinamide mononucleotide[Extracellular]			0	0
	O2xtI	Uptake of oxygen	oxygen[External] => oxygen[Extracellular]			0	1000
	OGTxtI	Uptake of oxidized glutathione	oxidized glutathione[External] => oxidized glutathione[Extracellular]			0	0
	OPEPxtI	Uptake of oligopeptide	oligopeptide[External] => oligopeptide[Extracellular]			0	0
	ORNxtI	Uptake of L-ornithine	L-ornithine[External] => L-ornithine[Extracellular]			0	0
	PAPxtI	Uptake of adenosine 3',5'-bisphosphate	adenosine 3',5'-bisphosphate[External] => adenosine 3',5'-bisphosphate[Extracellular]			0	0
	PEPTxtI	Uptake of peptide	peptide[External] => peptide[Extracellular]			0	0
	PHExtI	Uptake of L-phenylalanine	L-phenylalanine[External] => L-phenylalanine[Extracellular]			0	0
	PIMExtI	Uptake of pimelic acid	pimelic acid[External] => pimelic acid[Extracellular]			0	0
	PIxtI	Uptake of phosphate	phosphate[External] => phosphate[Extracellular]			0	1000
	PNTOxtI	Uptake of (R)-pantothenate	(R)-pantothenate[External] => (R)-pantothenate[Extracellular]			0	0
	PROxtI	Uptake of L-proline	L-proline[External] => L-proline[Extracellular]			0	0
	PTRSCxtI	Uptake of putrescine	putrescine[External] => putrescine[Extracellular]			0	0
	PYRxtI	Uptake of pyruvate	pyruvate[External] => pyruvate[Extracellular]			0	0
	RFLAVxtI	Uptake of riboflavin	riboflavin[External] => riboflavin[Extracellular]			0	0
	RIBxtI	Uptake of D-ribose	D-ribose[External] => D-ribose[Extracellular]			0	0
	RMNxtI	Uptake of D-rhamnose	D-rhamnose[External] => D-rhamnose[Extracellular]			0	0
	SAMxtI	Uptake of S-adenosyl-L-methionine	S-adenosyl-L-methionine[External] => S-adenosyl-L-methionine[Extracellular]			0	0
	SERxtI	Uptake of L-serine	L-serine[External] => L-serine[Extracellular]			0	0
	SLFxtI	Uptake of sulfate	sulfate[External] => sulfate[Extracellular]			0	1000
	SORxtI	Uptake of sorbose	sorbose[External] => sorbose[Extracellular]			0	0
	SPRMDxtI	Uptake of spermidine	spermidine[External] => spermidine[Extracellular]			0	0
	SPRMxtI	Uptake of spermine	spermine[External] => spermine[Extracellular]			0	0
	SUCCxtI	Uptake of succinate	succinate[External] => succinate[Extracellular]			0	0
	SUCxtI	Uptake of sucrose	sucrose[External] => sucrose[Extracellular]			0	0
	THMxtI	Uptake of thiamin	thiamin[External] => thiamin[Extracellular]			0	0
	THRxtI	Uptake of L-threonine	L-threonine[External] => L-threonine[Extracellular]			0	0
	THYxtI	Uptake of thymine	thymine[External] => thymine[Extracellular]			0	0
	TRExtI	Uptake of alpha,alpha-trehalose	alpha,alpha-trehalose[External] => alpha,alpha-trehalose[Extracellular]			0	0
	TRPxtI	Uptake of L-tryptophan	L-tryptophan[External] => L-tryptophan[Extracellular]			0	0
	TYRxtI	Uptake of L-tyrosine	L-tyrosine[External] => L-tyrosine[Extracellular]			0	0
	URAxtI	Uptake of uracil	uracil[External] => uracil[Extracellular]			0	0
	UREAxtI	Uptake of urea	urea[External] => urea[Extracellular]			0	0
	URIxtI	Uptake of uridine	uridine[External] => uridine[Extracellular]			0	0
	VALxtI	Uptake of L-valine	L-valine[External] => L-valine[Extracellular]			0	0
	VB6xtI	Uptake of pyridoxine	pyridoxine[External] => pyridoxine[Extracellular]			0	0
	XANxtI	Uptake of xanthine	xanthine[External] => xanthine[Extracellular]			0	0
	XTSINExtI	Uptake of xanthosine	xanthosine[External] => xanthosine[Extracellular]			0	0
	XYLxtI	Uptake of D-xylose	D-xylose[External] => D-xylose[Extracellular]			0	0
	ZYMSTxtI	Uptake of zymosterol	zymosterol[External] => zymosterol[Extracellular]			0	0
	44DIMZYMSTxtO	Excretion of 4,4-dimethylzymosterol	4,4-dimethylzymosterol[Extracellular] => 4,4-dimethylzymosterol[External]			0	0
	ACALxtO	Excretion of acetaldehyde	acetaldehyde[Extracellular] => acetaldehyde[External]			0	0
	ACxtO	Excretion of acetate	acetate[Extracellular] => acetate[External]			0	0
	ADNxtO	Excretion of adenosine	adenosine[Extracellular] => adenosine[External]			0	0
	ADxtO	Excretion of adenine	adenine[Extracellular] => adenine[External]			0	0
	AKGxtO	Excretion of 2-oxoglutarate	2-oxoglutarate[Extracellular] => 2-oxoglutarate[External]			0	0
	ALAVxtO	Excretion of 5-aminolevulinate	5-aminolevulinate[Extracellular] => 5-aminolevulinate[External]			0	0
	ALAxtO	Excretion of L-alanine	L-alanine[Extracellular] => L-alanine[External]			0	0
	AMGxtO	Excretion of methylglucoside	methylglucoside[Extracellular] => methylglucoside[External]			0	0
	AONAxtO	Excretion of 8-amino-7-oxononanoate	8-amino-7-oxononanoate[Extracellular] => 8-amino-7-oxononanoate[External]			0	0
	ARABxtO	Excretion of D-arabinose	D-arabinose[Extracellular] => D-arabinose[External]			0	0
	ARGxtO	Excretion of L-arginine	L-arginine[Extracellular] => L-arginine[External]			0	0
	ASNxtO	Excretion of L-asparagine	L-asparagine[Extracellular] => L-asparagine[External]			0	0
	ASPxtO	Excretion of L-aspartate	L-aspartate[Extracellular] => L-aspartate[External]			0	0
	ATNxtO	Excretion of allantoin	allantoin[Extracellular] => allantoin[External]			0	0
	ATTxtO	Excretion of allantoate	allantoate[Extracellular] => allantoate[External]			0	0
	BMxtO	Excretion of biomass	biomass[Extracellular] => biomass[External]			0	1000
	BTxtO	Excretion of biotin	biotin[Extracellular] => biotin[External]			0	0
	C100xtO	Excretion of decanoic acid	decanoic acid[Extracellular] => decanoic acid[External]			0	0
	C120xtO	Excretion of lauric acid	lauric acid[Extracellular] => lauric acid[External]			0	0
	C140xtO	Excretion of myristic acid	myristic acid[Extracellular] => myristic acid[External]			0	0
	C141xtO	Excretion of tetradecanoyl-9-ene acid	tetradecanoyl-9-ene acid[Extracellular] => tetradecanoyl-9-ene acid[External]			0	0
	C160xtO	Excretion of palmitic acid	palmitic acid[Extracellular] => palmitic acid[External]			0	0
	C161xtO	Excretion of hexadecanoyl-9-ene acid	hexadecanoyl-9-ene acid[Extracellular] => hexadecanoyl-9-ene acid[External]			0	0
	C180xtO	Excretion of stearic acid	stearic acid[Extracellular] => stearic acid[External]			0	0
	C181xtO	Excretion of octadecanoyl-9-ene acid	octadecanoyl-9-ene acid[Extracellular] => octadecanoyl-9-ene acid[External]			0	0
	C24xtO	Excretion of C24 acid	C24 acid[Extracellular] => C24 acid[External]			0	0
	C26xtO	Excretion of C26 acid	C26 acid[Extracellular] => C26 acid[External]			0	0
	CARxtO	Excretion of carnitinium	carnitinium[Extracellular] => carnitinium[External]			0	0
	CHOxtO	Excretion of choline	choline[Extracellular] => choline[External]			0	0
	CITxtO	Excretion of citrate	citrate[Extracellular] => citrate[External]			0	0
	CO2xtO	Excretion of CO2	CO2[Extracellular] => CO2[External]			0	1000
	CYSxtO	Excretion of L-cysteine	L-cysteine[Extracellular] => L-cysteine[External]			0	0
	CYTDxtO	Excretion of cytidine	cytidine[Extracellular] => cytidine[External]			0	0
	CYTSxtO	Excretion of cytosine	cytosine[Extracellular] => cytosine[External]			0	0
	DANNAxtO	Excretion of 7,8-diaminononanoate	7,8-diaminononanoate[Extracellular] => 7,8-diaminononanoate[External]			0	0
	DAxtO	Excretion of deoxyadenosine	deoxyadenosine[Extracellular] => deoxyadenosine[External]			0	0
	DCxtO	Excretion of deoxycytidine	deoxycytidine[Extracellular] => deoxycytidine[External]			0	0
	DGxtO	Excretion of deoxyguanosine	deoxyguanosine[Extracellular] => deoxyguanosine[External]			0	0
	DINxtO	Excretion of deoxyinosine	deoxyinosine[Extracellular] => deoxyinosine[External]			0	0
	DIPEPxtO	Excretion of dipeptide	dipeptide[Extracellular] => dipeptide[External]			0	0
	DTTPxtO	Excretion of dTTP	dTTP[Extracellular] => dTTP[External]			0	0
	DTxtO	Excretion of thymidine	thymidine[Extracellular] => thymidine[External]			0	0
	DUxtO	Excretion of deoxyuridine	deoxyuridine[Extracellular] => deoxyuridine[External]			0	0
	EPISTxtO	Excretion of episterol	episterol[Extracellular] => episterol[External]			0	0
	ERG572224xtO	Excretion of ergosta-5,7,22,24(28)-tetraen-3beta-ol	ergosta-5,7,22,24(28)-tetraen-3beta-ol[Extracellular] => ergosta-5,7,22,24(28)-tetraen-3beta-ol[External]			0	0
	ERG722xtO	Excretion of 5alpha-ergosta-7,22-dien-3beta-ol	5alpha-ergosta-7,22-dien-3beta-ol[Extracellular] => 5alpha-ergosta-7,22-dien-3beta-ol[External]			0	0
	ERGOSTxtO	Excretion of ergosterol	ergosterol[Extracellular] => ergosterol[External]			0	0
	ETHxtO	Excretion of ethanol	ethanol[Extracellular] => ethanol[External]			3.68647	3.70308
	FCOSTxtO	Excretion of fecosterol	fecosterol[Extracellular] => fecosterol[External]			0	0
	FORxtO	Excretion of formate	formate[Extracellular] => formate[External]			0	0
	FRUxtO	Excretion of D-fructose	D-fructose[Extracellular] => D-fructose[External]			0	0
	FUCxtO	Excretion of beta-D-fucose	beta-D-fucose[Extracellular] => beta-D-fucose[External]			0	0
	FUMxtO	Excretion of fumarate	fumarate[Extracellular] => fumarate[External]			0	0
	GA6PxtO	Excretion of D-glucosamine 6-phosphate	D-glucosamine 6-phosphate[Extracellular] => D-glucosamine 6-phosphate[External]			0	0
	GABAxtO	Excretion of gamma-aminobutyrate	gamma-aminobutyrate[Extracellular] => gamma-aminobutyrate[External]			0	0
	GLACxtO	Excretion of D-galactose	D-galactose[Extracellular] => D-galactose[External]			0	0
	GLALxtO	Excretion of glycolaldehyde	glycolaldehyde[Extracellular] => glycolaldehyde[External]			0	0
	GLAMxtO	Excretion of glucosamine	glucosamine[Extracellular] => glucosamine[External]			0	0
	GLCxtO	Excretion of alpha-D-glucose	alpha-D-glucose[Extracellular] => alpha-D-glucose[External]			0	0
	GLNxtO	Excretion of L-glutamine	L-glutamine[Extracellular] => L-glutamine[External]			0	0
	GLTxtO	Excretion of L-glucitol	L-glucitol[Extracellular] => L-glucitol[External]			0	0
	GLUxtO	Excretion of L-glutamate	L-glutamate[Extracellular] => L-glutamate[External]			0	0
	GLxtO	Excretion of glycerol	glycerol[Extracellular] => glycerol[External]			0.247526	0.265732
	GLYxtO	Excretion of glycine	glycine[Extracellular] => glycine[External]			0	0
	GNxtO	Excretion of guanine	guanine[Extracellular] => guanine[External]			0	0
	GROPCxtO	Excretion of glycerophosphatidylcholine	glycerophosphatidylcholine[Extracellular] => glycerophosphatidylcholine[External]			0	0
	GROPIxtO	Excretion of glycerophosphatidyl-D-myo-inositol	glycerophosphatidyl-D-myo-inositol[Extracellular] => glycerophosphatidyl-D-myo-inositol[External]			0	0
	GSNxtO	Excretion of guanosine	guanosine[Extracellular] => guanosine[External]			0	0
	HEXTO	Excretion of H(+)	H(+)[Extracellular] => H(+)[External]			0	0
	HISxtO	Excretion of L-histidine	L-histidine[Extracellular] => L-histidine[External]			0	0
	HYXNxtO	Excretion of hypoxanthine	hypoxanthine[Extracellular] => hypoxanthine[External]			0	0
	ILExtO	Excretion of L-isoleucine	L-isoleucine[Extracellular] => L-isoleucine[External]			0	0
	INSxtO	Excretion of inosine	inosine[Extracellular] => inosine[External]			0	0
	KxtO	Excretion of potassium	potassium[Extracellular] => potassium[External]			0	0
	LACxtO	Excretion of (R)-lactate	(R)-lactate[Extracellular] => (R)-lactate[External]			0	0
	LANOSTxtO	Excretion of lanosterol	lanosterol[Extracellular] => lanosterol[External]			0	0
	LEUxtO	Excretion of L-leucine	L-leucine[Extracellular] => L-leucine[External]			0	0
	LYSxtO	Excretion of L-lysine	L-lysine[Extracellular] => L-lysine[External]			0	0
	MALxtO	Excretion of malate	malate[Extracellular] => malate[External]			0	0
	MANxtO	Excretion of alpha-D-mannose	alpha-D-mannose[Extracellular] => alpha-D-mannose[External]			0	0
	MELIxtO	Excretion of melibiose	melibiose[Extracellular] => melibiose[External]			0	0
	METxtO	Excretion of L-methionine	L-methionine[Extracellular] => L-methionine[External]			0	0
	MIxtO	Excretion of myo-inositol	myo-inositol[Extracellular] => myo-inositol[External]			0	0
	MLTxtO	Excretion of maltose	maltose[Extracellular] => maltose[External]			0	0
	MMETxtO	Excretion of S-methyl-L-methionine	S-methyl-L-methionine[Extracellular] => S-methyl-L-methionine[External]			0	0
	MNTxtO	Excretion of D-mannitol	D-mannitol[Extracellular] => D-mannitol[External]			0	0
	MTHNxtO	Excretion of methane	methane[Extracellular] => methane[External]			0	0
	NAGxtO	Excretion of N-acetyl-D-glucosamine	N-acetyl-D-glucosamine[Extracellular] => N-acetyl-D-glucosamine[External]			0	0
	NAxtO	Excretion of sodium	sodium[Extracellular] => sodium[External]			0	0
	NH3xtO	Excretion of NH3	NH3[Extracellular] => NH3[External]			0	0
	NMNxtO	Excretion of nicotinamide mononucleotide	nicotinamide mononucleotide[Extracellular] => nicotinamide mononucleotide[External]			0	0
	O2xtO	Excretion of oxygen	oxygen[Extracellular] => oxygen[External]			0	0
	OGTxtO	Excretion of oxidized glutathione	oxidized glutathione[Extracellular] => oxidized glutathione[External]			0	0
	OPEPxtO	Excretion of oligopeptide	oligopeptide[Extracellular] => oligopeptide[External]			0	0
	ORNxtO	Excretion of L-ornithine	L-ornithine[Extracellular] => L-ornithine[External]			0	0
	PAPxtO	Excretion of adenosine 3',5'-bisphosphate	adenosine 3',5'-bisphosphate[Extracellular] => adenosine 3',5'-bisphosphate[External]			0	0
	PEPTxtO	Excretion of peptide	peptide[Extracellular] => peptide[External]			0	0
	PHExtO	Excretion of L-phenylalanine	L-phenylalanine[Extracellular] => L-phenylalanine[External]			0	0
	PIMExtO	Excretion of pimelic acid	pimelic acid[Extracellular] => pimelic acid[External]			0	0
	PIxtO	Excretion of phosphate	phosphate[Extracellular] => phosphate[External]			0	0
	PNTOxtO	Excretion of (R)-pantothenate	(R)-pantothenate[Extracellular] => (R)-pantothenate[External]			0	0
	PROxtO	Excretion of L-proline	L-proline[Extracellular] => L-proline[External]			0	0
	PTRSCxtO	Excretion of putrescine	putrescine[Extracellular] => putrescine[External]			0	0
	PYRxtO	Excretion of pyruvate	pyruvate[Extracellular] => pyruvate[External]			0.00298935	0.00780968
	RFLAVxtO	Excretion of riboflavin	riboflavin[Extracellular] => riboflavin[External]			0	0
	RIBxtO	Excretion of D-ribose	D-ribose[Extracellular] => D-ribose[External]			0	0
	RMNxtO	Excretion of D-rhamnose	D-rhamnose[Extracellular] => D-rhamnose[External]			0	0
	SAMxtO	Excretion of S-adenosyl-L-methionine	S-adenosyl-L-methionine[Extracellular] => S-adenosyl-L-methionine[External]			0	0
	SERxtO	Excretion of L-serine	L-serine[Extracellular] => L-serine[External]			0	0
	SLFxtO	Excretion of sulfate	sulfate[Extracellular] => sulfate[External]			0	0
	SORxtO	Excretion of sorbose	sorbose[Extracellular] => sorbose[External]			0	0
	SPRMDxtO	Excretion of spermidine	spermidine[Extracellular] => spermidine[External]			0	0
	SPRMxtO	Excretion of spermine	spermine[Extracellular] => spermine[External]			0	0
	SUCCxtO	Excretion of succinate	succinate[Extracellular] => succinate[External]			0	0
	SUCxtO	Excretion of sucrose	sucrose[Extracellular] => sucrose[External]			0	0
	THMxtO	Excretion of thiamin	thiamin[Extracellular] => thiamin[External]			0	0
	THRxtO	Excretion of L-threonine	L-threonine[Extracellular] => L-threonine[External]			0	0
	THYxtO	Excretion of thymine	thymine[Extracellular] => thymine[External]			0	0
	TRExtO	Excretion of alpha,alpha-trehalose	alpha,alpha-trehalose[Extracellular] => alpha,alpha-trehalose[External]			0	0
	TRPxtO	Excretion of L-tryptophan	L-tryptophan[Extracellular] => L-tryptophan[External]			0	0
	TYRxtO	Excretion of L-tyrosine	L-tyrosine[Extracellular] => L-tyrosine[External]			0	0
	URAxtO	Excretion of uracil	uracil[Extracellular] => uracil[External]			0	0
	UREAxtO	Excretion of urea	urea[Extracellular] => urea[External]			0	0
	URIxtO	Excretion of uridine	uridine[Extracellular] => uridine[External]			0	0
	VALxtO	Excretion of L-valine	L-valine[Extracellular] => L-valine[External]			0	0
	VB6xtO	Excretion of pyridoxine	pyridoxine[Extracellular] => pyridoxine[External]			0	0
	XANxtO	Excretion of xanthine	xanthine[Extracellular] => xanthine[External]			0	0
	XTSINExtO	Excretion of xanthosine	xanthosine[Extracellular] => xanthosine[External]			0	0
	XYLxtO	Excretion of D-xylose	D-xylose[Extracellular] => D-xylose[External]			0	0
	ZYMSTxtO	Excretion of zymosterol	zymosterol[Extracellular] => zymosterol[External]			0	0
	CLIPIDS	Model-specific reaction, used to group lipid formation for biomass production (carbon limited)	0.001531 1-phosphatidyl-1D-myo-inositols[Cytoplasm] + 5.6e-005 4,4-dimethylzymosterol[Cytoplasm] + 0.000206 acyl acids[Cytoplasm] + 9.6e-005 episterol[Cytoplasm] + 0.000125 ergosta-5,7,22,24(28)-tetraen-3beta-ol[Cytoplasm] + 0.000812 ergosterol ester[Cytoplasm] + 0.005603 ergosterol[Cytoplasm] + 0.000114 fecosterol[Cytoplasm] + 6.6e-005 inositol-mannose-P-inositol-P-D-ceramide[Cytoplasm] + 0.0003…			0	1000
	CBIOMASS	Biomass production, carbon limited	1.1358 1,3-beta-D-glucan[Cytoplasm] + 0.051 AMP[Cytoplasm] + 59.276 ATP[Cytoplasm] + 0.05 CMP[Cytoplasm] + 0.051 GMP[Cytoplasm] + 0.35734 L-alanine[Cytoplasm] + 0.13579 L-arginine[Cytoplasm] + 0.17152 L-asparagine[Cytoplasm] + 0.17152 L-aspartate[Cytoplasm] + 0.04288 L-cysteine[Cytoplasm] + 0.268 L-glutamate[Cytoplasm] + 0.268 L-glutamine[Cytoplasm] + 0.075041 L-histidine[Cytoplasm] + 0.17152 L-i…			0	1000
	NLIPIDS	Model-specific reaction, used to group lipid formation for biomass production (nitrogen limited)	0.001656 1-phosphatidyl-1D-myo-inositols[Cytoplasm] + 4.6e-005 4,4-dimethylzymosterol[Cytoplasm] + 0.000723 acyl acids[Cytoplasm] + 6.2e-005 episterol[Cytoplasm] + 0.000167 ergosta-5,7,22,24(28)-tetraen-3beta-ol[Cytoplasm] + 0.004632 ergosterol ester[Cytoplasm] + 0.005155 ergosterol[Cytoplasm] + 6.8e-005 fecosterol[Cytoplasm] + 9e-006 inositol-mannose-P-inositol-P-D-ceramide[Cytoplasm] + 7.5e-005…			0	0
	NBIOMASS	Biomass production, nitrogen limited	0.963 1,3-beta-D-glucan[Cytoplasm] + 0.04 AMP[Cytoplasm] + 59.276 ATP[Cytoplasm] + 0.039 CMP[Cytoplasm] + 0.04 GMP[Cytoplasm] + 0.252 L-alanine[Cytoplasm] + 0.098 L-arginine[Cytoplasm] + 0.153 L-asparagine[Cytoplasm] + 0.153 L-aspartate[Cytoplasm] + 0.044 L-cysteine[Cytoplasm] + 0.231 L-glutamate[Cytoplasm] + 0.231 L-glutamine[Cytoplasm] + 0.071 L-histidine[Cytoplasm] + 0.142 L-isoleucine[Cytopla…			0	0
	GROWTH	Growth	biomass[Cytoplasm] => biomass[Extracellular]			0	1000	1

## Sheet: aerobic_nlimited
	reaction name	reaction id	reaction equation			lower bound (mmol/(gDw*h)	upper bound (mmol/(gDw*h)	Objective
	44DIMZYMSTxtI	Uptake of 4,4-dimethylzymosterol	4,4-dimethylzymosterol[External] => 4,4-dimethylzymosterol[Extracellular]			0	0
	ACALxtI	Uptake of acetaldehyde	acetaldehyde[External] => acetaldehyde[Extracellular]			0	0
	ACxtI	Uptake of acetate	acetate[External] => acetate[Extracellular]			0	0
	ADNxtI	Uptake of adenosine	adenosine[External] => adenosine[Extracellular]			0	0
	ADxtI	Uptake of adenine	adenine[External] => adenine[Extracellular]			0	0
	AKGxtI	Uptake of 2-oxoglutarate	2-oxoglutarate[External] => 2-oxoglutarate[Extracellular]			0	0
	ALAVxtI	Uptake of 5-aminolevulinate	5-aminolevulinate[External] => 5-aminolevulinate[Extracellular]			0	0
	ALAxtI	Uptake of L-alanine	L-alanine[External] => L-alanine[Extracellular]			0	0
	AMGxtI	Uptake of methylglucoside	methylglucoside[External] => methylglucoside[Extracellular]			0	0
	AONAxtI	Uptake of 8-amino-7-oxononanoate	8-amino-7-oxononanoate[External] => 8-amino-7-oxononanoate[Extracellular]			0	0
	ARABxtI	Uptake of D-arabinose	D-arabinose[External] => D-arabinose[Extracellular]			0	0
	ARGxtI	Uptake of L-arginine	L-arginine[External] => L-arginine[Extracellular]			0	0
	ASNxtI	Uptake of L-asparagine	L-asparagine[External] => L-asparagine[Extracellular]			0	0
	ASPxtI	Uptake of L-aspartate	L-aspartate[External] => L-aspartate[Extracellular]			0	0
	ATNxtI	Uptake of allantoin	allantoin[External] => allantoin[Extracellular]			0	0
	ATTxtI	Uptake of allantoate	allantoate[External] => allantoate[Extracellular]			0	0
	BMxtI	Uptake of biomass	biomass[External] => biomass[Extracellular]			0	0
	BTxtI	Uptake of biotin	biotin[External] => biotin[Extracellular]			0	0
	C100xtI	Uptake of decanoic acid	decanoic acid[External] => decanoic acid[Extracellular]			0	0
	C120xtI	Uptake of lauric acid	lauric acid[External] => lauric acid[Extracellular]			0	0
	C140xtI	Uptake of myristic acid	myristic acid[External] => myristic acid[Extracellular]			0	0
	C141xtI	Uptake of tetradecanoyl-9-ene acid	tetradecanoyl-9-ene acid[External] => tetradecanoyl-9-ene acid[Extracellular]			0	0
	C160xtI	Uptake of palmitic acid	palmitic acid[External] => palmitic acid[Extracellular]			0	0
	C161xtI	Uptake of hexadecanoyl-9-ene acid	hexadecanoyl-9-ene acid[External] => hexadecanoyl-9-ene acid[Extracellular]			0	0
	C180xtI	Uptake of stearic acid	stearic acid[External] => stearic acid[Extracellular]			0	0
	C181xtI	Uptake of octadecanoyl-9-ene acid	octadecanoyl-9-ene acid[External] => octadecanoyl-9-ene acid[Extracellular]			0	0
	C24xtI	Uptake of C24 acid	C24 acid[External] => C24 acid[Extracellular]			0	0
	C26xtI	Uptake of C26 acid	C26 acid[External] => C26 acid[Extracellular]			0	0
	CARxtI	Uptake of carnitinium	carnitinium[External] => carnitinium[Extracellular]			0	0
	CHOxtI	Uptake of choline	choline[External] => choline[Extracellular]			0	0
	CITxtI	Uptake of citrate	citrate[External] => citrate[Extracellular]			0	0
	CO2xtI	Uptake of CO2	CO2[External] => CO2[Extracellular]			0	0
	CYSxtI	Uptake of L-cysteine	L-cysteine[External] => L-cysteine[Extracellular]			0	0
	CYTDxtI	Uptake of cytidine	cytidine[External] => cytidine[Extracellular]			0	0
	CYTSxtI	Uptake of cytosine	cytosine[External] => cytosine[Extracellular]			0	0
	DANNAxtI	Uptake of 7,8-diaminononanoate	7,8-diaminononanoate[External] => 7,8-diaminononanoate[Extracellular]			0	0
	DAxtI	Uptake of deoxyadenosine	deoxyadenosine[External] => deoxyadenosine[Extracellular]			0	0
	DCxtI	Uptake of deoxycytidine	deoxycytidine[External] => deoxycytidine[Extracellular]			0	0
	DGxtI	Uptake of deoxyguanosine	deoxyguanosine[External] => deoxyguanosine[Extracellular]			0	0
	DINxtI	Uptake of deoxyinosine	deoxyinosine[External] => deoxyinosine[Extracellular]			0	0
	DIPEPxtI	Uptake of dipeptide	dipeptide[External] => dipeptide[Extracellular]			0	0
	DTTPxtI	Uptake of dTTP	dTTP[External] => dTTP[Extracellular]			0	0
	DTxtI	Uptake of thymidine	thymidine[External] => thymidine[Extracellular]			0	0
	DUxtI	Uptake of deoxyuridine	deoxyuridine[External] => deoxyuridine[Extracellular]			0	0
	EPISTxtI	Uptake of episterol	episterol[External] => episterol[Extracellular]			0	0
	ERG572224xtI	Uptake of ergosta-5,7,22,24(28)-tetraen-3beta-ol	ergosta-5,7,22,24(28)-tetraen-3beta-ol[External] => ergosta-5,7,22,24(28)-tetraen-3beta-ol[Extracellular]			0	0
	ERG722xtI	Uptake of 5alpha-ergosta-7,22-dien-3beta-ol	5alpha-ergosta-7,22-dien-3beta-ol[External] => 5alpha-ergosta-7,22-dien-3beta-ol[Extracellular]			0	0
	ERGOSTxtI	Uptake of ergosterol	ergosterol[External] => ergosterol[Extracellular]			0	0
	ETHxtI	Uptake of ethanol	ethanol[External] => ethanol[Extracellular]			0	0
	FCOSTxtI	Uptake of fecosterol	fecosterol[External] => fecosterol[Extracellular]			0	0
	FORxtI	Uptake of formate	formate[External] => formate[Extracellular]			0	0
	FRUxtI	Uptake of D-fructose	D-fructose[External] => D-fructose[Extracellular]			0	0
	FUCxtI	Uptake of beta-D-fucose	beta-D-fucose[External] => beta-D-fucose[Extracellular]			0	0
	FUMxtI	Uptake of fumarate	fumarate[External] => fumarate[Extracellular]			0	0
	GA6PxtI	Uptake of D-glucosamine 6-phosphate	D-glucosamine 6-phosphate[External] => D-glucosamine 6-phosphate[Extracellular]			0	0
	GABAxtI	Uptake of gamma-aminobutyrate	gamma-aminobutyrate[External] => gamma-aminobutyrate[Extracellular]			0	0
	GLACxtI	Uptake of D-galactose	D-galactose[External] => D-galactose[Extracellular]			0	0
	GLALxtI	Uptake of glycolaldehyde	glycolaldehyde[External] => glycolaldehyde[Extracellular]			0	0
	GLAMxtI	Uptake of glucosamine	glucosamine[External] => glucosamine[Extracellular]			0	0
	GLCxtI	Uptake of alpha-D-glucose	alpha-D-glucose[External] => alpha-D-glucose[Extracellular]			2.95971	3.14406
	GLNxtI	Uptake of L-glutamine	L-glutamine[External] => L-glutamine[Extracellular]			0	0
	GLTxtI	Uptake of L-glucitol	L-glucitol[External] => L-glucitol[Extracellular]			0	0
	GLUxtI	Uptake of L-glutamate	L-glutamate[External] => L-glutamate[Extracellular]			0	0
	GLxtI	Uptake of glycerol	glycerol[External] => glycerol[Extracellular]			0	0
	GLYxtI	Uptake of glycine	glycine[External] => glycine[Extracellular]			0	0
	GNxtI	Uptake of guanine	guanine[External] => guanine[Extracellular]			0	0
	GROPCxtI	Uptake of glycerophosphatidylcholine	glycerophosphatidylcholine[External] => glycerophosphatidylcholine[Extracellular]			0	0
	GROPIxtI	Uptake of glycerophosphatidyl-D-myo-inositol	glycerophosphatidyl-D-myo-inositol[External] => glycerophosphatidyl-D-myo-inositol[Extracellular]			0	0
	GSNxtI	Uptake of guanosine	guanosine[External] => guanosine[Extracellular]			0	0
	HEXTI	Uptake of H(+)	H(+)[External] => H(+)[Extracellular]			0	0
	HISxtI	Uptake of L-histidine	L-histidine[External] => L-histidine[Extracellular]			0	0
	HYXNxtI	Uptake of hypoxanthine	hypoxanthine[External] => hypoxanthine[Extracellular]			0	0
	ILExtI	Uptake of L-isoleucine	L-isoleucine[External] => L-isoleucine[Extracellular]			0	0
	INSxtI	Uptake of inosine	inosine[External] => inosine[Extracellular]			0	0
	KxtI	Uptake of potassium	potassium[External] => potassium[Extracellular]			0	0
	LACxtI	Uptake of (R)-lactate	(R)-lactate[External] => (R)-lactate[Extracellular]			0	0
	LANOSTxtI	Uptake of lanosterol	lanosterol[External] => lanosterol[Extracellular]			0	0
	LEUxtI	Uptake of L-leucine	L-leucine[External] => L-leucine[Extracellular]			0	0
	LYSxtI	Uptake of L-lysine	L-lysine[External] => L-lysine[Extracellular]			0	0
	MALxtI	Uptake of malate	malate[External] => malate[Extracellular]			0	0
	MANxtI	Uptake of alpha-D-mannose	alpha-D-mannose[External] => alpha-D-mannose[Extracellular]			0	0
	MELIxtI	Uptake of melibiose	melibiose[External] => melibiose[Extracellular]			0	0
	METxtI	Uptake of L-methionine	L-methionine[External] => L-methionine[Extracellular]			0	0
	MIxtI	Uptake of myo-inositol	myo-inositol[External] => myo-inositol[Extracellular]			0	0
	MLTxtI	Uptake of maltose	maltose[External] => maltose[Extracellular]			0	0
	MMETxtI	Uptake of S-methyl-L-methionine	S-methyl-L-methionine[External] => S-methyl-L-methionine[Extracellular]			0	0
	MNTxtI	Uptake of D-mannitol	D-mannitol[External] => D-mannitol[Extracellular]			0	0
	MTHNxtI	Uptake of methane	methane[External] => methane[Extracellular]			0	0
	NAGxtI	Uptake of N-acetyl-D-glucosamine	N-acetyl-D-glucosamine[External] => N-acetyl-D-glucosamine[Extracellular]			0	0
	NAxtI	Uptake of sodium	sodium[External] => sodium[Extracellular]			0	0
	NH3xtI	Uptake of NH3	NH3[External] => NH3[Extracellular]			0	0
	NMNxtI	Uptake of nicotinamide mononucleotide	nicotinamide mononucleotide[External] => nicotinamide mononucleotide[Extracellular]			0	0
	O2xtI	Uptake of oxygen	oxygen[External] => oxygen[Extracellular]			0	1000
	OGTxtI	Uptake of oxidized glutathione	oxidized glutathione[External] => oxidized glutathione[Extracellular]			0	0
	OPEPxtI	Uptake of oligopeptide	oligopeptide[External] => oligopeptide[Extracellular]			0	0
	ORNxtI	Uptake of L-ornithine	L-ornithine[External] => L-ornithine[Extracellular]			0	0
	PAPxtI	Uptake of adenosine 3',5'-bisphosphate	adenosine 3',5'-bisphosphate[External] => adenosine 3',5'-bisphosphate[Extracellular]			0	0
	PEPTxtI	Uptake of peptide	peptide[External] => peptide[Extracellular]			0	0
	PHExtI	Uptake of L-phenylalanine	L-phenylalanine[External] => L-phenylalanine[Extracellular]			0	0
	PIMExtI	Uptake of pimelic acid	pimelic acid[External] => pimelic acid[Extracellular]			0	0
	PIxtI	Uptake of phosphate	phosphate[External] => phosphate[Extracellular]			0	1000
	PNTOxtI	Uptake of (R)-pantothenate	(R)-pantothenate[External] => (R)-pantothenate[Extracellular]			0	0
	PROxtI	Uptake of L-proline	L-proline[External] => L-proline[Extracellular]			0	0
	PTRSCxtI	Uptake of putrescine	putrescine[External] => putrescine[Extracellular]			0	0
	PYRxtI	Uptake of pyruvate	pyruvate[External] => pyruvate[Extracellular]			0	0
	RFLAVxtI	Uptake of riboflavin	riboflavin[External] => riboflavin[Extracellular]			0	0
	RIBxtI	Uptake of D-ribose	D-ribose[External] => D-ribose[Extracellular]			0	0
	RMNxtI	Uptake of D-rhamnose	D-rhamnose[External] => D-rhamnose[Extracellular]			0	0
	SAMxtI	Uptake of S-adenosyl-L-methionine	S-adenosyl-L-methionine[External] => S-adenosyl-L-methionine[Extracellular]			0	0
	SERxtI	Uptake of L-serine	L-serine[External] => L-serine[Extracellular]			0	0
	SLFxtI	Uptake of sulfate	sulfate[External] => sulfate[Extracellular]			0	1000
	SORxtI	Uptake of sorbose	sorbose[External] => sorbose[Extracellular]			0	0
	SPRMDxtI	Uptake of spermidine	spermidine[External] => spermidine[Extracellular]			0	0
	SPRMxtI	Uptake of spermine	spermine[External] => spermine[Extracellular]			0	0
	SUCCxtI	Uptake of succinate	succinate[External] => succinate[Extracellular]			0	0
	SUCxtI	Uptake of sucrose	sucrose[External] => sucrose[Extracellular]			0	0
	THMxtI	Uptake of thiamin	thiamin[External] => thiamin[Extracellular]			0	0
	THRxtI	Uptake of L-threonine	L-threonine[External] => L-threonine[Extracellular]			0	0
	THYxtI	Uptake of thymine	thymine[External] => thymine[Extracellular]			0	0
	TRExtI	Uptake of alpha,alpha-trehalose	alpha,alpha-trehalose[External] => alpha,alpha-trehalose[Extracellular]			0	0
	TRPxtI	Uptake of L-tryptophan	L-tryptophan[External] => L-tryptophan[Extracellular]			0	0
	TYRxtI	Uptake of L-tyrosine	L-tyrosine[External] => L-tyrosine[Extracellular]			0	0
	URAxtI	Uptake of uracil	uracil[External] => uracil[Extracellular]			0	0
	UREAxtI	Uptake of urea	urea[External] => urea[Extracellular]			0	0
	URIxtI	Uptake of uridine	uridine[External] => uridine[Extracellular]			0	0
	VALxtI	Uptake of L-valine	L-valine[External] => L-valine[Extracellular]			0	0
	VB6xtI	Uptake of pyridoxine	pyridoxine[External] => pyridoxine[Extracellular]			0	0
	XANxtI	Uptake of xanthine	xanthine[External] => xanthine[Extracellular]			0	0
	XTSINExtI	Uptake of xanthosine	xanthosine[External] => xanthosine[Extracellular]			0	0
	XYLxtI	Uptake of D-xylose	D-xylose[External] => D-xylose[Extracellular]			0	0
	ZYMSTxtI	Uptake of zymosterol	zymosterol[External] => zymosterol[Extracellular]			0	0
	44DIMZYMSTxtO	Excretion of 4,4-dimethylzymosterol	4,4-dimethylzymosterol[Extracellular] => 4,4-dimethylzymosterol[External]			0	0
	ACALxtO	Excretion of acetaldehyde	acetaldehyde[Extracellular] => acetaldehyde[External]			0	0
	ACxtO	Excretion of acetate	acetate[Extracellular] => acetate[External]			0.0354663	0.0377488
	ADNxtO	Excretion of adenosine	adenosine[Extracellular] => adenosine[External]			0	0
	ADxtO	Excretion of adenine	adenine[Extracellular] => adenine[External]			0	0
	AKGxtO	Excretion of 2-oxoglutarate	2-oxoglutarate[Extracellular] => 2-oxoglutarate[External]			0	0
	ALAVxtO	Excretion of 5-aminolevulinate	5-aminolevulinate[Extracellular] => 5-aminolevulinate[External]			0	0
	ALAxtO	Excretion of L-alanine	L-alanine[Extracellular] => L-alanine[External]			0	0
	AMGxtO	Excretion of methylglucoside	methylglucoside[Extracellular] => methylglucoside[External]			0	0
	AONAxtO	Excretion of 8-amino-7-oxononanoate	8-amino-7-oxononanoate[Extracellular] => 8-amino-7-oxononanoate[External]			0	0
	ARABxtO	Excretion of D-arabinose	D-arabinose[Extracellular] => D-arabinose[External]			0	0
	ARGxtO	Excretion of L-arginine	L-arginine[Extracellular] => L-arginine[External]			0	0
	ASNxtO	Excretion of L-asparagine	L-asparagine[Extracellular] => L-asparagine[External]			0	0
	ASPxtO	Excretion of L-aspartate	L-aspartate[Extracellular] => L-aspartate[External]			0	0
	ATNxtO	Excretion of allantoin	allantoin[Extracellular] => allantoin[External]			0	0
	ATTxtO	Excretion of allantoate	allantoate[Extracellular] => allantoate[External]			0	0
	BMxtO	Excretion of biomass	biomass[Extracellular] => biomass[External]			0	1000
	BTxtO	Excretion of biotin	biotin[Extracellular] => biotin[External]			0	0
	C100xtO	Excretion of decanoic acid	decanoic acid[Extracellular] => decanoic acid[External]			0	0
	C120xtO	Excretion of lauric acid	lauric acid[Extracellular] => lauric acid[External]			0	0
	C140xtO	Excretion of myristic acid	myristic acid[Extracellular] => myristic acid[External]			0	0
	C141xtO	Excretion of tetradecanoyl-9-ene acid	tetradecanoyl-9-ene acid[Extracellular] => tetradecanoyl-9-ene acid[External]			0	0
	C160xtO	Excretion of palmitic acid	palmitic acid[Extracellular] => palmitic acid[External]			0	0
	C161xtO	Excretion of hexadecanoyl-9-ene acid	hexadecanoyl-9-ene acid[Extracellular] => hexadecanoyl-9-ene acid[External]			0	0
	C180xtO	Excretion of stearic acid	stearic acid[Extracellular] => stearic acid[External]			0	0
	C181xtO	Excretion of octadecanoyl-9-ene acid	octadecanoyl-9-ene acid[Extracellular] => octadecanoyl-9-ene acid[External]			0	0
	C24xtO	Excretion of C24 acid	C24 acid[Extracellular] => C24 acid[External]			0	0
	C26xtO	Excretion of C26 acid	C26 acid[Extracellular] => C26 acid[External]			0	0
	CARxtO	Excretion of carnitinium	carnitinium[Extracellular] => carnitinium[External]			0	0
	CHOxtO	Excretion of choline	choline[Extracellular] => choline[External]			0	0
	CITxtO	Excretion of citrate	citrate[Extracellular] => citrate[External]			0	0
	CO2xtO	Excretion of CO2	CO2[Extracellular] => CO2[External]			0	1000
	CYSxtO	Excretion of L-cysteine	L-cysteine[Extracellular] => L-cysteine[External]			0	0
	CYTDxtO	Excretion of cytidine	cytidine[Extracellular] => cytidine[External]			0	0
	CYTSxtO	Excretion of cytosine	cytosine[Extracellular] => cytosine[External]			0	0
	DANNAxtO	Excretion of 7,8-diaminononanoate	7,8-diaminononanoate[Extracellular] => 7,8-diaminononanoate[External]			0	0
	DAxtO	Excretion of deoxyadenosine	deoxyadenosine[Extracellular] => deoxyadenosine[External]			0	0
	DCxtO	Excretion of deoxycytidine	deoxycytidine[Extracellular] => deoxycytidine[External]			0	0
	DGxtO	Excretion of deoxyguanosine	deoxyguanosine[Extracellular] => deoxyguanosine[External]			0	0
	DINxtO	Excretion of deoxyinosine	deoxyinosine[Extracellular] => deoxyinosine[External]			0	0
	DIPEPxtO	Excretion of dipeptide	dipeptide[Extracellular] => dipeptide[External]			0	0
	DTTPxtO	Excretion of dTTP	dTTP[Extracellular] => dTTP[External]			0	0
	DTxtO	Excretion of thymidine	thymidine[Extracellular] => thymidine[External]			0	0
	DUxtO	Excretion of deoxyuridine	deoxyuridine[Extracellular] => deoxyuridine[External]			0	0
	EPISTxtO	Excretion of episterol	episterol[Extracellular] => episterol[External]			0	0
	ERG572224xtO	Excretion of ergosta-5,7,22,24(28)-tetraen-3beta-ol	ergosta-5,7,22,24(28)-tetraen-3beta-ol[Extracellular] => ergosta-5,7,22,24(28)-tetraen-3beta-ol[External]			0	0
	ERG722xtO	Excretion of 5alpha-ergosta-7,22-dien-3beta-ol	5alpha-ergosta-7,22-dien-3beta-ol[Extracellular] => 5alpha-ergosta-7,22-dien-3beta-ol[External]			0	0
	ERGOSTxtO	Excretion of ergosterol	ergosterol[Extracellular] => ergosterol[External]			0	0
	ETHxtO	Excretion of ethanol	ethanol[Extracellular] => ethanol[External]			4.45943	4.50492
	FCOSTxtO	Excretion of fecosterol	fecosterol[Extracellular] => fecosterol[External]			0	0
	FORxtO	Excretion of formate	formate[Extracellular] => formate[External]			0	0
	FRUxtO	Excretion of D-fructose	D-fructose[Extracellular] => D-fructose[External]			0	0
	FUCxtO	Excretion of beta-D-fucose	beta-D-fucose[Extracellular] => beta-D-fucose[External]			0	0
	FUMxtO	Excretion of fumarate	fumarate[Extracellular] => fumarate[External]			0	0
	GA6PxtO	Excretion of D-glucosamine 6-phosphate	D-glucosamine 6-phosphate[Extracellular] => D-glucosamine 6-phosphate[External]			0	0
	GABAxtO	Excretion of gamma-aminobutyrate	gamma-aminobutyrate[Extracellular] => gamma-aminobutyrate[External]			0	0
	GLACxtO	Excretion of D-galactose	D-galactose[Extracellular] => D-galactose[External]			0	0
	GLALxtO	Excretion of glycolaldehyde	glycolaldehyde[Extracellular] => glycolaldehyde[External]			0	0
	GLAMxtO	Excretion of glucosamine	glucosamine[Extracellular] => glucosamine[External]			0	0
	GLCxtO	Excretion of alpha-D-glucose	alpha-D-glucose[Extracellular] => alpha-D-glucose[External]			0	0
	GLNxtO	Excretion of L-glutamine	L-glutamine[Extracellular] => L-glutamine[External]			0	0
	GLTxtO	Excretion of L-glucitol	L-glucitol[Extracellular] => L-glucitol[External]			0	0
	GLUxtO	Excretion of L-glutamate	L-glutamate[Extracellular] => L-glutamate[External]			0	0
	GLxtO	Excretion of glycerol	glycerol[Extracellular] => glycerol[External]			0	1000
	GLYxtO	Excretion of glycine	glycine[Extracellular] => glycine[External]			0	0
	GNxtO	Excretion of guanine	guanine[Extracellular] => guanine[External]			0	0
	GROPCxtO	Excretion of glycerophosphatidylcholine	glycerophosphatidylcholine[Extracellular] => glycerophosphatidylcholine[External]			0	0
	GROPIxtO	Excretion of glycerophosphatidyl-D-myo-inositol	glycerophosphatidyl-D-myo-inositol[Extracellular] => glycerophosphatidyl-D-myo-inositol[External]			0	0
	GSNxtO	Excretion of guanosine	guanosine[Extracellular] => guanosine[External]			0	0
	HEXTO	Excretion of H(+)	H(+)[Extracellular] => H(+)[External]			0	0
	HISxtO	Excretion of L-histidine	L-histidine[Extracellular] => L-histidine[External]			0	0
	HYXNxtO	Excretion of hypoxanthine	hypoxanthine[Extracellular] => hypoxanthine[External]			0	0
	ILExtO	Excretion of L-isoleucine	L-isoleucine[Extracellular] => L-isoleucine[External]			0	0
	INSxtO	Excretion of inosine	inosine[Extracellular] => inosine[External]			0	0
	KxtO	Excretion of potassium	potassium[Extracellular] => potassium[External]			0	0
	LACxtO	Excretion of (R)-lactate	(R)-lactate[Extracellular] => (R)-lactate[External]			0	0
	LANOSTxtO	Excretion of lanosterol	lanosterol[Extracellular] => lanosterol[External]			0	0
	LEUxtO	Excretion of L-leucine	L-leucine[Extracellular] => L-leucine[External]			0	0
	LYSxtO	Excretion of L-lysine	L-lysine[Extracellular] => L-lysine[External]			0	0
	MALxtO	Excretion of malate	malate[Extracellular] => malate[External]			0	0
	MANxtO	Excretion of alpha-D-mannose	alpha-D-mannose[Extracellular] => alpha-D-mannose[External]			0	0
	MELIxtO	Excretion of melibiose	melibiose[Extracellular] => melibiose[External]			0	0
	METxtO	Excretion of L-methionine	L-methionine[Extracellular] => L-methionine[External]			0	0
	MIxtO	Excretion of myo-inositol	myo-inositol[Extracellular] => myo-inositol[External]			0	0
	MLTxtO	Excretion of maltose	maltose[Extracellular] => maltose[External]			0	0
	MMETxtO	Excretion of S-methyl-L-methionine	S-methyl-L-methionine[Extracellular] => S-methyl-L-methionine[External]			0	0
	MNTxtO	Excretion of D-mannitol	D-mannitol[Extracellular] => D-mannitol[External]			0	0
	MTHNxtO	Excretion of methane	methane[Extracellular] => methane[External]			0	0
	NAGxtO	Excretion of N-acetyl-D-glucosamine	N-acetyl-D-glucosamine[Extracellular] => N-acetyl-D-glucosamine[External]			0	0
	NAxtO	Excretion of sodium	sodium[Extracellular] => sodium[External]			0	0
	NH3xtO	Excretion of NH3	NH3[Extracellular] => NH3[External]			0	0
	NMNxtO	Excretion of nicotinamide mononucleotide	nicotinamide mononucleotide[Extracellular] => nicotinamide mononucleotide[External]			0	0
	O2xtO	Excretion of oxygen	oxygen[Extracellular] => oxygen[External]			0	0
	OGTxtO	Excretion of oxidized glutathione	oxidized glutathione[Extracellular] => oxidized glutathione[External]			0	0
	OPEPxtO	Excretion of oligopeptide	oligopeptide[Extracellular] => oligopeptide[External]			0	0
	ORNxtO	Excretion of L-ornithine	L-ornithine[Extracellular] => L-ornithine[External]			0	0
	PAPxtO	Excretion of adenosine 3',5'-bisphosphate	adenosine 3',5'-bisphosphate[Extracellular] => adenosine 3',5'-bisphosphate[External]			0	0
	PEPTxtO	Excretion of peptide	peptide[Extracellular] => peptide[External]			0	0
	PHExtO	Excretion of L-phenylalanine	L-phenylalanine[Extracellular] => L-phenylalanine[External]			0	0
	PIMExtO	Excretion of pimelic acid	pimelic acid[Extracellular] => pimelic acid[External]			0	0
	PIxtO	Excretion of phosphate	phosphate[Extracellular] => phosphate[External]			0	0
	PNTOxtO	Excretion of (R)-pantothenate	(R)-pantothenate[Extracellular] => (R)-pantothenate[External]			0	0
	PROxtO	Excretion of L-proline	L-proline[Extracellular] => L-proline[External]			0	0
	PTRSCxtO	Excretion of putrescine	putrescine[Extracellular] => putrescine[External]			0	0
	PYRxtO	Excretion of pyruvate	pyruvate[Extracellular] => pyruvate[External]			0	1000
	RFLAVxtO	Excretion of riboflavin	riboflavin[Extracellular] => riboflavin[External]			0	0
	RIBxtO	Excretion of D-ribose	D-ribose[Extracellular] => D-ribose[External]			0	0
	RMNxtO	Excretion of D-rhamnose	D-rhamnose[Extracellular] => D-rhamnose[External]			0	0
	SAMxtO	Excretion of S-adenosyl-L-methionine	S-adenosyl-L-methionine[Extracellular] => S-adenosyl-L-methionine[External]			0	0
	SERxtO	Excretion of L-serine	L-serine[Extracellular] => L-serine[External]			0	0
	SLFxtO	Excretion of sulfate	sulfate[Extracellular] => sulfate[External]			0	0
	SORxtO	Excretion of sorbose	sorbose[Extracellular] => sorbose[External]			0	0
	SPRMDxtO	Excretion of spermidine	spermidine[Extracellular] => spermidine[External]			0	0
	SPRMxtO	Excretion of spermine	spermine[Extracellular] => spermine[External]			0	0
	SUCCxtO	Excretion of succinate	succinate[Extracellular] => succinate[External]			0.0188859	0.019155
	SUCxtO	Excretion of sucrose	sucrose[Extracellular] => sucrose[External]			0	0
	THMxtO	Excretion of thiamin	thiamin[Extracellular] => thiamin[External]			0	0
	THRxtO	Excretion of L-threonine	L-threonine[Extracellular] => L-threonine[External]			0	0
	THYxtO	Excretion of thymine	thymine[Extracellular] => thymine[External]			0	0
	TRExtO	Excretion of alpha,alpha-trehalose	alpha,alpha-trehalose[Extracellular] => alpha,alpha-trehalose[External]			0	0
	TRPxtO	Excretion of L-tryptophan	L-tryptophan[Extracellular] => L-tryptophan[External]			0	0
	TYRxtO	Excretion of L-tyrosine	L-tyrosine[Extracellular] => L-tyrosine[External]			0	0
	URAxtO	Excretion of uracil	uracil[Extracellular] => uracil[External]			0	0
	UREAxtO	Excretion of urea	urea[Extracellular] => urea[External]			0	0
	URIxtO	Excretion of uridine	uridine[Extracellular] => uridine[External]			0	0
	VALxtO	Excretion of L-valine	L-valine[Extracellular] => L-valine[External]			0	0
	VB6xtO	Excretion of pyridoxine	pyridoxine[Extracellular] => pyridoxine[External]			0	0
	XANxtO	Excretion of xanthine	xanthine[Extracellular] => xanthine[External]			0	0
	XTSINExtO	Excretion of xanthosine	xanthosine[Extracellular] => xanthosine[External]			0	0
	XYLxtO	Excretion of D-xylose	D-xylose[Extracellular] => D-xylose[External]			0	0
	ZYMSTxtO	Excretion of zymosterol	zymosterol[Extracellular] => zymosterol[External]			0	0
	CLIPIDS	Model-specific reaction, used to group lipid formation for biomass production (carbon limited)	0.001531 1-phosphatidyl-1D-myo-inositols[Cytoplasm] + 5.6e-005 4,4-dimethylzymosterol[Cytoplasm] + 0.000206 acyl acids[Cytoplasm] + 9.6e-005 episterol[Cytoplasm] + 0.000125 ergosta-5,7,22,24(28)-tetraen-3beta-ol[Cytoplasm] + 0.000812 ergosterol ester[Cytoplasm] + 0.005603 ergosterol[Cytoplasm] + 0.000114 fecosterol[Cytoplasm] + 6.6e-005 inositol-mannose-P-inositol-P-D-ceramide[Cytoplasm] + 0.0003…			0	0
	CBIOMASS	Biomass production, carbon limited	1.1358 1,3-beta-D-glucan[Cytoplasm] + 0.051 AMP[Cytoplasm] + 59.276 ATP[Cytoplasm] + 0.05 CMP[Cytoplasm] + 0.051 GMP[Cytoplasm] + 0.35734 L-alanine[Cytoplasm] + 0.13579 L-arginine[Cytoplasm] + 0.17152 L-asparagine[Cytoplasm] + 0.17152 L-aspartate[Cytoplasm] + 0.04288 L-cysteine[Cytoplasm] + 0.268 L-glutamate[Cytoplasm] + 0.268 L-glutamine[Cytoplasm] + 0.075041 L-histidine[Cytoplasm] + 0.17152 L-i…			0	0
	NLIPIDS	Model-specific reaction, used to group lipid formation for biomass production (nitrogen limited)	0.001656 1-phosphatidyl-1D-myo-inositols[Cytoplasm] + 4.6e-005 4,4-dimethylzymosterol[Cytoplasm] + 0.000723 acyl acids[Cytoplasm] + 6.2e-005 episterol[Cytoplasm] + 0.000167 ergosta-5,7,22,24(28)-tetraen-3beta-ol[Cytoplasm] + 0.004632 ergosterol ester[Cytoplasm] + 0.005155 ergosterol[Cytoplasm] + 6.8e-005 fecosterol[Cytoplasm] + 9e-006 inositol-mannose-P-inositol-P-D-ceramide[Cytoplasm] + 7.5e-005…			0	1000
	NBIOMASS	Biomass production, nitrogen limited	0.963 1,3-beta-D-glucan[Cytoplasm] + 0.04 AMP[Cytoplasm] + 59.276 ATP[Cytoplasm] + 0.039 CMP[Cytoplasm] + 0.04 GMP[Cytoplasm] + 0.252 L-alanine[Cytoplasm] + 0.098 L-arginine[Cytoplasm] + 0.153 L-asparagine[Cytoplasm] + 0.153 L-aspartate[Cytoplasm] + 0.044 L-cysteine[Cytoplasm] + 0.231 L-glutamate[Cytoplasm] + 0.231 L-glutamine[Cytoplasm] + 0.071 L-histidine[Cytoplasm] + 0.142 L-isoleucine[Cytopla…			0	1000
	GROWTH	Growth	biomass[Cytoplasm] => biomass[Extracellular]			0	1000	1

## Sheet: Anaerobic_climited
	reaction name	reaction id	reaction equation			lower bound (mmol/(gDw*h)	upper bound (mmol/(gDw*h)	Objective
	44DIMZYMSTxtI	Uptake of 4,4-dimethylzymosterol	4,4-dimethylzymosterol[External] => 4,4-dimethylzymosterol[Extracellular]			0	0
	ACALxtI	Uptake of acetaldehyde	acetaldehyde[External] => acetaldehyde[Extracellular]			0	0
	ACxtI	Uptake of acetate	acetate[External] => acetate[Extracellular]			0	0
	ADNxtI	Uptake of adenosine	adenosine[External] => adenosine[Extracellular]			0	0
	ADxtI	Uptake of adenine	adenine[External] => adenine[Extracellular]			0	0
	AKGxtI	Uptake of 2-oxoglutarate	2-oxoglutarate[External] => 2-oxoglutarate[Extracellular]			0	0
	ALAVxtI	Uptake of 5-aminolevulinate	5-aminolevulinate[External] => 5-aminolevulinate[Extracellular]			0	0
	ALAxtI	Uptake of L-alanine	L-alanine[External] => L-alanine[Extracellular]			0	0
	AMGxtI	Uptake of methylglucoside	methylglucoside[External] => methylglucoside[Extracellular]			0	0
	AONAxtI	Uptake of 8-amino-7-oxononanoate	8-amino-7-oxononanoate[External] => 8-amino-7-oxononanoate[Extracellular]			0	0
	ARABxtI	Uptake of D-arabinose	D-arabinose[External] => D-arabinose[Extracellular]			0	0
	ARGxtI	Uptake of L-arginine	L-arginine[External] => L-arginine[Extracellular]			0	0
	ASNxtI	Uptake of L-asparagine	L-asparagine[External] => L-asparagine[Extracellular]			0	0
	ASPxtI	Uptake of L-aspartate	L-aspartate[External] => L-aspartate[Extracellular]			0	0
	ATNxtI	Uptake of allantoin	allantoin[External] => allantoin[Extracellular]			0	0
	ATTxtI	Uptake of allantoate	allantoate[External] => allantoate[Extracellular]			0	0
	BMxtI	Uptake of biomass	biomass[External] => biomass[Extracellular]			0	0
	BTxtI	Uptake of biotin	biotin[External] => biotin[Extracellular]			0	0
	C100xtI	Uptake of decanoic acid	decanoic acid[External] => decanoic acid[Extracellular]			0	0
	C120xtI	Uptake of lauric acid	lauric acid[External] => lauric acid[Extracellular]			0	0
	C140xtI	Uptake of myristic acid	myristic acid[External] => myristic acid[Extracellular]			0	0
	C141xtI	Uptake of tetradecanoyl-9-ene acid	tetradecanoyl-9-ene acid[External] => tetradecanoyl-9-ene acid[Extracellular]			0	0
	C160xtI	Uptake of palmitic acid	palmitic acid[External] => palmitic acid[Extracellular]			0	0
	C161xtI	Uptake of hexadecanoyl-9-ene acid	hexadecanoyl-9-ene acid[External] => hexadecanoyl-9-ene acid[Extracellular]			0	0
	C180xtI	Uptake of stearic acid	stearic acid[External] => stearic acid[Extracellular]			0	0
	C181xtI	Uptake of octadecanoyl-9-ene acid	octadecanoyl-9-ene acid[External] => octadecanoyl-9-ene acid[Extracellular]			0	0
	C24xtI	Uptake of C24 acid	C24 acid[External] => C24 acid[Extracellular]			0	0
	C26xtI	Uptake of C26 acid	C26 acid[External] => C26 acid[Extracellular]			0	0
	CARxtI	Uptake of carnitinium	carnitinium[External] => carnitinium[Extracellular]			0	0
	CHOxtI	Uptake of choline	choline[External] => choline[Extracellular]			0	0
	CITxtI	Uptake of citrate	citrate[External] => citrate[Extracellular]			0	0
	CO2xtI	Uptake of CO2	CO2[External] => CO2[Extracellular]			0	0
	CYSxtI	Uptake of L-cysteine	L-cysteine[External] => L-cysteine[Extracellular]			0	0
	CYTDxtI	Uptake of cytidine	cytidine[External] => cytidine[Extracellular]			0	0
	CYTSxtI	Uptake of cytosine	cytosine[External] => cytosine[Extracellular]			0	0
	DANNAxtI	Uptake of 7,8-diaminononanoate	7,8-diaminononanoate[External] => 7,8-diaminononanoate[Extracellular]			0	0
	DAxtI	Uptake of deoxyadenosine	deoxyadenosine[External] => deoxyadenosine[Extracellular]			0	0
	DCxtI	Uptake of deoxycytidine	deoxycytidine[External] => deoxycytidine[Extracellular]			0	0
	DGxtI	Uptake of deoxyguanosine	deoxyguanosine[External] => deoxyguanosine[Extracellular]			0	0
	DINxtI	Uptake of deoxyinosine	deoxyinosine[External] => deoxyinosine[Extracellular]			0	0
	DIPEPxtI	Uptake of dipeptide	dipeptide[External] => dipeptide[Extracellular]			0	0
	DTTPxtI	Uptake of dTTP	dTTP[External] => dTTP[Extracellular]			0	0
	DTxtI	Uptake of thymidine	thymidine[External] => thymidine[Extracellular]			0	0
	DUxtI	Uptake of deoxyuridine	deoxyuridine[External] => deoxyuridine[Extracellular]			0	0
	EPISTxtI	Uptake of episterol	episterol[External] => episterol[Extracellular]			0	0
	ERG572224xtI	Uptake of ergosta-5,7,22,24(28)-tetraen-3beta-ol	ergosta-5,7,22,24(28)-tetraen-3beta-ol[External] => ergosta-5,7,22,24(28)-tetraen-3beta-ol[Extracellular]			0	0
	ERG722xtI	Uptake of 5alpha-ergosta-7,22-dien-3beta-ol	5alpha-ergosta-7,22-dien-3beta-ol[External] => 5alpha-ergosta-7,22-dien-3beta-ol[Extracellular]			0	0
	ERGOSTxtI	Uptake of ergosterol	ergosterol[External] => ergosterol[Extracellular]			0	0
	ETHxtI	Uptake of ethanol	ethanol[External] => ethanol[Extracellular]			0	0
	FCOSTxtI	Uptake of fecosterol	fecosterol[External] => fecosterol[Extracellular]			0	0
	FORxtI	Uptake of formate	formate[External] => formate[Extracellular]			0	0
	FRUxtI	Uptake of D-fructose	D-fructose[External] => D-fructose[Extracellular]			0	0
	FUCxtI	Uptake of beta-D-fucose	beta-D-fucose[External] => beta-D-fucose[Extracellular]			0	0
	FUMxtI	Uptake of fumarate	fumarate[External] => fumarate[Extracellular]			0	0
	GA6PxtI	Uptake of D-glucosamine 6-phosphate	D-glucosamine 6-phosphate[External] => D-glucosamine 6-phosphate[Extracellular]			0	0
	GABAxtI	Uptake of gamma-aminobutyrate	gamma-aminobutyrate[External] => gamma-aminobutyrate[Extracellular]			0	0
	GLACxtI	Uptake of D-galactose	D-galactose[External] => D-galactose[Extracellular]			0	0
	GLALxtI	Uptake of glycolaldehyde	glycolaldehyde[External] => glycolaldehyde[Extracellular]			0	0
	GLAMxtI	Uptake of glucosamine	glucosamine[External] => glucosamine[Extracellular]			0	0
	GLCxtI	Uptake of alpha-D-glucose	alpha-D-glucose[External] => alpha-D-glucose[Extracellular]			2.28118	2.36626
	GLNxtI	Uptake of L-glutamine	L-glutamine[External] => L-glutamine[Extracellular]			0	0
	GLTxtI	Uptake of L-glucitol	L-glucitol[External] => L-glucitol[Extracellular]			0	0
	GLUxtI	Uptake of L-glutamate	L-glutamate[External] => L-glutamate[Extracellular]			0	0
	GLxtI	Uptake of glycerol	glycerol[External] => glycerol[Extracellular]			0	0
	GLYxtI	Uptake of glycine	glycine[External] => glycine[Extracellular]			0	0
	GNxtI	Uptake of guanine	guanine[External] => guanine[Extracellular]			0	0
	GROPCxtI	Uptake of glycerophosphatidylcholine	glycerophosphatidylcholine[External] => glycerophosphatidylcholine[Extracellular]			0	0
	GROPIxtI	Uptake of glycerophosphatidyl-D-myo-inositol	glycerophosphatidyl-D-myo-inositol[External] => glycerophosphatidyl-D-myo-inositol[Extracellular]			0	0
	GSNxtI	Uptake of guanosine	guanosine[External] => guanosine[Extracellular]			0	0
	HEXTI	Uptake of H(+)	H(+)[External] => H(+)[Extracellular]			0	0
	HISxtI	Uptake of L-histidine	L-histidine[External] => L-histidine[Extracellular]			0	0
	HYXNxtI	Uptake of hypoxanthine	hypoxanthine[External] => hypoxanthine[Extracellular]			0	0
	ILExtI	Uptake of L-isoleucine	L-isoleucine[External] => L-isoleucine[Extracellular]			0	0
	INSxtI	Uptake of inosine	inosine[External] => inosine[Extracellular]			0	0
	KxtI	Uptake of potassium	potassium[External] => potassium[Extracellular]			0	0
	LACxtI	Uptake of (R)-lactate	(R)-lactate[External] => (R)-lactate[Extracellular]			0	0
	LANOSTxtI	Uptake of lanosterol	lanosterol[External] => lanosterol[Extracellular]			0	0
	LEUxtI	Uptake of L-leucine	L-leucine[External] => L-leucine[Extracellular]			0	0
	LYSxtI	Uptake of L-lysine	L-lysine[External] => L-lysine[Extracellular]			0	0
	MALxtI	Uptake of malate	malate[External] => malate[Extracellular]			0	0
	MANxtI	Uptake of alpha-D-mannose	alpha-D-mannose[External] => alpha-D-mannose[Extracellular]			0	0
	MELIxtI	Uptake of melibiose	melibiose[External] => melibiose[Extracellular]			0	0
	METxtI	Uptake of L-methionine	L-methionine[External] => L-methionine[Extracellular]			0	0
	MIxtI	Uptake of myo-inositol	myo-inositol[External] => myo-inositol[Extracellular]			0	0
	MLTxtI	Uptake of maltose	maltose[External] => maltose[Extracellular]			0	0
	MMETxtI	Uptake of S-methyl-L-methionine	S-methyl-L-methionine[External] => S-methyl-L-methionine[Extracellular]			0	0
	MNTxtI	Uptake of D-mannitol	D-mannitol[External] => D-mannitol[Extracellular]			0	0
	MTHNxtI	Uptake of methane	methane[External] => methane[Extracellular]			0	0
	NAGxtI	Uptake of N-acetyl-D-glucosamine	N-acetyl-D-glucosamine[External] => N-acetyl-D-glucosamine[Extracellular]			0	0
	NAxtI	Uptake of sodium	sodium[External] => sodium[Extracellular]			0	0
	NH3xtI	Uptake of NH3	NH3[External] => NH3[Extracellular]			0	0
	NMNxtI	Uptake of nicotinamide mononucleotide	nicotinamide mononucleotide[External] => nicotinamide mononucleotide[Extracellular]			0	0
	O2xtI	Uptake of oxygen	oxygen[External] => oxygen[Extracellular]			0	1000
	OGTxtI	Uptake of oxidized glutathione	oxidized glutathione[External] => oxidized glutathione[Extracellular]			0	0
	OPEPxtI	Uptake of oligopeptide	oligopeptide[External] => oligopeptide[Extracellular]			0	0
	ORNxtI	Uptake of L-ornithine	L-ornithine[External] => L-ornithine[Extracellular]			0	0
	PAPxtI	Uptake of adenosine 3',5'-bisphosphate	adenosine 3',5'-bisphosphate[External] => adenosine 3',5'-bisphosphate[Extracellular]			0	0
	PEPTxtI	Uptake of peptide	peptide[External] => peptide[Extracellular]			0	0
	PHExtI	Uptake of L-phenylalanine	L-phenylalanine[External] => L-phenylalanine[Extracellular]			0	0
	PIMExtI	Uptake of pimelic acid	pimelic acid[External] => pimelic acid[Extracellular]			0	0
	PIxtI	Uptake of phosphate	phosphate[External] => phosphate[Extracellular]			0	1000
	PNTOxtI	Uptake of (R)-pantothenate	(R)-pantothenate[External] => (R)-pantothenate[Extracellular]			0	0
	PROxtI	Uptake of L-proline	L-proline[External] => L-proline[Extracellular]			0	0
	PTRSCxtI	Uptake of putrescine	putrescine[External] => putrescine[Extracellular]			0	0
	PYRxtI	Uptake of pyruvate	pyruvate[External] => pyruvate[Extracellular]			0	0
	RFLAVxtI	Uptake of riboflavin	riboflavin[External] => riboflavin[Extracellular]			0	0
	RIBxtI	Uptake of D-ribose	D-ribose[External] => D-ribose[Extracellular]			0	0
	RMNxtI	Uptake of D-rhamnose	D-rhamnose[External] => D-rhamnose[Extracellular]			0	0
	SAMxtI	Uptake of S-adenosyl-L-methionine	S-adenosyl-L-methionine[External] => S-adenosyl-L-methionine[Extracellular]			0	0
	SERxtI	Uptake of L-serine	L-serine[External] => L-serine[Extracellular]			0	0
	SLFxtI	Uptake of sulfate	sulfate[External] => sulfate[Extracellular]			0	1000
	SORxtI	Uptake of sorbose	sorbose[External] => sorbose[Extracellular]			0	0
	SPRMDxtI	Uptake of spermidine	spermidine[External] => spermidine[Extracellular]			0	0
	SPRMxtI	Uptake of spermine	spermine[External] => spermine[Extracellular]			0	0
	SUCCxtI	Uptake of succinate	succinate[External] => succinate[Extracellular]			0	0
	SUCxtI	Uptake of sucrose	sucrose[External] => sucrose[Extracellular]			0	0
	THMxtI	Uptake of thiamin	thiamin[External] => thiamin[Extracellular]			0	0
	THRxtI	Uptake of L-threonine	L-threonine[External] => L-threonine[Extracellular]			0	0
	THYxtI	Uptake of thymine	thymine[External] => thymine[Extracellular]			0	0
	TRExtI	Uptake of alpha,alpha-trehalose	alpha,alpha-trehalose[External] => alpha,alpha-trehalose[Extracellular]			0	0
	TRPxtI	Uptake of L-tryptophan	L-tryptophan[External] => L-tryptophan[Extracellular]			0	0
	TYRxtI	Uptake of L-tyrosine	L-tyrosine[External] => L-tyrosine[Extracellular]			0	0
	URAxtI	Uptake of uracil	uracil[External] => uracil[Extracellular]			0	0
	UREAxtI	Uptake of urea	urea[External] => urea[Extracellular]			0	0
	URIxtI	Uptake of uridine	uridine[External] => uridine[Extracellular]			0	0
	VALxtI	Uptake of L-valine	L-valine[External] => L-valine[Extracellular]			0	0
	VB6xtI	Uptake of pyridoxine	pyridoxine[External] => pyridoxine[Extracellular]			0	0
	XANxtI	Uptake of xanthine	xanthine[External] => xanthine[Extracellular]			0	0
	XTSINExtI	Uptake of xanthosine	xanthosine[External] => xanthosine[Extracellular]			0	0
	XYLxtI	Uptake of D-xylose	D-xylose[External] => D-xylose[Extracellular]			0	0
	ZYMSTxtI	Uptake of zymosterol	zymosterol[External] => zymosterol[Extracellular]			0	0
	44DIMZYMSTxtO	Excretion of 4,4-dimethylzymosterol	4,4-dimethylzymosterol[Extracellular] => 4,4-dimethylzymosterol[External]			0	0
	ACALxtO	Excretion of acetaldehyde	acetaldehyde[Extracellular] => acetaldehyde[External]			0	0
	ACxtO	Excretion of acetate	acetate[Extracellular] => acetate[External]			0	0
	ADNxtO	Excretion of adenosine	adenosine[Extracellular] => adenosine[External]			0	0
	ADxtO	Excretion of adenine	adenine[Extracellular] => adenine[External]			0	0
	AKGxtO	Excretion of 2-oxoglutarate	2-oxoglutarate[Extracellular] => 2-oxoglutarate[External]			0	0
	ALAVxtO	Excretion of 5-aminolevulinate	5-aminolevulinate[Extracellular] => 5-aminolevulinate[External]			0	0
	ALAxtO	Excretion of L-alanine	L-alanine[Extracellular] => L-alanine[External]			0	0
	AMGxtO	Excretion of methylglucoside	methylglucoside[Extracellular] => methylglucoside[External]			0	0
	AONAxtO	Excretion of 8-amino-7-oxononanoate	8-amino-7-oxononanoate[Extracellular] => 8-amino-7-oxononanoate[External]			0	0
	ARABxtO	Excretion of D-arabinose	D-arabinose[Extracellular] => D-arabinose[External]			0	0
	ARGxtO	Excretion of L-arginine	L-arginine[Extracellular] => L-arginine[External]			0	0
	ASNxtO	Excretion of L-asparagine	L-asparagine[Extracellular] => L-asparagine[External]			0	0
	ASPxtO	Excretion of L-aspartate	L-aspartate[Extracellular] => L-aspartate[External]			0	0
	ATNxtO	Excretion of allantoin	allantoin[Extracellular] => allantoin[External]			0	0
	ATTxtO	Excretion of allantoate	allantoate[Extracellular] => allantoate[External]			0	0
	BMxtO	Excretion of biomass	biomass[Extracellular] => biomass[External]			0	1000
	BTxtO	Excretion of biotin	biotin[Extracellular] => biotin[External]			0	0
	C100xtO	Excretion of decanoic acid	decanoic acid[Extracellular] => decanoic acid[External]			0	0
	C120xtO	Excretion of lauric acid	lauric acid[Extracellular] => lauric acid[External]			0	0
	C140xtO	Excretion of myristic acid	myristic acid[Extracellular] => myristic acid[External]			0	0
	C141xtO	Excretion of tetradecanoyl-9-ene acid	tetradecanoyl-9-ene acid[Extracellular] => tetradecanoyl-9-ene acid[External]			0	0
	C160xtO	Excretion of palmitic acid	palmitic acid[Extracellular] => palmitic acid[External]			0	0
	C161xtO	Excretion of hexadecanoyl-9-ene acid	hexadecanoyl-9-ene acid[Extracellular] => hexadecanoyl-9-ene acid[External]			0	0
	C180xtO	Excretion of stearic acid	stearic acid[Extracellular] => stearic acid[External]			0	0
	C181xtO	Excretion of octadecanoyl-9-ene acid	octadecanoyl-9-ene acid[Extracellular] => octadecanoyl-9-ene acid[External]			0	0
	C24xtO	Excretion of C24 acid	C24 acid[Extracellular] => C24 acid[External]			0	0
	C26xtO	Excretion of C26 acid	C26 acid[Extracellular] => C26 acid[External]			0	0
	CARxtO	Excretion of carnitinium	carnitinium[Extracellular] => carnitinium[External]			0	0
	CHOxtO	Excretion of choline	choline[Extracellular] => choline[External]			0	0
	CITxtO	Excretion of citrate	citrate[Extracellular] => citrate[External]			0	0
	CO2xtO	Excretion of CO2	CO2[Extracellular] => CO2[External]			0	1000
	CYSxtO	Excretion of L-cysteine	L-cysteine[Extracellular] => L-cysteine[External]			0	0
	CYTDxtO	Excretion of cytidine	cytidine[Extracellular] => cytidine[External]			0	0
	CYTSxtO	Excretion of cytosine	cytosine[Extracellular] => cytosine[External]			0	0
	DANNAxtO	Excretion of 7,8-diaminononanoate	7,8-diaminononanoate[Extracellular] => 7,8-diaminononanoate[External]			0	0
	DAxtO	Excretion of deoxyadenosine	deoxyadenosine[Extracellular] => deoxyadenosine[External]			0	0
	DCxtO	Excretion of deoxycytidine	deoxycytidine[Extracellular] => deoxycytidine[External]			0	0
	DGxtO	Excretion of deoxyguanosine	deoxyguanosine[Extracellular] => deoxyguanosine[External]			0	0
	DINxtO	Excretion of deoxyinosine	deoxyinosine[Extracellular] => deoxyinosine[External]			0	0
	DIPEPxtO	Excretion of dipeptide	dipeptide[Extracellular] => dipeptide[External]			0	0
	DTTPxtO	Excretion of dTTP	dTTP[Extracellular] => dTTP[External]			0	0
	DTxtO	Excretion of thymidine	thymidine[Extracellular] => thymidine[External]			0	0
	DUxtO	Excretion of deoxyuridine	deoxyuridine[Extracellular] => deoxyuridine[External]			0	0
	EPISTxtO	Excretion of episterol	episterol[Extracellular] => episterol[External]			0	0
	ERG572224xtO	Excretion of ergosta-5,7,22,24(28)-tetraen-3beta-ol	ergosta-5,7,22,24(28)-tetraen-3beta-ol[Extracellular] => ergosta-5,7,22,24(28)-tetraen-3beta-ol[External]			0	0
	ERG722xtO	Excretion of 5alpha-ergosta-7,22-dien-3beta-ol	5alpha-ergosta-7,22-dien-3beta-ol[Extracellular] => 5alpha-ergosta-7,22-dien-3beta-ol[External]			0	0
	ERGOSTxtO	Excretion of ergosterol	ergosterol[Extracellular] => ergosterol[External]			0	0
	ETHxtO	Excretion of ethanol	ethanol[Extracellular] => ethanol[External]			3.68647	3.70308
	FCOSTxtO	Excretion of fecosterol	fecosterol[Extracellular] => fecosterol[External]			0	0
	FORxtO	Excretion of formate	formate[Extracellular] => formate[External]			0	0
	FRUxtO	Excretion of D-fructose	D-fructose[Extracellular] => D-fructose[External]			0	0
	FUCxtO	Excretion of beta-D-fucose	beta-D-fucose[Extracellular] => beta-D-fucose[External]			0	0
	FUMxtO	Excretion of fumarate	fumarate[Extracellular] => fumarate[External]			0	0
	GA6PxtO	Excretion of D-glucosamine 6-phosphate	D-glucosamine 6-phosphate[Extracellular] => D-glucosamine 6-phosphate[External]			0	0
	GABAxtO	Excretion of gamma-aminobutyrate	gamma-aminobutyrate[Extracellular] => gamma-aminobutyrate[External]			0	0
	GLACxtO	Excretion of D-galactose	D-galactose[Extracellular] => D-galactose[External]			0	0
	GLALxtO	Excretion of glycolaldehyde	glycolaldehyde[Extracellular] => glycolaldehyde[External]			0	0
	GLAMxtO	Excretion of glucosamine	glucosamine[Extracellular] => glucosamine[External]			0	0
	GLCxtO	Excretion of alpha-D-glucose	alpha-D-glucose[Extracellular] => alpha-D-glucose[External]			0	0
	GLNxtO	Excretion of L-glutamine	L-glutamine[Extracellular] => L-glutamine[External]			0	0
	GLTxtO	Excretion of L-glucitol	L-glucitol[Extracellular] => L-glucitol[External]			0	0
	GLUxtO	Excretion of L-glutamate	L-glutamate[Extracellular] => L-glutamate[External]			0	0
	GLxtO	Excretion of glycerol	glycerol[Extracellular] => glycerol[External]			0.247526	0.265732
	GLYxtO	Excretion of glycine	glycine[Extracellular] => glycine[External]			0	0
	GNxtO	Excretion of guanine	guanine[Extracellular] => guanine[External]			0	0
	GROPCxtO	Excretion of glycerophosphatidylcholine	glycerophosphatidylcholine[Extracellular] => glycerophosphatidylcholine[External]			0	0
	GROPIxtO	Excretion of glycerophosphatidyl-D-myo-inositol	glycerophosphatidyl-D-myo-inositol[Extracellular] => glycerophosphatidyl-D-myo-inositol[External]			0	0
	GSNxtO	Excretion of guanosine	guanosine[Extracellular] => guanosine[External]			0	0
	HEXTO	Excretion of H(+)	H(+)[Extracellular] => H(+)[External]			0	0
	HISxtO	Excretion of L-histidine	L-histidine[Extracellular] => L-histidine[External]			0	0
	HYXNxtO	Excretion of hypoxanthine	hypoxanthine[Extracellular] => hypoxanthine[External]			0	0
	ILExtO	Excretion of L-isoleucine	L-isoleucine[Extracellular] => L-isoleucine[External]			0	0
	INSxtO	Excretion of inosine	inosine[Extracellular] => inosine[External]			0	0
	KxtO	Excretion of potassium	potassium[Extracellular] => potassium[External]			0	0
	LACxtO	Excretion of (R)-lactate	(R)-lactate[Extracellular] => (R)-lactate[External]			0	0
	LANOSTxtO	Excretion of lanosterol	lanosterol[Extracellular] => lanosterol[External]			0	0
	LEUxtO	Excretion of L-leucine	L-leucine[Extracellular] => L-leucine[External]			0	0
	LYSxtO	Excretion of L-lysine	L-lysine[Extracellular] => L-lysine[External]			0	0
	MALxtO	Excretion of malate	malate[Extracellular] => malate[External]			0	0
	MANxtO	Excretion of alpha-D-mannose	alpha-D-mannose[Extracellular] => alpha-D-mannose[External]			0	0
	MELIxtO	Excretion of melibiose	melibiose[Extracellular] => melibiose[External]			0	0
	METxtO	Excretion of L-methionine	L-methionine[Extracellular] => L-methionine[External]			0	0
	MIxtO	Excretion of myo-inositol	myo-inositol[Extracellular] => myo-inositol[External]			0	0
	MLTxtO	Excretion of maltose	maltose[Extracellular] => maltose[External]			0	0
	MMETxtO	Excretion of S-methyl-L-methionine	S-methyl-L-methionine[Extracellular] => S-methyl-L-methionine[External]			0	0
	MNTxtO	Excretion of D-mannitol	D-mannitol[Extracellular] => D-mannitol[External]			0	0
	MTHNxtO	Excretion of methane	methane[Extracellular] => methane[External]			0	0
	NAGxtO	Excretion of N-acetyl-D-glucosamine	N-acetyl-D-glucosamine[Extracellular] => N-acetyl-D-glucosamine[External]			0	0
	NAxtO	Excretion of sodium	sodium[Extracellular] => sodium[External]			0	0
	NH3xtO	Excretion of NH3	NH3[Extracellular] => NH3[External]			0	0
	NMNxtO	Excretion of nicotinamide mononucleotide	nicotinamide mononucleotide[Extracellular] => nicotinamide mononucleotide[External]			0	0
	O2xtO	Excretion of oxygen	oxygen[Extracellular] => oxygen[External]			0	0
	OGTxtO	Excretion of oxidized glutathione	oxidized glutathione[Extracellular] => oxidized glutathione[External]			0	0
	OPEPxtO	Excretion of oligopeptide	oligopeptide[Extracellular] => oligopeptide[External]			0	0
	ORNxtO	Excretion of L-ornithine	L-ornithine[Extracellular] => L-ornithine[External]			0	0
	PAPxtO	Excretion of adenosine 3',5'-bisphosphate	adenosine 3',5'-bisphosphate[Extracellular] => adenosine 3',5'-bisphosphate[External]			0	0
	PEPTxtO	Excretion of peptide	peptide[Extracellular] => peptide[External]			0	0
	PHExtO	Excretion of L-phenylalanine	L-phenylalanine[Extracellular] => L-phenylalanine[External]			0	0
	PIMExtO	Excretion of pimelic acid	pimelic acid[Extracellular] => pimelic acid[External]			0	0
	PIxtO	Excretion of phosphate	phosphate[Extracellular] => phosphate[External]			0	0
	PNTOxtO	Excretion of (R)-pantothenate	(R)-pantothenate[Extracellular] => (R)-pantothenate[External]			0	0
	PROxtO	Excretion of L-proline	L-proline[Extracellular] => L-proline[External]			0	0
	PTRSCxtO	Excretion of putrescine	putrescine[Extracellular] => putrescine[External]			0	0
	PYRxtO	Excretion of pyruvate	pyruvate[Extracellular] => pyruvate[External]			0.00298935	0.00780968
	RFLAVxtO	Excretion of riboflavin	riboflavin[Extracellular] => riboflavin[External]			0	0
	RIBxtO	Excretion of D-ribose	D-ribose[Extracellular] => D-ribose[External]			0	0
	RMNxtO	Excretion of D-rhamnose	D-rhamnose[Extracellular] => D-rhamnose[External]			0	0
	SAMxtO	Excretion of S-adenosyl-L-methionine	S-adenosyl-L-methionine[Extracellular] => S-adenosyl-L-methionine[External]			0	0
	SERxtO	Excretion of L-serine	L-serine[Extracellular] => L-serine[External]			0	0
	SLFxtO	Excretion of sulfate	sulfate[Extracellular] => sulfate[External]			0	0
	SORxtO	Excretion of sorbose	sorbose[Extracellular] => sorbose[External]			0	0
	SPRMDxtO	Excretion of spermidine	spermidine[Extracellular] => spermidine[External]			0	0
	SPRMxtO	Excretion of spermine	spermine[Extracellular] => spermine[External]			0	0
	SUCCxtO	Excretion of succinate	succinate[Extracellular] => succinate[External]			0	0
	SUCxtO	Excretion of sucrose	sucrose[Extracellular] => sucrose[External]			0	0
	THMxtO	Excretion of thiamin	thiamin[Extracellular] => thiamin[External]			0	0
	THRxtO	Excretion of L-threonine	L-threonine[Extracellular] => L-threonine[External]			0	0
	THYxtO	Excretion of thymine	thymine[Extracellular] => thymine[External]			0	0
	TRExtO	Excretion of alpha,alpha-trehalose	alpha,alpha-trehalose[Extracellular] => alpha,alpha-trehalose[External]			0	0
	TRPxtO	Excretion of L-tryptophan	L-tryptophan[Extracellular] => L-tryptophan[External]			0	0
	TYRxtO	Excretion of L-tyrosine	L-tyrosine[Extracellular] => L-tyrosine[External]			0	0
	URAxtO	Excretion of uracil	uracil[Extracellular] => uracil[External]			0	0
	UREAxtO	Excretion of urea	urea[Extracellular] => urea[External]			0	0
	URIxtO	Excretion of uridine	uridine[Extracellular] => uridine[External]			0	0
	VALxtO	Excretion of L-valine	L-valine[Extracellular] => L-valine[External]			0	0
	VB6xtO	Excretion of pyridoxine	pyridoxine[Extracellular] => pyridoxine[External]			0	0
	XANxtO	Excretion of xanthine	xanthine[Extracellular] => xanthine[External]			0	0
	XTSINExtO	Excretion of xanthosine	xanthosine[Extracellular] => xanthosine[External]			0	0
	XYLxtO	Excretion of D-xylose	D-xylose[Extracellular] => D-xylose[External]			0	0
	ZYMSTxtO	Excretion of zymosterol	zymosterol[Extracellular] => zymosterol[External]			0	0
	CLIPIDS	Model-specific reaction, used to group lipid formation for biomass production (carbon limited)	0.001531 1-phosphatidyl-1D-myo-inositols[Cytoplasm] + 5.6e-005 4,4-dimethylzymosterol[Cytoplasm] + 0.000206 acyl acids[Cytoplasm] + 9.6e-005 episterol[Cytoplasm] + 0.000125 ergosta-5,7,22,24(28)-tetraen-3beta-ol[Cytoplasm] + 0.000812 ergosterol ester[Cytoplasm] + 0.005603 ergosterol[Cytoplasm] + 0.000114 fecosterol[Cytoplasm] + 6.6e-005 inositol-mannose-P-inositol-P-D-ceramide[Cytoplasm] + 0.0003…			0	1000
	CBIOMASS	Biomass production, carbon limited	1.1358 1,3-beta-D-glucan[Cytoplasm] + 0.051 AMP[Cytoplasm] + 59.276 ATP[Cytoplasm] + 0.05 CMP[Cytoplasm] + 0.051 GMP[Cytoplasm] + 0.35734 L-alanine[Cytoplasm] + 0.13579 L-arginine[Cytoplasm] + 0.17152 L-asparagine[Cytoplasm] + 0.17152 L-aspartate[Cytoplasm] + 0.04288 L-cysteine[Cytoplasm] + 0.268 L-glutamate[Cytoplasm] + 0.268 L-glutamine[Cytoplasm] + 0.075041 L-histidine[Cytoplasm] + 0.17152 L-i…			0	1000
	NLIPIDS	Model-specific reaction, used to group lipid formation for biomass production (nitrogen limited)	0.001656 1-phosphatidyl-1D-myo-inositols[Cytoplasm] + 4.6e-005 4,4-dimethylzymosterol[Cytoplasm] + 0.000723 acyl acids[Cytoplasm] + 6.2e-005 episterol[Cytoplasm] + 0.000167 ergosta-5,7,22,24(28)-tetraen-3beta-ol[Cytoplasm] + 0.004632 ergosterol ester[Cytoplasm] + 0.005155 ergosterol[Cytoplasm] + 6.8e-005 fecosterol[Cytoplasm] + 9e-006 inositol-mannose-P-inositol-P-D-ceramide[Cytoplasm] + 7.5e-005…			0	0
	NBIOMASS	Biomass production, nitrogen limited	0.963 1,3-beta-D-glucan[Cytoplasm] + 0.04 AMP[Cytoplasm] + 59.276 ATP[Cytoplasm] + 0.039 CMP[Cytoplasm] + 0.04 GMP[Cytoplasm] + 0.252 L-alanine[Cytoplasm] + 0.098 L-arginine[Cytoplasm] + 0.153 L-asparagine[Cytoplasm] + 0.153 L-aspartate[Cytoplasm] + 0.044 L-cysteine[Cytoplasm] + 0.231 L-glutamate[Cytoplasm] + 0.231 L-glutamine[Cytoplasm] + 0.071 L-histidine[Cytoplasm] + 0.142 L-isoleucine[Cytopla…			0	0
	GROWTH	Growth	biomass[Cytoplasm] => biomass[Extracellular]			0	1000	1

## Sheet: anaerobic_nlimited
	reaction name	reaction id	reaction equation			lower bound (mmol/(gDw*h)	upper bound (mmol/(gDw*h)	Objective
	44DIMZYMSTxtI	Uptake of 4,4-dimethylzymosterol	4,4-dimethylzymosterol[External] => 4,4-dimethylzymosterol[Extracellular]			0	0
	ACALxtI	Uptake of acetaldehyde	acetaldehyde[External] => acetaldehyde[Extracellular]			0	0
	ACxtI	Uptake of acetate	acetate[External] => acetate[Extracellular]			0	0
	ADNxtI	Uptake of adenosine	adenosine[External] => adenosine[Extracellular]			0	0
	ADxtI	Uptake of adenine	adenine[External] => adenine[Extracellular]			0	0
	AKGxtI	Uptake of 2-oxoglutarate	2-oxoglutarate[External] => 2-oxoglutarate[Extracellular]			0	0
	ALAVxtI	Uptake of 5-aminolevulinate	5-aminolevulinate[External] => 5-aminolevulinate[Extracellular]			0	0
	ALAxtI	Uptake of L-alanine	L-alanine[External] => L-alanine[Extracellular]			0	0
	AMGxtI	Uptake of methylglucoside	methylglucoside[External] => methylglucoside[Extracellular]			0	0
	AONAxtI	Uptake of 8-amino-7-oxononanoate	8-amino-7-oxononanoate[External] => 8-amino-7-oxononanoate[Extracellular]			0	0
	ARABxtI	Uptake of D-arabinose	D-arabinose[External] => D-arabinose[Extracellular]			0	0
	ARGxtI	Uptake of L-arginine	L-arginine[External] => L-arginine[Extracellular]			0	0
	ASNxtI	Uptake of L-asparagine	L-asparagine[External] => L-asparagine[Extracellular]			0	0
	ASPxtI	Uptake of L-aspartate	L-aspartate[External] => L-aspartate[Extracellular]			0	0
	ATNxtI	Uptake of allantoin	allantoin[External] => allantoin[Extracellular]			0	0
	ATTxtI	Uptake of allantoate	allantoate[External] => allantoate[Extracellular]			0	0
	BMxtI	Uptake of biomass	biomass[External] => biomass[Extracellular]			0	0
	BTxtI	Uptake of biotin	biotin[External] => biotin[Extracellular]			0	0
	C100xtI	Uptake of decanoic acid	decanoic acid[External] => decanoic acid[Extracellular]			0	0
	C120xtI	Uptake of lauric acid	lauric acid[External] => lauric acid[Extracellular]			0	0
	C140xtI	Uptake of myristic acid	myristic acid[External] => myristic acid[Extracellular]			0	0
	C141xtI	Uptake of tetradecanoyl-9-ene acid	tetradecanoyl-9-ene acid[External] => tetradecanoyl-9-ene acid[Extracellular]			0	0
	C160xtI	Uptake of palmitic acid	palmitic acid[External] => palmitic acid[Extracellular]			0	0
	C161xtI	Uptake of hexadecanoyl-9-ene acid	hexadecanoyl-9-ene acid[External] => hexadecanoyl-9-ene acid[Extracellular]			0	0
	C180xtI	Uptake of stearic acid	stearic acid[External] => stearic acid[Extracellular]			0	0
	C181xtI	Uptake of octadecanoyl-9-ene acid	octadecanoyl-9-ene acid[External] => octadecanoyl-9-ene acid[Extracellular]			0	0
	C24xtI	Uptake of C24 acid	C24 acid[External] => C24 acid[Extracellular]			0	0
	C26xtI	Uptake of C26 acid	C26 acid[External] => C26 acid[Extracellular]			0	0
	CARxtI	Uptake of carnitinium	carnitinium[External] => carnitinium[Extracellular]			0	0
	CHOxtI	Uptake of choline	choline[External] => choline[Extracellular]			0	0
	CITxtI	Uptake of citrate	citrate[External] => citrate[Extracellular]			0	0
	CO2xtI	Uptake of CO2	CO2[External] => CO2[Extracellular]			0	0
	CYSxtI	Uptake of L-cysteine	L-cysteine[External] => L-cysteine[Extracellular]			0	0
	CYTDxtI	Uptake of cytidine	cytidine[External] => cytidine[Extracellular]			0	0
	CYTSxtI	Uptake of cytosine	cytosine[External] => cytosine[Extracellular]			0	0
	DANNAxtI	Uptake of 7,8-diaminononanoate	7,8-diaminononanoate[External] => 7,8-diaminononanoate[Extracellular]			0	0
	DAxtI	Uptake of deoxyadenosine	deoxyadenosine[External] => deoxyadenosine[Extracellular]			0	0
	DCxtI	Uptake of deoxycytidine	deoxycytidine[External] => deoxycytidine[Extracellular]			0	0
	DGxtI	Uptake of deoxyguanosine	deoxyguanosine[External] => deoxyguanosine[Extracellular]			0	0
	DINxtI	Uptake of deoxyinosine	deoxyinosine[External] => deoxyinosine[Extracellular]			0	0
	DIPEPxtI	Uptake of dipeptide	dipeptide[External] => dipeptide[Extracellular]			0	0
	DTTPxtI	Uptake of dTTP	dTTP[External] => dTTP[Extracellular]			0	0
	DTxtI	Uptake of thymidine	thymidine[External] => thymidine[Extracellular]			0	0
	DUxtI	Uptake of deoxyuridine	deoxyuridine[External] => deoxyuridine[Extracellular]			0	0
	EPISTxtI	Uptake of episterol	episterol[External] => episterol[Extracellular]			0	0
	ERG572224xtI	Uptake of ergosta-5,7,22,24(28)-tetraen-3beta-ol	ergosta-5,7,22,24(28)-tetraen-3beta-ol[External] => ergosta-5,7,22,24(28)-tetraen-3beta-ol[Extracellular]			0	0
	ERG722xtI	Uptake of 5alpha-ergosta-7,22-dien-3beta-ol	5alpha-ergosta-7,22-dien-3beta-ol[External] => 5alpha-ergosta-7,22-dien-3beta-ol[Extracellular]			0	0
	ERGOSTxtI	Uptake of ergosterol	ergosterol[External] => ergosterol[Extracellular]			0	0
	ETHxtI	Uptake of ethanol	ethanol[External] => ethanol[Extracellular]			0	0
	FCOSTxtI	Uptake of fecosterol	fecosterol[External] => fecosterol[Extracellular]			0	0
	FORxtI	Uptake of formate	formate[External] => formate[Extracellular]			0	0
	FRUxtI	Uptake of D-fructose	D-fructose[External] => D-fructose[Extracellular]			0	0
	FUCxtI	Uptake of beta-D-fucose	beta-D-fucose[External] => beta-D-fucose[Extracellular]			0	0
	FUMxtI	Uptake of fumarate	fumarate[External] => fumarate[Extracellular]			0	0
	GA6PxtI	Uptake of D-glucosamine 6-phosphate	D-glucosamine 6-phosphate[External] => D-glucosamine 6-phosphate[Extracellular]			0	0
	GABAxtI	Uptake of gamma-aminobutyrate	gamma-aminobutyrate[External] => gamma-aminobutyrate[Extracellular]			0	0
	GLACxtI	Uptake of D-galactose	D-galactose[External] => D-galactose[Extracellular]			0	0
	GLALxtI	Uptake of glycolaldehyde	glycolaldehyde[External] => glycolaldehyde[Extracellular]			0	0
	GLAMxtI	Uptake of glucosamine	glucosamine[External] => glucosamine[Extracellular]			0	0
	GLCxtI	Uptake of alpha-D-glucose	alpha-D-glucose[External] => alpha-D-glucose[Extracellular]			5.15554	5.25142
	GLNxtI	Uptake of L-glutamine	L-glutamine[External] => L-glutamine[Extracellular]			0	0
	GLTxtI	Uptake of L-glucitol	L-glucitol[External] => L-glucitol[Extracellular]			0	0
	GLUxtI	Uptake of L-glutamate	L-glutamate[External] => L-glutamate[Extracellular]			0	0
	GLxtI	Uptake of glycerol	glycerol[External] => glycerol[Extracellular]			0	0
	GLYxtI	Uptake of glycine	glycine[External] => glycine[Extracellular]			0	0
	GNxtI	Uptake of guanine	guanine[External] => guanine[Extracellular]			0	0
	GROPCxtI	Uptake of glycerophosphatidylcholine	glycerophosphatidylcholine[External] => glycerophosphatidylcholine[Extracellular]			0	0
	GROPIxtI	Uptake of glycerophosphatidyl-D-myo-inositol	glycerophosphatidyl-D-myo-inositol[External] => glycerophosphatidyl-D-myo-inositol[Extracellular]			0	0
	GSNxtI	Uptake of guanosine	guanosine[External] => guanosine[Extracellular]			0	0
	HEXTI	Uptake of H(+)	H(+)[External] => H(+)[Extracellular]			0	0
	HISxtI	Uptake of L-histidine	L-histidine[External] => L-histidine[Extracellular]			0	0
	HYXNxtI	Uptake of hypoxanthine	hypoxanthine[External] => hypoxanthine[Extracellular]			0	0
	ILExtI	Uptake of L-isoleucine	L-isoleucine[External] => L-isoleucine[Extracellular]			0	0
	INSxtI	Uptake of inosine	inosine[External] => inosine[Extracellular]			0	0
	KxtI	Uptake of potassium	potassium[External] => potassium[Extracellular]			0	0
	LACxtI	Uptake of (R)-lactate	(R)-lactate[External] => (R)-lactate[Extracellular]			0	0
	LANOSTxtI	Uptake of lanosterol	lanosterol[External] => lanosterol[Extracellular]			0	0
	LEUxtI	Uptake of L-leucine	L-leucine[External] => L-leucine[Extracellular]			0	0
	LYSxtI	Uptake of L-lysine	L-lysine[External] => L-lysine[Extracellular]			0	0
	MALxtI	Uptake of malate	malate[External] => malate[Extracellular]			0	0
	MANxtI	Uptake of alpha-D-mannose	alpha-D-mannose[External] => alpha-D-mannose[Extracellular]			0	0
	MELIxtI	Uptake of melibiose	melibiose[External] => melibiose[Extracellular]			0	0
	METxtI	Uptake of L-methionine	L-methionine[External] => L-methionine[Extracellular]			0	0
	MIxtI	Uptake of myo-inositol	myo-inositol[External] => myo-inositol[Extracellular]			0	0
	MLTxtI	Uptake of maltose	maltose[External] => maltose[Extracellular]			0	0
	MMETxtI	Uptake of S-methyl-L-methionine	S-methyl-L-methionine[External] => S-methyl-L-methionine[Extracellular]			0	0
	MNTxtI	Uptake of D-mannitol	D-mannitol[External] => D-mannitol[Extracellular]			0	0
	MTHNxtI	Uptake of methane	methane[External] => methane[Extracellular]			0	0
	NAGxtI	Uptake of N-acetyl-D-glucosamine	N-acetyl-D-glucosamine[External] => N-acetyl-D-glucosamine[Extracellular]			0	0
	NAxtI	Uptake of sodium	sodium[External] => sodium[Extracellular]			0	0
	NH3xtI	Uptake of NH3	NH3[External] => NH3[Extracellular]			0	0
	NMNxtI	Uptake of nicotinamide mononucleotide	nicotinamide mononucleotide[External] => nicotinamide mononucleotide[Extracellular]			0	0
	O2xtI	Uptake of oxygen	oxygen[External] => oxygen[Extracellular]			0	1000
	OGTxtI	Uptake of oxidized glutathione	oxidized glutathione[External] => oxidized glutathione[Extracellular]			0	0
	OPEPxtI	Uptake of oligopeptide	oligopeptide[External] => oligopeptide[Extracellular]			0	0
	ORNxtI	Uptake of L-ornithine	L-ornithine[External] => L-ornithine[Extracellular]			0	0
	PAPxtI	Uptake of adenosine 3',5'-bisphosphate	adenosine 3',5'-bisphosphate[External] => adenosine 3',5'-bisphosphate[Extracellular]			0	0
	PEPTxtI	Uptake of peptide	peptide[External] => peptide[Extracellular]			0	0
	PHExtI	Uptake of L-phenylalanine	L-phenylalanine[External] => L-phenylalanine[Extracellular]			0	0
	PIMExtI	Uptake of pimelic acid	pimelic acid[External] => pimelic acid[Extracellular]			0	0
	PIxtI	Uptake of phosphate	phosphate[External] => phosphate[Extracellular]			0	1000
	PNTOxtI	Uptake of (R)-pantothenate	(R)-pantothenate[External] => (R)-pantothenate[Extracellular]			0	0
	PROxtI	Uptake of L-proline	L-proline[External] => L-proline[Extracellular]			0	0
	PTRSCxtI	Uptake of putrescine	putrescine[External] => putrescine[Extracellular]			0	0
	PYRxtI	Uptake of pyruvate	pyruvate[External] => pyruvate[Extracellular]			0	0
	RFLAVxtI	Uptake of riboflavin	riboflavin[External] => riboflavin[Extracellular]			0	0
	RIBxtI	Uptake of D-ribose	D-ribose[External] => D-ribose[Extracellular]			0	0
	RMNxtI	Uptake of D-rhamnose	D-rhamnose[External] => D-rhamnose[Extracellular]			0	0
	SAMxtI	Uptake of S-adenosyl-L-methionine	S-adenosyl-L-methionine[External] => S-adenosyl-L-methionine[Extracellular]			0	0
	SERxtI	Uptake of L-serine	L-serine[External] => L-serine[Extracellular]			0	0
	SLFxtI	Uptake of sulfate	sulfate[External] => sulfate[Extracellular]			0	1000
	SORxtI	Uptake of sorbose	sorbose[External] => sorbose[Extracellular]			0	0
	SPRMDxtI	Uptake of spermidine	spermidine[External] => spermidine[Extracellular]			0	0
	SPRMxtI	Uptake of spermine	spermine[External] => spermine[Extracellular]			0	0
	SUCCxtI	Uptake of succinate	succinate[External] => succinate[Extracellular]			0	0
	SUCxtI	Uptake of sucrose	sucrose[External] => sucrose[Extracellular]			0	0
	THMxtI	Uptake of thiamin	thiamin[External] => thiamin[Extracellular]			0	0
	THRxtI	Uptake of L-threonine	L-threonine[External] => L-threonine[Extracellular]			0	0
	THYxtI	Uptake of thymine	thymine[External] => thymine[Extracellular]			0	0
	TRExtI	Uptake of alpha,alpha-trehalose	alpha,alpha-trehalose[External] => alpha,alpha-trehalose[Extracellular]			0	0
	TRPxtI	Uptake of L-tryptophan	L-tryptophan[External] => L-tryptophan[Extracellular]			0	0
	TYRxtI	Uptake of L-tyrosine	L-tyrosine[External] => L-tyrosine[Extracellular]			0	0
	URAxtI	Uptake of uracil	uracil[External] => uracil[Extracellular]			0	0
	UREAxtI	Uptake of urea	urea[External] => urea[Extracellular]			0	0
	URIxtI	Uptake of uridine	uridine[External] => uridine[Extracellular]			0	0
	VALxtI	Uptake of L-valine	L-valine[External] => L-valine[Extracellular]			0	0
	VB6xtI	Uptake of pyridoxine	pyridoxine[External] => pyridoxine[Extracellular]			0	0
	XANxtI	Uptake of xanthine	xanthine[External] => xanthine[Extracellular]			0	0
	XTSINExtI	Uptake of xanthosine	xanthosine[External] => xanthosine[Extracellular]			0	0
	XYLxtI	Uptake of D-xylose	D-xylose[External] => D-xylose[Extracellular]			0	0
	ZYMSTxtI	Uptake of zymosterol	zymosterol[External] => zymosterol[Extracellular]			0	0
	44DIMZYMSTxtO	Excretion of 4,4-dimethylzymosterol	4,4-dimethylzymosterol[Extracellular] => 4,4-dimethylzymosterol[External]			0	0
	ACALxtO	Excretion of acetaldehyde	acetaldehyde[Extracellular] => acetaldehyde[External]			0	0
	ACxtO	Excretion of acetate	acetate[Extracellular] => acetate[External]			0.0364105	0.0421465
	ADNxtO	Excretion of adenosine	adenosine[Extracellular] => adenosine[External]			0	0
	ADxtO	Excretion of adenine	adenine[Extracellular] => adenine[External]			0	0
	AKGxtO	Excretion of 2-oxoglutarate	2-oxoglutarate[Extracellular] => 2-oxoglutarate[External]			0	0
	ALAVxtO	Excretion of 5-aminolevulinate	5-aminolevulinate[Extracellular] => 5-aminolevulinate[External]			0	0
	ALAxtO	Excretion of L-alanine	L-alanine[Extracellular] => L-alanine[External]			0	0
	AMGxtO	Excretion of methylglucoside	methylglucoside[Extracellular] => methylglucoside[External]			0	0
	AONAxtO	Excretion of 8-amino-7-oxononanoate	8-amino-7-oxononanoate[Extracellular] => 8-amino-7-oxononanoate[External]			0	0
	ARABxtO	Excretion of D-arabinose	D-arabinose[Extracellular] => D-arabinose[External]			0	0
	ARGxtO	Excretion of L-arginine	L-arginine[Extracellular] => L-arginine[External]			0	0
	ASNxtO	Excretion of L-asparagine	L-asparagine[Extracellular] => L-asparagine[External]			0	0
	ASPxtO	Excretion of L-aspartate	L-aspartate[Extracellular] => L-aspartate[External]			0	0
	ATNxtO	Excretion of allantoin	allantoin[Extracellular] => allantoin[External]			0	0
	ATTxtO	Excretion of allantoate	allantoate[Extracellular] => allantoate[External]			0	0
	BMxtO	Excretion of biomass	biomass[Extracellular] => biomass[External]			0	1000
	BTxtO	Excretion of biotin	biotin[Extracellular] => biotin[External]			0	0
	C100xtO	Excretion of decanoic acid	decanoic acid[Extracellular] => decanoic acid[External]			0	0
	C120xtO	Excretion of lauric acid	lauric acid[Extracellular] => lauric acid[External]			0	0
	C140xtO	Excretion of myristic acid	myristic acid[Extracellular] => myristic acid[External]			0	0
	C141xtO	Excretion of tetradecanoyl-9-ene acid	tetradecanoyl-9-ene acid[Extracellular] => tetradecanoyl-9-ene acid[External]			0	0
	C160xtO	Excretion of palmitic acid	palmitic acid[Extracellular] => palmitic acid[External]			0	0
	C161xtO	Excretion of hexadecanoyl-9-ene acid	hexadecanoyl-9-ene acid[Extracellular] => hexadecanoyl-9-ene acid[External]			0	0
	C180xtO	Excretion of stearic acid	stearic acid[Extracellular] => stearic acid[External]			0	0
	C181xtO	Excretion of octadecanoyl-9-ene acid	octadecanoyl-9-ene acid[Extracellular] => octadecanoyl-9-ene acid[External]			0	0
	C24xtO	Excretion of C24 acid	C24 acid[Extracellular] => C24 acid[External]			0	0
	C26xtO	Excretion of C26 acid	C26 acid[Extracellular] => C26 acid[External]			0	0
	CARxtO	Excretion of carnitinium	carnitinium[Extracellular] => carnitinium[External]			0	0
	CHOxtO	Excretion of choline	choline[Extracellular] => choline[External]			0	0
	CITxtO	Excretion of citrate	citrate[Extracellular] => citrate[External]			0	0
	CO2xtO	Excretion of CO2	CO2[Extracellular] => CO2[External]			0	1000
	CYSxtO	Excretion of L-cysteine	L-cysteine[Extracellular] => L-cysteine[External]			0	0
	CYTDxtO	Excretion of cytidine	cytidine[Extracellular] => cytidine[External]			0	0
	CYTSxtO	Excretion of cytosine	cytosine[Extracellular] => cytosine[External]			0	0
	DANNAxtO	Excretion of 7,8-diaminononanoate	7,8-diaminononanoate[Extracellular] => 7,8-diaminononanoate[External]			0	0
	DAxtO	Excretion of deoxyadenosine	deoxyadenosine[Extracellular] => deoxyadenosine[External]			0	0
	DCxtO	Excretion of deoxycytidine	deoxycytidine[Extracellular] => deoxycytidine[External]			0	0
	DGxtO	Excretion of deoxyguanosine	deoxyguanosine[Extracellular] => deoxyguanosine[External]			0	0
	DINxtO	Excretion of deoxyinosine	deoxyinosine[Extracellular] => deoxyinosine[External]			0	0
	DIPEPxtO	Excretion of dipeptide	dipeptide[Extracellular] => dipeptide[External]			0	0
	DTTPxtO	Excretion of dTTP	dTTP[Extracellular] => dTTP[External]			0	0
	DTxtO	Excretion of thymidine	thymidine[Extracellular] => thymidine[External]			0	0
	DUxtO	Excretion of deoxyuridine	deoxyuridine[Extracellular] => deoxyuridine[External]			0	0
	EPISTxtO	Excretion of episterol	episterol[Extracellular] => episterol[External]			0	0
	ERG572224xtO	Excretion of ergosta-5,7,22,24(28)-tetraen-3beta-ol	ergosta-5,7,22,24(28)-tetraen-3beta-ol[Extracellular] => ergosta-5,7,22,24(28)-tetraen-3beta-ol[External]			0	0
	ERG722xtO	Excretion of 5alpha-ergosta-7,22-dien-3beta-ol	5alpha-ergosta-7,22-dien-3beta-ol[Extracellular] => 5alpha-ergosta-7,22-dien-3beta-ol[External]			0	0
	ERGOSTxtO	Excretion of ergosterol	ergosterol[Extracellular] => ergosterol[External]			0	0
	ETHxtO	Excretion of ethanol	ethanol[Extracellular] => ethanol[External]			4.45943	4.50492
	FCOSTxtO	Excretion of fecosterol	fecosterol[Extracellular] => fecosterol[External]			0	0
	FORxtO	Excretion of formate	formate[Extracellular] => formate[External]			0	0
	FRUxtO	Excretion of D-fructose	D-fructose[Extracellular] => D-fructose[External]			0	0
	FUCxtO	Excretion of beta-D-fucose	beta-D-fucose[Extracellular] => beta-D-fucose[External]			0	0
	FUMxtO	Excretion of fumarate	fumarate[Extracellular] => fumarate[External]			0	0
	GA6PxtO	Excretion of D-glucosamine 6-phosphate	D-glucosamine 6-phosphate[Extracellular] => D-glucosamine 6-phosphate[External]			0	0
	GABAxtO	Excretion of gamma-aminobutyrate	gamma-aminobutyrate[Extracellular] => gamma-aminobutyrate[External]			0	0
	GLACxtO	Excretion of D-galactose	D-galactose[Extracellular] => D-galactose[External]			0	0
	GLALxtO	Excretion of glycolaldehyde	glycolaldehyde[Extracellular] => glycolaldehyde[External]			0	0
	GLAMxtO	Excretion of glucosamine	glucosamine[Extracellular] => glucosamine[External]			0	0
	GLCxtO	Excretion of alpha-D-glucose	alpha-D-glucose[Extracellular] => alpha-D-glucose[External]			0	0
	GLNxtO	Excretion of L-glutamine	L-glutamine[Extracellular] => L-glutamine[External]			0	0
	GLTxtO	Excretion of L-glucitol	L-glucitol[Extracellular] => L-glucitol[External]			0	0
	GLUxtO	Excretion of L-glutamate	L-glutamate[Extracellular] => L-glutamate[External]			0	0
	GLxtO	Excretion of glycerol	glycerol[Extracellular] => glycerol[External]			1.48648	1.50164
	GLYxtO	Excretion of glycine	glycine[Extracellular] => glycine[External]			0	0
	GNxtO	Excretion of guanine	guanine[Extracellular] => guanine[External]			0	0
	GROPCxtO	Excretion of glycerophosphatidylcholine	glycerophosphatidylcholine[Extracellular] => glycerophosphatidylcholine[External]			0	0
	GROPIxtO	Excretion of glycerophosphatidyl-D-myo-inositol	glycerophosphatidyl-D-myo-inositol[Extracellular] => glycerophosphatidyl-D-myo-inositol[External]			0	0
	GSNxtO	Excretion of guanosine	guanosine[Extracellular] => guanosine[External]			0	0
	HEXTO	Excretion of H(+)	H(+)[Extracellular] => H(+)[External]			0	0
	HISxtO	Excretion of L-histidine	L-histidine[Extracellular] => L-histidine[External]			0	0
	HYXNxtO	Excretion of hypoxanthine	hypoxanthine[Extracellular] => hypoxanthine[External]			0	0
	ILExtO	Excretion of L-isoleucine	L-isoleucine[Extracellular] => L-isoleucine[External]			0	0
	INSxtO	Excretion of inosine	inosine[Extracellular] => inosine[External]			0	0
	KxtO	Excretion of potassium	potassium[Extracellular] => potassium[External]			0	0
	LACxtO	Excretion of (R)-lactate	(R)-lactate[Extracellular] => (R)-lactate[External]			0	0
	LANOSTxtO	Excretion of lanosterol	lanosterol[Extracellular] => lanosterol[External]			0	0
	LEUxtO	Excretion of L-leucine	L-leucine[Extracellular] => L-leucine[External]			0	0
	LYSxtO	Excretion of L-lysine	L-lysine[Extracellular] => L-lysine[External]			0	0
	MALxtO	Excretion of malate	malate[Extracellular] => malate[External]			0	0
	MANxtO	Excretion of alpha-D-mannose	alpha-D-mannose[Extracellular] => alpha-D-mannose[External]			0	0
	MELIxtO	Excretion of melibiose	melibiose[Extracellular] => melibiose[External]			0	0
	METxtO	Excretion of L-methionine	L-methionine[Extracellular] => L-methionine[External]			0	0
	MIxtO	Excretion of myo-inositol	myo-inositol[Extracellular] => myo-inositol[External]			0	0
	MLTxtO	Excretion of maltose	maltose[Extracellular] => maltose[External]			0	0
	MMETxtO	Excretion of S-methyl-L-methionine	S-methyl-L-methionine[Extracellular] => S-methyl-L-methionine[External]			0	0
	MNTxtO	Excretion of D-mannitol	D-mannitol[Extracellular] => D-mannitol[External]			0	0
	MTHNxtO	Excretion of methane	methane[Extracellular] => methane[External]			0	0
	NAGxtO	Excretion of N-acetyl-D-glucosamine	N-acetyl-D-glucosamine[Extracellular] => N-acetyl-D-glucosamine[External]			0	0
	NAxtO	Excretion of sodium	sodium[Extracellular] => sodium[External]			0	0
	NH3xtO	Excretion of NH3	NH3[Extracellular] => NH3[External]			0	0
	NMNxtO	Excretion of nicotinamide mononucleotide	nicotinamide mononucleotide[Extracellular] => nicotinamide mononucleotide[External]			0	0
	O2xtO	Excretion of oxygen	oxygen[Extracellular] => oxygen[External]			0	0
	OGTxtO	Excretion of oxidized glutathione	oxidized glutathione[Extracellular] => oxidized glutathione[External]			0	0
	OPEPxtO	Excretion of oligopeptide	oligopeptide[Extracellular] => oligopeptide[External]			0	0
	ORNxtO	Excretion of L-ornithine	L-ornithine[Extracellular] => L-ornithine[External]			0	0
	PAPxtO	Excretion of adenosine 3',5'-bisphosphate	adenosine 3',5'-bisphosphate[Extracellular] => adenosine 3',5'-bisphosphate[External]			0	0
	PEPTxtO	Excretion of peptide	peptide[Extracellular] => peptide[External]			0	0
	PHExtO	Excretion of L-phenylalanine	L-phenylalanine[Extracellular] => L-phenylalanine[External]			0	0
	PIMExtO	Excretion of pimelic acid	pimelic acid[Extracellular] => pimelic acid[External]			0	0
	PIxtO	Excretion of phosphate	phosphate[Extracellular] => phosphate[External]			0	0
	PNTOxtO	Excretion of (R)-pantothenate	(R)-pantothenate[Extracellular] => (R)-pantothenate[External]			0	0
	PROxtO	Excretion of L-proline	L-proline[Extracellular] => L-proline[External]			0	0
	PTRSCxtO	Excretion of putrescine	putrescine[Extracellular] => putrescine[External]			0	0
	PYRxtO	Excretion of pyruvate	pyruvate[Extracellular] => pyruvate[External]			0.00298935	0.00780968
	RFLAVxtO	Excretion of riboflavin	riboflavin[Extracellular] => riboflavin[External]			0	0
	RIBxtO	Excretion of D-ribose	D-ribose[Extracellular] => D-ribose[External]			0	0
	RMNxtO	Excretion of D-rhamnose	D-rhamnose[Extracellular] => D-rhamnose[External]			0	0
	SAMxtO	Excretion of S-adenosyl-L-methionine	S-adenosyl-L-methionine[Extracellular] => S-adenosyl-L-methionine[External]			0	0
	SERxtO	Excretion of L-serine	L-serine[Extracellular] => L-serine[External]			0	0
	SLFxtO	Excretion of sulfate	sulfate[Extracellular] => sulfate[External]			0	0
	SORxtO	Excretion of sorbose	sorbose[Extracellular] => sorbose[External]			0	0
	SPRMDxtO	Excretion of spermidine	spermidine[Extracellular] => spermidine[External]			0	0
	SPRMxtO	Excretion of spermine	spermine[Extracellular] => spermine[External]			0	0
	SUCCxtO	Excretion of succinate	succinate[Extracellular] => succinate[External]			0.013404	0.0265003
	SUCxtO	Excretion of sucrose	sucrose[Extracellular] => sucrose[External]			0	0
	THMxtO	Excretion of thiamin	thiamin[Extracellular] => thiamin[External]			0	0
	THRxtO	Excretion of L-threonine	L-threonine[Extracellular] => L-threonine[External]			0	0
	THYxtO	Excretion of thymine	thymine[Extracellular] => thymine[External]			0	0
	TRExtO	Excretion of alpha,alpha-trehalose	alpha,alpha-trehalose[Extracellular] => alpha,alpha-trehalose[External]			0	0
	TRPxtO	Excretion of L-tryptophan	L-tryptophan[Extracellular] => L-tryptophan[External]			0	0
	TYRxtO	Excretion of L-tyrosine	L-tyrosine[Extracellular] => L-tyrosine[External]			0	0
	URAxtO	Excretion of uracil	uracil[Extracellular] => uracil[External]			0	0
	UREAxtO	Excretion of urea	urea[Extracellular] => urea[External]			0	0
	URIxtO	Excretion of uridine	uridine[Extracellular] => uridine[External]			0	0
	VALxtO	Excretion of L-valine	L-valine[Extracellular] => L-valine[External]			0	0
	VB6xtO	Excretion of pyridoxine	pyridoxine[Extracellular] => pyridoxine[External]			0	0
	XANxtO	Excretion of xanthine	xanthine[Extracellular] => xanthine[External]			0	0
	XTSINExtO	Excretion of xanthosine	xanthosine[Extracellular] => xanthosine[External]			0	0
	XYLxtO	Excretion of D-xylose	D-xylose[Extracellular] => D-xylose[External]			0	0
	ZYMSTxtO	Excretion of zymosterol	zymosterol[Extracellular] => zymosterol[External]			0	0
	CLIPIDS	Model-specific reaction, used to group lipid formation for biomass production (carbon limited)	0.001531 1-phosphatidyl-1D-myo-inositols[Cytoplasm] + 5.6e-005 4,4-dimethylzymosterol[Cytoplasm] + 0.000206 acyl acids[Cytoplasm] + 9.6e-005 episterol[Cytoplasm] + 0.000125 ergosta-5,7,22,24(28)-tetraen-3beta-ol[Cytoplasm] + 0.000812 ergosterol ester[Cytoplasm] + 0.005603 ergosterol[Cytoplasm] + 0.000114 fecosterol[Cytoplasm] + 6.6e-005 inositol-mannose-P-inositol-P-D-ceramide[Cytoplasm] + 0.0003…			0	0
	CBIOMASS	Biomass production, carbon limited	1.1358 1,3-beta-D-glucan[Cytoplasm] + 0.051 AMP[Cytoplasm] + 59.276 ATP[Cytoplasm] + 0.05 CMP[Cytoplasm] + 0.051 GMP[Cytoplasm] + 0.35734 L-alanine[Cytoplasm] + 0.13579 L-arginine[Cytoplasm] + 0.17152 L-asparagine[Cytoplasm] + 0.17152 L-aspartate[Cytoplasm] + 0.04288 L-cysteine[Cytoplasm] + 0.268 L-glutamate[Cytoplasm] + 0.268 L-glutamine[Cytoplasm] + 0.075041 L-histidine[Cytoplasm] + 0.17152 L-i…			0	0
	NLIPIDS	Model-specific reaction, used to group lipid formation for biomass production (nitrogen limited)	0.001656 1-phosphatidyl-1D-myo-inositols[Cytoplasm] + 4.6e-005 4,4-dimethylzymosterol[Cytoplasm] + 0.000723 acyl acids[Cytoplasm] + 6.2e-005 episterol[Cytoplasm] + 0.000167 ergosta-5,7,22,24(28)-tetraen-3beta-ol[Cytoplasm] + 0.004632 ergosterol ester[Cytoplasm] + 0.005155 ergosterol[Cytoplasm] + 6.8e-005 fecosterol[Cytoplasm] + 9e-006 inositol-mannose-P-inositol-P-D-ceramide[Cytoplasm] + 7.5e-005…			0	1000
	NBIOMASS	Biomass production, nitrogen limited	0.963 1,3-beta-D-glucan[Cytoplasm] + 0.04 AMP[Cytoplasm] + 59.276 ATP[Cytoplasm] + 0.039 CMP[Cytoplasm] + 0.04 GMP[Cytoplasm] + 0.252 L-alanine[Cytoplasm] + 0.098 L-arginine[Cytoplasm] + 0.153 L-asparagine[Cytoplasm] + 0.153 L-aspartate[Cytoplasm] + 0.044 L-cysteine[Cytoplasm] + 0.231 L-glutamate[Cytoplasm] + 0.231 L-glutamine[Cytoplasm] + 0.071 L-histidine[Cytoplasm] + 0.142 L-isoleucine[Cytopla…			0	1000
	GROWTH	Growth	biomass[Cytoplasm] => biomass[Extracellular]			0	1000	1

## Sheet: fluxes
	Aerobic C-limited		Aerobic N-limited		Anaerobic C-limited		Anaerobic N-limited
	average flux	variance	average flux	variance	average flux	variance	average flux	variance
AAC1	0.50378	3.2421	3.2822	96.6284	0.50378	3.2421	3.2822	96.6284
AAH1_1	0.0021774	0.0066931	0.016711	0.14065	0.0021774	0.0066931	0.016711	0.14065
AAH1_2	0.0058061	0.025139	0.023257	0.40337	0.0058061	0.025139	0.023257	0.40337
AAH1_3	0.0014515	0.0062912	0.0058143	0.10095	0.0014515	0.0062912	0.0058143	0.10095
AAT1_1	0.003137	0.10924	0.068235	4.1965	0.003137	0.10924	0.068235	4.1965
AAT1_2	5.5483e-020	3.0386e-036	1.9044e-012	1.083e-020	5.5483e-020	3.0386e-036	1.9044e-012	1.083e-020
AAT2_1	0.33225	0.21469	0.1149	5.882	0.33225	0.21469	0.1149	5.882
AAT2_3	0	0	0	0	0	0	0	0
AAT2_4	0	0	0	0	0	0	0	0
ABZ1	0	0	0	0	0	0	0	0
ACC1	0.0020564	0.00043626	0.055456	0.075464	0.0020564	0.00043626	0.055456	0.075464
ACH1	0.01333	0.029749	0.013489	0.2139	0.01333	0.029749	0.013489	0.2139
ACO1	0.084951	0.080805	0.70469	2.2665	0.084951	0.080805	0.70469	2.2665
ACP1	0.30103	1.0547	3.8049	22.0471	0.30103	1.0547	3.8049	22.0471
ACS1	0.40076	0.12357	3.1846	2.4275	0.40076	0.12357	3.1846	2.4275
ADE1	-6.4231e-018	1.8095e-031	5.1495e-018	4.3544e-032	-6.4231e-018	1.8095e-031	5.1495e-018	4.3544e-032
ADE12	0.017117	0.084887	0.066394	1.4835	0.017117	0.084887	0.066394	1.4835
ADE13_1	-6.4231e-018	1.8095e-031	5.1495e-018	4.3544e-032	-6.4231e-018	1.8095e-031	5.1495e-018	4.3544e-032
ADE13_2	0.017117	0.084887	0.066394	1.4835	0.017117	0.084887	0.066394	1.4835
ADE16_1	-6.3799e-018	1.8096e-031	1.9884e-012	1.1806e-020	-6.3799e-018	1.8096e-031	1.9884e-012	1.1806e-020
ADE16_2	-6.3799e-018	1.8096e-031	1.9884e-012	1.1806e-020	-6.3799e-018	1.8096e-031	1.9884e-012	1.1806e-020
ADE2	6.4231e-018	1.8095e-031	-5.1495e-018	4.3544e-032	6.4231e-018	1.8095e-031	-5.1495e-018	4.3544e-032
ADE3_1	-0.30508	0.07588	-0.10657	1.8745	-0.30508	0.07588	-0.10657	1.8745
ADE3_2	0.28927	0.02169	0.0253	0.063802	0.28927	0.02169	0.0253	0.063802
ADE3_3	-0.28927	0.02169	-0.0253	0.063802	-0.28927	0.02169	-0.0253	0.063802
ADE4	-6.4231e-018	1.8095e-031	5.1495e-018	4.3544e-032	-6.4231e-018	1.8095e-031	5.1495e-018	4.3544e-032
ADE5_7_1	-6.4231e-018	1.8095e-031	5.1495e-018	4.3544e-032	-6.4231e-018	1.8095e-031	5.1495e-018	4.3544e-032
ADE5_7_2	-6.4231e-018	1.8095e-031	5.1495e-018	4.3544e-032	-6.4231e-018	1.8095e-031	5.1495e-018	4.3544e-032
ADE6	-6.4231e-018	1.8095e-031	5.1495e-018	4.3544e-032	-6.4231e-018	1.8095e-031	5.1495e-018	4.3544e-032
ADE8	-6.4231e-018	1.8095e-031	5.1495e-018	4.3544e-032	-6.4231e-018	1.8095e-031	5.1495e-018	4.3544e-032
ADH1	-3.7048	0.0052723	-4.605	0.30332	-3.7048	0.0052723	-4.605	0.30332
ADH3	0.0044798	0.0053245	0.10712	0.30969	0.0044798	0.0053245	0.10712	0.30969
ADK1_1	0	0	0	0	0	0	0	0
ADK1_2	0	0	0	0	0	0	0	0
ADK1_3	0.94904	0.39594	3.5257	6.1489	0.94904	0.39594	3.5257	6.1489
ADK2_1	-0.067582	0.84014	-0.17266	19.2281	-0.067582	0.84014	-0.17266	19.2281
ADK2_2	0.067582	0.84014	0.17266	19.2281	0.067582	0.84014	0.17266	19.2281
ADK2_3	0	0	0	0	0	0	0	0
ADY2	0	0	-0.041186	4.5884e-006	0	0	-0.041186	4.5884e-006
AGC1_1	0.0071924	0.096182	0.11401	3.3985	0.0071924	0.096182	0.11401	3.3985
AGC1_2	-0.003137	0.10924	-0.068235	4.1965	-0.003137	0.10924	-0.068235	4.1965
AGP1_1	0	0	0	0	0	0	0	0
AGP1_10	0	0	0	0	0	0	0	0
AGP1_11	0	0	0	0	0	0	0	0
AGP1_12	0	0	0	0	0	0	0	0
AGP1_13	0	0	0	0	0	0	0	0
AGP1_2	0	0	0	0	0	0	0	0
AGP1_3	0	0	0	0	0	0	0	0
AGP1_4	0	0	0	0	0	0	0	0
AGP1_5	0	0	0	0	0	0	0	0
AGP1_6	0	0	0	0	0	0	0	0
AGP1_7	0	0	0	0	0	0	0	0
AGP1_8	0	0	0	0	0	0	0	0
AGP1_9	0	0	0	0	0	0	0	0
AGP2	0	0	0	0	0	0	0	0
AGP3_2	0	0	0	0	0	0	0	0
ALA1	0	0	0	0	0	0	0	0
ALD2	0.0034619	0.0024627	0.038251	0.15226	0.0034619	0.0024627	0.038251	0.15226
ALD4_1	0.0026642	0.0042333	0.015157	0.1368	0.0026642	0.0042333	0.015157	0.1368
ALD4_2	0.0018156	0.0011008	0.091966	0.17568	0.0018156	0.0011008	0.091966	0.17568
ALD5_2	0	0	0	0	0	0	0	0
ALD6	0.052374	0.013221	2.9109	2.0143	0.052374	0.013221	2.9109	2.0143
ALP1	0	0	0	0	0	0	0	0
AMD1_1	0.046537	0.11841	0.11975	1.8498	0.046537	0.11841	0.11975	1.8498
AMD1_2	0.017581	0.10922	0.077573	1.7604	0.017581	0.10922	0.077573	1.7604
AMD2_1	0	0	0	0	0	0	0	0
AMD2_2	0	0	0	0	0	0	0	0
AMD2_3	0	0	0	0	0	0	0	0
APA1_1	0.038856	0.071846	0.099142	1.0122	0.038856	0.071846	0.099142	1.0122
APA1_2	0	0	0	0	0	0	0	0
APA1_3	-0.0065171	0.063391	-0.025833	0.99604	-0.0065171	0.063391	-0.025833	0.99604
APA2	0.0065171	0.063391	0.025833	0.99604	0.0065171	0.063391	0.025833	0.99604
APT1	0.0017176	0.0079495	0.0064584	0.12455	0.0017176	0.0079495	0.0064584	0.12455
ARA1_1	0	0	0	0	0	0	0	0
ARA1_2	0	0	0	0	0	0	0	0
ARG1	0.0042393	0.0066923	0.016981	0.10738	0.0042393	0.0066923	0.016981	0.10738
ARG3	0.0042393	0.0066923	0.016981	0.10738	0.0042393	0.0066923	0.016981	0.10738
ARG4	0.0042393	0.0066923	0.016981	0.10738	0.0042393	0.0066923	0.016981	0.10738
ARG5_1	0.020775	0.082536	0.14252	2.8247	0.020775	0.082536	0.14252	2.8247
ARG5_2	0.020775	0.082536	0.14252	2.8247	0.020775	0.082536	0.14252	2.8247
ARG8	0.020775	0.082536	0.14252	2.8247	0.020775	0.082536	0.14252	2.8247
ARO1_1	-3.64e-017	4.7805e-031	3.3608e-012	3.3726e-020	-3.64e-017	4.7805e-031	3.3608e-012	3.3726e-020
ARO1_2	-3.64e-017	4.7805e-031	3.3608e-012	3.3726e-020	-3.64e-017	4.7805e-031	3.3608e-012	3.3726e-020
ARO1_3	-3.64e-017	4.7805e-031	3.3608e-012	3.3726e-020	-3.64e-017	4.7805e-031	3.3608e-012	3.3726e-020
ARO1_4	-3.64e-017	4.7805e-031	3.3608e-012	3.3726e-020	-3.64e-017	4.7805e-031	3.3608e-012	3.3726e-020
ARO1_5	-3.64e-017	4.7805e-031	3.3608e-012	3.3726e-020	-3.64e-017	4.7805e-031	3.3608e-012	3.3726e-020
ARO2	-3.64e-017	4.7805e-031	3.3608e-012	3.3726e-020	-3.64e-017	4.7805e-031	3.3608e-012	3.3726e-020
ARO3	-3.64e-017	4.7805e-031	3.3608e-012	3.3726e-020	-3.64e-017	4.7805e-031	3.3608e-012	3.3726e-020
ARO7	-2.7308e-017	3.5247e-031	2.5766e-012	1.9823e-020	-2.7308e-017	3.5247e-031	2.5766e-012	1.9823e-020
ARO8	0	0	0	0	0	0	0	0
ARO9_1	6.5759e-020	4.2684e-036	2.5766e-012	1.9823e-020	6.5759e-020	4.2684e-036	2.5766e-012	1.9823e-020
ASN1	0.0021724	0.0070434	0.0086111	0.11067	0.0021724	0.0070434	0.0086111	0.11067
ASP1	0.0021724	0.0070434	0.0086111	0.11067	0.0021724	0.0070434	0.0086111	0.11067
ATH1	0.0043447	0.014077	0.017222	0.22119	0.0043447	0.014077	0.017222	0.22119
ATP1	0.43943	2.0368	2.867	66.1662	0.43943	2.0368	2.867	66.1662
AUS1_1	0	0	0	0	0	0	0	0
AUS1_2	0	0	0	0	0	0	0	0
AUS1_3	0	0	0	0	0	0	0	0
AUS1_4	0	0	0	0	0	0	0	0
AUS1_5	0	0	0	0	0	0	0	0
AUS1_6	0	0	0	0	0	0	0	0
AUS1_7	0	0	0	0	0	0	0	0
AUS1_8	0	0	0	0	0	0	0	0
BAP2_1	0	0	0	0	0	0	0	0
BAP2_6	0	0	0	0	0	0	0	0
BAT1_1	0	0	0	0	0	0	0	0
BAT1_2	0	0	0	0	0	0	0	0
BAT2_1	9.8635e-020	9.6033e-036	3.9769e-012	4.7225e-020	9.8635e-020	9.6033e-036	3.9769e-012	4.7225e-020
BAT2_2	1.4795e-019	2.1607e-035	5.2251e-012	8.1524e-020	1.4795e-019	2.1607e-035	5.2251e-012	8.1524e-020
BAT2_3	1.4385e-019	2.0425e-035	5.7973e-012	1.0036e-019	1.4385e-019	2.0425e-035	5.7973e-012	1.0036e-019
BGL2	0.0050451	0.023836	0.019375	0.37339	0.0050451	0.023836	0.019375	0.37339
BIO2	0	0	0	0	0	0	0	0
BIO3	0	0	0	0	0	0	0	0
BIO4	0	0	0	0	0	0	0	0
BIO5	0	0	0	0	0	0	0	0
BNA1	-9.1076e-018	1.1763e-031	3.1533e-018	1.4984e-031	-9.1076e-018	1.1763e-031	3.1533e-018	1.4984e-031
CAN1_2	0	0	0	0	0	0	0	0
CAR1	0.0042393	0.0066923	0.016981	0.10738	0.0042393	0.0066923	0.016981	0.10738
CAR2	0.020775	0.082536	0.14252	2.8247	0.020775	0.082536	0.14252	2.8247
CAT2	0	0	0	0	0	0	0	0
CDA1	0	0	0	0	0	0	0	0
CDC19	3.6598	0.2887	8.2454	2.7781	3.6598	0.2887	8.2454	2.7781
CDC21	2.0628e-021	4.2e-039	1.1203e-013	3.7473e-023	2.0628e-021	4.2e-039	1.1203e-013	3.7473e-023
CDC60	0	0	0	0	0	0	0	0
CDC8	0	0	0	0	0	0	0	0
CDD1_1	0.012846	0.02961	0.027512	0.40447	0.012846	0.02961	0.027512	0.40447
CDD1_2	0.0065171	0.063391	0.025833	0.99604	0.0065171	0.063391	0.025833	0.99604
CEM1_1	0.0039044	0.00038185	0.012038	0.0054191	0.0039044	0.00038185	0.012038	0.0054191
CEM1_2	0.0038782	0.00037944	0.013741	0.0063904	0.0038782	0.00037944	0.013741	0.0063904
CEM1_3	0.0038436	0.00037614	0.014627	0.0066785	0.0038436	0.00037614	0.014627	0.0066785
CEM1_4	0.0038436	0.00037614	0.013545	0.0060331	0.0038436	0.00037614	0.013545	0.0060331
CEM1_5	0.0037354	0.00036435	0.013475	0.0061273	0.0037354	0.00036435	0.013475	0.0061273
CEM1_6	0.0036441	0.000351	0.0069935	0.002941	0.0036441	0.000351	0.0069935	0.002941
CEM1_7	0.0037161	0.0003484	0.014112	0.0061578	0.0037161	0.0003484	0.014112	0.0061578
CEM1_8	0.00073897	1.4434e-005	0.0031321	0.00029673	0.00073897	1.4434e-005	0.0031321	0.00029673
CHA1_1	0	0	0	0	0	0	0	0
CHA1_2	0.033117	0.095959	0.073884	0.80316	0.033117	0.095959	0.073884	0.80316
CHS1	0	0	0	0	0	0	0	0
CIT1	0.084951	0.080805	0.70469	2.2665	0.084951	0.080805	0.70469	2.2665
CIT2	0	0	0	0	0	0	0	0
CKI1	0.0032586	0.010562	0.012917	0.16595	0.0032586	0.010562	0.012917	0.16595
COQ1	0	0	0	0	0	0	0	0
COQ3	0	0	0	0	0	0	0	0
COQ5	0	0	0	0	0	0	0	0
COQ6	0	0	0	0	0	0	0	0
COX1	0.21283	0.45415	1.4394	14.4127	0.21283	0.45415	1.4394	14.4127
CPA2	0.0037094	0.0058578	0.014859	0.09399	0.0037094	0.0058578	0.014859	0.09399
CRC1	0.028926	0.030435	0.091403	0.5258	0.028926	0.030435	0.091403	0.5258
CSG2_1	3.7954e-023	1.4219e-042	2.5206e-016	1.8971e-028	3.7954e-023	1.4219e-042	2.5206e-016	1.8971e-028
CSG2_2	2.0185e-022	4.0216e-041	2.1005e-015	1.3174e-026	2.0185e-022	4.0216e-041	2.1005e-015	1.3174e-026
CTA1	0	0	0	0	0	0	0	0
CTP1_1	-0.055971	0.061309	-0.39781	2.0293	-0.055971	0.061309	-0.39781	2.0293
CTP1_2	0	0	0	0	0	0	0	0
CTP1_3	0.055971	0.061309	0.39781	2.0293	0.055971	0.061309	0.39781	2.0293
CTT1	0.13854	0.079203	0.39284	2.635	0.13854	0.079203	0.39284	2.635
CYB2	0	0	0	0	0	0	0	0
CYR1	0.0032586	0.015848	0.012917	0.24901	0.0032586	0.015848	0.012917	0.24901
CYS3	0	0	0	0	0	0	0	0
CYS4	0.0098386	0.027778	0.051446	0.6441	0.0098386	0.027778	0.051446	0.6441
DAK1	0	0	0	0	0	0	0	0
DAL1	0	0	0	0	0	0	0	0
DAL2	0	0	0	0	0	0	0	0
DAL3	0	0	0	0	0	0	0	0
DAL4	0	0	0	0	0	0	0	0
DAL5	0	0	0	0	0	0	0	0
DAL7_1	0.011879	0.021522	0.058551	0.39099	0.011879	0.021522	0.058551	0.39099
DCD1_1	0.015142	0.26212	0.058125	4.1081	0.015142	0.26212	0.058125	4.1081
DCD1_2	0	0	0	0	0	0	0	0
DCI1_1	0	0	0	0	0	0	0	0
DCI1_2	0	0	0	0	0	0	0	0
DCI1_3	0	0	0	0	0	0	0	0
DCI1_4	0	0	0	0	0	0	0	0
DED81	0	0	0	0	0	0	0	0
DEG1	0	0	0	0	0	0	0	0
DFR1_1	-1.3874e-016	5.71e-029	5.2085e-019	2.5753e-033	-1.3874e-016	5.71e-029	5.2085e-019	2.5753e-033
DFR1_2	-4.1606e-018	2.4554e-032	-2.5507e-019	1.9422e-034	-4.1606e-018	2.4554e-032	-2.5507e-019	1.9422e-034
DIC1_1	-0.032059	0.044326	-0.16262	1.1721	-0.032059	0.044326	-0.16262	1.1721
DIC1_2	0.0079196	0.794	1.4238	26.0466	0.0079196	0.794	1.4238	26.0466
DIC1_3	0	0	0	0	0	0	0	0
DIP5_5	0	0	0	0	0	0	0	0
DLD1	0	0	0	0	0	0	0	0
DPH5	0	0	0	0	0	0	0	0
DPL1_1	0	0	0	0	0	0	0	0
DPL1_2	0	0	0	0	0	0	0	0
DPM1	4.7212e-019	2.2002e-034	2.7838e-011	2.314e-018	4.7212e-019	2.2002e-034	2.7838e-011	2.314e-018
DPS1	0	0	0	0	0	0	0	0
DUR1_1	0.0042393	0.0066923	0.016981	0.10738	0.0042393	0.0066923	0.016981	0.10738
DUR1_2	0.0042393	0.0066923	0.016981	0.10738	0.0042393	0.0066923	0.016981	0.10738
DUR3	0	0	0	0	0	0	0	0
DUT1	0.0016293	0.0079265	0.0064584	0.12455	0.0016293	0.0079265	0.0064584	0.12455
DYS1	0	0	0	0	0	0	0	0
ECM17	1.4042e-017	1.7995e-031	-8.2573e-010	2.9026e-016	1.4042e-017	1.7995e-031	-8.2573e-010	2.9026e-016
ECM31	4.4685e-017	5.893e-031	-9.8768e-010	3.6831e-016	4.4685e-017	5.893e-031	-9.8768e-010	3.6831e-016
ECM38	0	0	0	0	0	0	0	0
ECM40_1	0	0	0	0	0	0	0	0
ECM40_2	0.020775	0.082536	0.14252	2.8247	0.020775	0.082536	0.14252	2.8247
EKI1	0	0	0	0	0	0	0	0
ELO1_1	0.00023553	2.3629e-005	0.012464	0.0056558	0.00023553	2.3629e-005	0.012464	0.0056558
ELO1_2	0.00022959	2.2452e-005	0.0056587	0.0024014	0.00022959	2.2452e-005	0.0056587	0.0024014
ELO2_3	4.776e-005	9.716e-007	0.00081367	7.8823e-005	4.776e-005	9.716e-007	0.00081367	7.8823e-005
ELO2_4	2.398e-022	5.6763e-041	2.3525e-015	1.6526e-026	2.398e-022	5.6763e-041	2.3525e-015	1.6526e-026
ELO2_5	2.398e-022	5.6763e-041	2.3525e-015	1.6526e-026	2.398e-022	5.6763e-041	2.3525e-015	1.6526e-026
ELO2_6	2.398e-022	5.6763e-041	2.3525e-015	1.6526e-026	2.398e-022	5.6763e-041	2.3525e-015	1.6526e-026
ELO2_7	2.398e-022	5.6763e-041	2.3525e-015	1.6526e-026	2.398e-022	5.6763e-041	2.3525e-015	1.6526e-026
ENO1	3.6421	0.22049	8.1474	2.3152	3.6421	0.22049	8.1474	2.3152
ERG1	3.9409e-021	1.533e-038	2.862e-013	2.4458e-022	3.9409e-021	1.533e-038	2.862e-013	2.4458e-022
ERG10	2.0955e-019	2.6317e-035	1.7172e-012	8.8048e-021	2.0955e-019	2.6317e-035	1.7172e-012	8.8048e-021
ERG11	3.9225e-021	1.5187e-038	2.8412e-013	2.4105e-022	3.9225e-021	1.5187e-038	2.8412e-013	2.4105e-022
ERG12_1	1.6358e-019	1.9882e-035	1.7172e-012	8.8048e-021	1.6358e-019	1.9882e-035	1.7172e-012	8.8048e-021
ERG12_2	-1.6955e-022	8.5839e-041	-3.0474e-023	2.773e-042	-1.6955e-022	8.5839e-041	-3.0474e-023	2.773e-042
ERG12_3	4.6307e-020	6.45e-036	1.78e-018	9.4612e-033	4.6307e-020	6.45e-036	1.78e-018	9.4612e-033
ERG12_4	-1.6955e-022	8.5839e-041	-3.0474e-023	2.773e-042	-1.6955e-022	8.5839e-041	-3.0474e-023	2.773e-042
ERG2	3.8161e-021	1.4375e-038	2.8051e-013	2.3496e-022	3.8161e-021	1.4375e-038	2.8051e-013	2.3496e-022
ERG20_1	7.8818e-021	6.1321e-038	5.7239e-013	9.7831e-022	7.8818e-021	6.1321e-038	5.7239e-013	9.7831e-022
ERG20_2	7.8818e-021	6.1321e-038	5.7239e-013	9.7831e-022	7.8818e-021	6.1321e-038	5.7239e-013	9.7831e-022
ERG24	3.9225e-021	1.5187e-038	2.8412e-013	2.4105e-022	3.9225e-021	1.5187e-038	2.8412e-013	2.4105e-022
ERG25_1	3.8903e-021	1.4939e-038	2.8284e-013	2.3887e-022	3.8903e-021	1.4939e-038	2.8284e-013	2.3887e-022
ERG25_2	3.8903e-021	1.4939e-038	2.8284e-013	2.3887e-022	3.8903e-021	1.4939e-038	2.8284e-013	2.3887e-022
ERG26_1	3.8903e-021	1.4939e-038	2.8284e-013	2.3887e-022	3.8903e-021	1.4939e-038	2.8284e-013	2.3887e-022
ERG26_2	3.8903e-021	1.4939e-038	2.8284e-013	2.3887e-022	3.8903e-021	1.4939e-038	2.8284e-013	2.3887e-022
ERG27_1	3.8903e-021	1.4939e-038	2.8284e-013	2.3887e-022	3.8903e-021	1.4939e-038	2.8284e-013	2.3887e-022
ERG27_2	3.8903e-021	1.4939e-038	2.8284e-013	2.3887e-022	3.8903e-021	1.4939e-038	2.8284e-013	2.3887e-022
ERG3	3.7609e-021	1.3962e-038	2.7877e-013	2.3206e-022	3.7609e-021	1.3962e-038	2.7877e-013	2.3206e-022
ERG4	3.689e-021	1.3433e-038	2.741e-013	2.2434e-022	3.689e-021	1.3433e-038	2.741e-013	2.2434e-022
ERG5	3.7609e-021	1.3962e-038	2.7877e-013	2.3206e-022	3.7609e-021	1.3962e-038	2.7877e-013	2.3206e-022
ERG6	3.8817e-021	1.4873e-038	2.8242e-013	2.3816e-022	3.8817e-021	1.4873e-038	2.8242e-013	2.3816e-022
ERG7	3.9409e-021	1.533e-038	2.862e-013	2.4458e-022	3.9409e-021	1.533e-038	2.862e-013	2.4458e-022
ERG8	2.3646e-020	5.5189e-037	1.7172e-012	8.8048e-021	2.3646e-020	5.5189e-037	1.7172e-012	8.8048e-021
ERG9_1	3.9409e-021	1.533e-038	2.862e-013	2.4458e-022	3.9409e-021	1.533e-038	2.862e-013	2.4458e-022
ERG9_2	3.9409e-021	1.533e-038	2.862e-013	2.4458e-022	3.9409e-021	1.533e-038	2.862e-013	2.4458e-022
ETR1_1	0.0039044	0.00038185	0.012038	0.0054191	0.0039044	0.00038185	0.012038	0.0054191
ETR1_2	0.0038782	0.00037944	0.013741	0.0063904	0.0038782	0.00037944	0.013741	0.0063904
ETR1_3	0.0038436	0.00037614	0.014627	0.0066785	0.0038436	0.00037614	0.014627	0.0066785
ETR1_4	0.0038436	0.00037614	0.013545	0.0060331	0.0038436	0.00037614	0.013545	0.0060331
ETR1_5	0.0037354	0.00036435	0.013475	0.0061273	0.0037354	0.00036435	0.013475	0.0061273
ETR1_6	0.0036441	0.000351	0.0069935	0.002941	0.0036441	0.000351	0.0069935	0.002941
ETR1_7	0.0037161	0.0003484	0.014112	0.0061578	0.0037161	0.0003484	0.014112	0.0061578
ETR1_8	0.00073897	1.4434e-005	0.0031321	0.00029673	0.00073897	1.4434e-005	0.0031321	0.00029673
FAA1_1	0.0048878	0.023763	0.019375	0.37339	0.0048878	0.023763	0.019375	0.37339
FAA1_2	0.0048878	0.023763	0.019375	0.37339	0.0048878	0.023763	0.019375	0.37339
FAA1_3	0.0048878	0.023763	0.019375	0.37339	0.0048878	0.023763	0.019375	0.37339
FAA2_1	0	0	0	0	0	0	0	0
FAA2_2	0	0	0	0	0	0	0	0
FAA3_2	0.0048878	0.023763	0.019375	0.37339	0.0048878	0.023763	0.019375	0.37339
FAA4_3	0	0	0	0	0	0	0	0
FAA4_4	0	0	0	0	0	0	0	0
FAA4_5	0	0	0	0	0	0	0	0
FAD1	0	0	0	0	0	0	0	0
FAS1_1	0.0015435	0.00031628	0.03652	0.037213	0.0015435	0.00031628	0.03652	0.037213
FAS1_1_1	0.00021163	2.0664e-005	0.0085868	0.0036462	0.00021163	2.0664e-005	0.0085868	0.0036462
FAS1_1_2	0.00021163	2.0664e-005	0.0085868	0.0036462	0.00021163	2.0664e-005	0.0085868	0.0036462
FAS1_2_1	0.00023792	2.4114e-005	0.0068838	0.0029859	0.00023792	2.4114e-005	0.0068838	0.0029859
FAS1_2_2	0.00023792	2.4114e-005	0.0068838	0.0029859	0.00023792	2.4114e-005	0.0068838	0.0029859
FAS1_3_1	0.00027246	2.766e-005	0.0059982	0.002633	0.00027246	2.766e-005	0.0059982	0.002633
FAS1_3_2	0.00027246	2.766e-005	0.0059982	0.002633	0.00027246	2.766e-005	0.0059982	0.002633
FAS1_4_1	0.00027246	2.766e-005	0.0070796	0.0031543	0.00027246	2.766e-005	0.0070796	0.0031543
FAS1_4_2	0.00027246	2.766e-005	0.0070796	0.0031543	0.00027246	2.766e-005	0.0070796	0.0031543
FAS1_4_c	3.4122e-005	2.7607e-008	0.00017098	6.6672e-007	3.4122e-005	2.7607e-008	0.00017098	6.6672e-007
FAS1_4_f	0	0	0	0	0	0	0	0
FAS1_5_1	0.0003466	3.3314e-005	0.0069783	0.0032576	0.0003466	3.3314e-005	0.0069783	0.0032576
FAS1_5_2	0.0003466	3.3314e-005	0.0069783	0.0032576	0.0003466	3.3314e-005	0.0069783	0.0032576
FAS1_5_c	-0.0046182	0.02379	-0.0067404	0.37964	-0.0046182	0.02379	-0.0067404	0.37964
FAS1_5_f	0.0048878	0.023763	0.019375	0.37339	0.0048878	0.023763	0.019375	0.37339
FAS1_6_1	0.0001683	1.6898e-005	0.00082567	0.00040664	0.0001683	1.6898e-005	0.00082567	0.00040664
FAS1_6_2	0.0001683	1.6898e-005	0.00082567	0.00040664	0.0001683	1.6898e-005	0.00082567	0.00040664
FAS1_6_c	-0.0047916	0.023805	-0.025668	0.37722	-0.0047916	0.023805	-0.025668	0.37722
FAS1_6_f	0.0048878	0.023763	0.019375	0.37339	0.0048878	0.023763	0.019375	0.37339
FAS1_7_1	0	0	0	0	0	0	0	0
FAS1_7_2	0	0	0	0	0	0	0	0
FAS1_7_c	-0.0019448	0.024019	-0.0085621	0.37827	-0.0019448	0.024019	-0.0085621	0.37827
FAS1_7_f	0.0048878	0.023763	0.019375	0.37339	0.0048878	0.023763	0.019375	0.37339
FAS1_8_1	3.4144e-005	6.9554e-007	0.00016744	1.6723e-005	3.4144e-005	6.9554e-007	0.00016744	1.6723e-005
FAS1_8_2	3.4144e-005	6.9554e-007	0.00016744	1.6723e-005	3.4144e-005	6.9554e-007	0.00016744	1.6723e-005
FAS1_8_c	-0.0041147	0.023786	-0.016076	0.37383	-0.0041147	0.023786	-0.016076	0.37383
FAS1_8_f	0.0048878	0.023763	0.019375	0.37339	0.0048878	0.023763	0.019375	0.37339
FAS1_s	0.0041161	0.00040171	0.020625	0.0097014	0.0041161	0.00040171	0.020625	0.0097014
FAS2_1_1	0.00021163	2.0664e-005	0.0085868	0.0036462	0.00021163	2.0664e-005	0.0085868	0.0036462
FAS2_1_2	0.00021163	2.0664e-005	0.0085868	0.0036462	0.00021163	2.0664e-005	0.0085868	0.0036462
FAS2_2_1	0.00023792	2.4114e-005	0.0068838	0.0029859	0.00023792	2.4114e-005	0.0068838	0.0029859
FAS2_2_2	0.00023792	2.4114e-005	0.0068838	0.0029859	0.00023792	2.4114e-005	0.0068838	0.0029859
FAS2_3_1	0.00027246	2.766e-005	0.0059982	0.002633	0.00027246	2.766e-005	0.0059982	0.002633
FAS2_3_2	0.00027246	2.766e-005	0.0059982	0.002633	0.00027246	2.766e-005	0.0059982	0.002633
FAS2_4_1	0.00027246	2.766e-005	0.0070796	0.0031543	0.00027246	2.766e-005	0.0070796	0.0031543
FAS2_4_2	0.00027246	2.766e-005	0.0070796	0.0031543	0.00027246	2.766e-005	0.0070796	0.0031543
FAS2_5_1	0.0003466	3.3314e-005	0.0069783	0.0032576	0.0003466	3.3314e-005	0.0069783	0.0032576
FAS2_5_2	0.0003466	3.3314e-005	0.0069783	0.0032576	0.0003466	3.3314e-005	0.0069783	0.0032576
FAS2_6_1	0.0001683	1.6898e-005	0.00082567	0.00040664	0.0001683	1.6898e-005	0.00082567	0.00040664
FAS2_6_2	0.0001683	1.6898e-005	0.00082567	0.00040664	0.0001683	1.6898e-005	0.00082567	0.00040664
FAS2_7_1	0	0	0	0	0	0	0	0
FAS2_7_2	0	0	0	0	0	0	0	0
FAS2_8_1	3.4144e-005	6.9554e-007	0.00016744	1.6723e-005	3.4144e-005	6.9554e-007	0.00016744	1.6723e-005
FAS2_8_2	3.4144e-005	6.9554e-007	0.00016744	1.6723e-005	3.4144e-005	6.9554e-007	0.00016744	1.6723e-005
FAT1_1	0	0	0	0	0	0	0	0
FAT1_2	0	0	0	0	0	0	0	0
FAT1_3	0	0	0	0	0	0	0	0
FAT1_4	0	0	0	0	0	0	0	0
FAT1_5	0	0	0	0	0	0	0	0
FAT1_6	0	0	0	0	0	0	0	0
FAT1_7	0	0	0	0	0	0	0	0
FBA1	1.8144	0.047106	4.583	0.50424	1.8144	0.047106	4.583	0.50424
FBP1	0.0065171	0.063391	0.027723	0.99808	0.0065171	0.063391	0.027723	0.99808
FBP26	0.0065171	0.063391	0.025833	0.99604	0.0065171	0.063391	0.025833	0.99604
FCY1	0.0048878	0.023763	0.019375	0.37339	0.0048878	0.023763	0.019375	0.37339
FCY2_1	0	0	0	0	0	0	0	0
FCY2_2	0	0	0	0	0	0	0	0
FCY2_3	0	0	0	0	0	0	0	0
FDH1	0.0062084	0.0019706	0.027261	0.1095	0.0062084	0.0019706	0.027261	0.1095
FEN2	0	0	0	0	0	0	0	0
FKS1	0.0050451	0.023836	0.019375	0.37339	0.0050451	0.023836	0.019375	0.37339
FLX1	0	0	0	0	0	0	0	0
FMN1_1	0.0065171	0.063391	0.025833	0.99604	0.0065171	0.063391	0.025833	0.99604
FMN1_2	0	0	0	0	0	0	0	0
FMT1	0	0	0	0	0	0	0	0
FOL1_1	0	0	0	0	0	0	0	0
FOL1_2	0	0	0	0	0	0	0	0
FOL1_3	0	0	0	0	0	0	0	0
FOL1_4	0	0	0	0	0	0	0	0
FOL2	0	0	0	0	0	0	0	0
FOL3	0	0	0	0	0	0	0	0
FOX1_1	0	0	0	0	0	0	0	0
FOX1_2	0	0	0	0	0	0	0	0
FOX1_3	0	0	0	0	0	0	0	0
FOX1_4	0	0	0	0	0	0	0	0
FOX1_5	0	0	0	0	0	0	0	0
FOX1_6	0	0	0	0	0	0	0	0
FOX1_7	0	0	0	0	0	0	0	0
FOX1_8	0	0	0	0	0	0	0	0
FOX2_1	0	0	0	0	0	0	0	0
FOX2_2	0	0	0	0	0	0	0	0
FOX2_3	0	0	0	0	0	0	0	0
FOX2_4	0	0	0	0	0	0	0	0
FOX2_5	0	0	0	0	0	0	0	0
FOX2_6	0	0	0	0	0	0	0	0
FOX2_7	0	0	0	0	0	0	0	0
FOX2_8	0	0	0	0	0	0	0	0
FPS1	-0.26282	4.4584e-005	-1.4992	3.0712e-005	-0.26282	4.4584e-005	-1.4992	3.0712e-005
FRS1	0	0	0	0	0	0	0	0
FRS2	0	0	0	0	0	0	0	0
FSP2_1	0	0	0	0	0	0	0	0
FSP2_2	0	0	0	0	0	0	0	0
FUI1_1	0	0	0	0	0	0	0	0
FUM1_1	0.084951	0.080805	0.68026	2.2752	0.084951	0.080805	0.68026	2.2752
FUM1_2	0.021356	0.091434	0.083376	1.5887	0.021356	0.091434	0.083376	1.5887
FUR1	0.01559	0.032984	0.03051	0.411	0.01559	0.032984	0.03051	0.411
FUR4	0	0	0	0	0	0	0	0
GAD1	0.0065425	0.007526	0.075784	0.29656	0.0065425	0.007526	0.075784	0.29656
GAL1	0	0	0	0	0	0	0	0
GAL10	0	0	0	0	0	0	0	0
GAL2_1	2.2949	0.00097089	5.1701	0.0011856	2.2949	0.00097089	5.1701	0.0011856
GAL2_2	0	0	0	0	0	0	0	0
GAL7_1	0	0	0	0	0	0	0	0
GAL7_2	0	0	0	0	0	0	0	0
GAP1_14	0	0	0	0	0	0	0	0
GAP1_20	0	0	0	0	0	0	0	0
GCV1_1	0.018629	0.015873	0.061039	0.29684	0.018629	0.015873	0.061039	0.29684
GCV1_2	0.00057004	0.00097028	0.002547	0.019371	0.00057004	0.00097028	0.002547	0.019371
GCV2	0	0	0	0	0	0	0	0
GDE1	-1.0026e-010	1.0004e-017	-1.5845e-010	7.4965e-017	-1.0026e-010	1.0004e-017	-1.5845e-010	7.4965e-017
GDH1	0.052205	0.17141	0.27422	4.2107	0.052205	0.17141	0.27422	4.2107
GDH2	0.022339	0.14719	0.13831	3.5229	0.022339	0.14719	0.13831	3.5229
GFA1	0.0065171	0.063391	0.025833	0.99604	0.0065171	0.063391	0.025833	0.99604
GIT1_1	0	0	0	0	0	0	0	0
GIT1_2	0	0	0	0	0	0	0	0
GLC3	0.013034	0.1267	0.051667	1.9908	0.013034	0.1267	0.051667	1.9908
GLK1_1	2.3086	0.082963	5.2239	1.2668	2.3086	0.082963	5.2239	1.2668
GLK1_2	0	0	0	0	0	0	0	0
GLK1_3	0	0	0	0	0	0	0	0
GLN1	0.11875	0.35424	0.31414	5.1208	0.11875	0.35424	0.31414	5.1208
GLN4	0	0	0	0	0	0	0	0
GLO1	0	0	0	0	0	0	0	0
GLO2	0	0	0	0	0	0	0	0
GLO4	0	0	0	0	0	0	0	0
GLR1	0.0078505	0.014132	2.2751	2.1149	0.0078505	0.014132	2.2751	2.1149
GLT1	0.053645	0.16178	0.13638	2.2907	0.053645	0.16178	0.13638	2.2907
GLY1	0.0033007	0.0022641	0.017436	0.083255	0.0033007	0.0022641	0.017436	0.083255
GNA1	0	0	0	0	0	0	0	0
GND1	0.50185	0.12328	1.6234	3.4374	0.50185	0.12328	1.6234	3.4374
GPD1	0.37347	0.37699	2.4055	15.3943	0.37347	0.37699	2.4055	15.3943
GPM1_1	0	0	0	0	0	0	0	0
GPM1_2	3.6421	0.22049	8.1474	2.3152	3.6421	0.22049	8.1474	2.3152
GPX1	0.0078505	0.014132	2.2751	2.1149	0.0078505	0.014132	2.2751	2.1149
GRS1	0	0	0	0	0	0	0	0
GSH1	0	0	0	0	0	0	0	0
GSH2	0	0	0	0	0	0	0	0
GSY1	0.013034	0.1267	0.051667	1.9908	0.013034	0.1267	0.051667	1.9908
GUA1	0.038856	0.071846	0.099142	1.0122	0.038856	0.071846	0.099142	1.0122
GUK1_1	0	0	0	0	0	0	0	0
GUK1_2	-0.013034	0.063263	-0.051667	0.99404	-0.013034	0.063263	-0.051667	0.99404
GUK1_3	0.058956	0.17864	0.17772	2.6966	0.058956	0.17864	0.17772	2.6966
GUT1	0.0065171	0.063391	0.025833	0.99604	0.0065171	0.063391	0.025833	0.99604
GUT2	0.11245	0.37947	0.91506	15.4057	0.11245	0.37947	0.91506	15.4057
HEM1	0	0	0	0	0	0	0	0
HEM12	0	0	0	0	0	0	0	0
HEM13	0	0	0	0	0	0	0	0
HEM14	0	0	0	0	0	0	0	0
HEM15	0	0	0	0	0	0	0	0
HEM2	0	0	0	0	0	0	0	0
HEM3	0	0	0	0	0	0	0	0
HEM4	0	0	0	0	0	0	0	0
HFA1	0.027304	0.018035	0.091664	0.1951	0.027304	0.018035	0.091664	0.1951
HIS1	4.3153e-020	1.8382e-036	1.9884e-012	1.1806e-020	4.3153e-020	1.8382e-036	1.9884e-012	1.1806e-020
HIS2	4.3153e-020	1.8382e-036	1.9884e-012	1.1806e-020	4.3153e-020	1.8382e-036	1.9884e-012	1.1806e-020
HIS3	4.3153e-020	1.8382e-036	1.9884e-012	1.1806e-020	4.3153e-020	1.8382e-036	1.9884e-012	1.1806e-020
HIS4_1	4.3153e-020	1.8382e-036	1.9884e-012	1.1806e-020	4.3153e-020	1.8382e-036	1.9884e-012	1.1806e-020
HIS4_2	4.3153e-020	1.8382e-036	1.9884e-012	1.1806e-020	4.3153e-020	1.8382e-036	1.9884e-012	1.1806e-020
HIS4_3	4.3153e-020	1.8382e-036	1.9884e-012	1.1806e-020	4.3153e-020	1.8382e-036	1.9884e-012	1.1806e-020
HIS5	4.3153e-020	1.8382e-036	1.9884e-012	1.1806e-020	4.3153e-020	1.8382e-036	1.9884e-012	1.1806e-020
HIS6	4.3153e-020	1.8382e-036	1.9884e-012	1.1806e-020	4.3153e-020	1.8382e-036	1.9884e-012	1.1806e-020
HIS7	4.3153e-020	1.8382e-036	1.9884e-012	1.1806e-020	4.3153e-020	1.8382e-036	1.9884e-012	1.1806e-020
HMG1	-2.0955e-019	2.6317e-035	-1.7172e-012	8.8048e-021	-2.0955e-019	2.6317e-035	-1.7172e-012	8.8048e-021
HMGS	-2.0955e-019	2.6317e-035	-1.7172e-012	8.8048e-021	-2.0955e-019	2.6317e-035	-1.7172e-012	8.8048e-021
HMT1	0	0	0	0	0	0	0	0
HNM1	0	0	0	0	0	0	0	0
HOM2	0.31404	0.037095	0.099756	0.5328	0.31404	0.037095	0.099756	0.5328
HOM3	0.31404	0.037095	0.099756	0.5328	0.31404	0.037095	0.099756	0.5328
HOM6_1	0.30541	0.03645	0.087417	0.48199	0.30541	0.03645	0.087417	0.48199
HOM6_2	0.008626	0.0049294	0.012338	0.052969	0.008626	0.0049294	0.012338	0.052969
HOR2	0.26933	0.063236	1.5251	0.99541	0.26933	0.063236	1.5251	0.99541
HPT1_1	0.0056205	0.017782	0.015409	0.25414	0.0056205	0.017782	0.015409	0.25414
HPT1_2	0.0035364	0.016021	0.012917	0.24901	0.0035364	0.016021	0.012917	0.24901
HTD2_1	0.0039044	0.00038185	0.012038	0.0054191	0.0039044	0.00038185	0.012038	0.0054191
HTD2_2	0.0038782	0.00037944	0.013741	0.0063904	0.0038782	0.00037944	0.013741	0.0063904
HTD2_3	0.0038436	0.00037614	0.014627	0.0066785	0.0038436	0.00037614	0.014627	0.0066785
HTD2_4	0.0038436	0.00037614	0.013545	0.0060331	0.0038436	0.00037614	0.013545	0.0060331
HTD2_5	0.0037354	0.00036435	0.013475	0.0061273	0.0037354	0.00036435	0.013475	0.0061273
HTD2_6	0.0036441	0.000351	0.0069935	0.002941	0.0036441	0.000351	0.0069935	0.002941
HTD2_7	0.0037161	0.0003484	0.014112	0.0061578	0.0037161	0.0003484	0.014112	0.0061578
HTD2_8	0.00073897	1.4434e-005	0.0031321	0.00029673	0.00073897	1.4434e-005	0.0031321	0.00029673
HTS1	0	0	0	0	0	0	0	0
HXK1_1	0	0	0	0	0	0	0	0
HXK1_4	0	0	0	0	0	0	0	0
HXT1_2	0	0	0	0	0	0	0	0
HXT1_3	0	0	0	0	0	0	0	0
ICL1	0.025516	0.037134	0.11127	0.86259	0.025516	0.037134	0.11127	0.86259
IDH1	0.025873	0.020206	0.061266	0.26988	0.025873	0.020206	0.061266	0.26988
IDI1	7.8818e-021	6.1321e-038	5.7239e-013	9.7831e-022	7.8818e-021	6.1321e-038	5.7239e-013	9.7831e-022
IDP1_1	0.0010804	0.0010132	0.01023	0.040062	0.0010804	0.0010132	0.01023	0.040062
IDP1_2	0.0010804	0.0010132	0.01023	0.040062	0.0010804	0.0010132	0.01023	0.040062
IDP2_1	0.030455	0.02573	0.28654	1.2179	0.030455	0.02573	0.28654	1.2179
IDP2_2	0.030455	0.02573	0.28654	1.2179	0.030455	0.02573	0.28654	1.2179
IDP3_1	0	0	0	0	0	0	0	0
IDP3_2	0	0	0	0	0	0	0	0
ILS1	0	0	0	0	0	0	0	0
ILV1	9.8635e-020	9.6033e-036	3.9769e-012	4.7225e-020	9.8635e-020	9.6033e-036	3.9769e-012	4.7225e-020
ILV2_1	9.8635e-020	9.6033e-036	3.9769e-012	4.7225e-020	9.8635e-020	9.6033e-036	3.9769e-012	4.7225e-020
ILV2_2	4.4977e-017	5.8936e-031	-9.7665e-010	3.5803e-016	4.4977e-017	5.8936e-031	-9.7665e-010	3.5803e-016
ILV3_1	4.4977e-017	5.8936e-031	-9.7665e-010	3.5803e-016	4.4977e-017	5.8936e-031	-9.7665e-010	3.5803e-016
ILV3_2	0	0	0	0	0	0	0	0
ILV3_3	9.8635e-020	9.6033e-036	3.9769e-012	4.7225e-020	9.8635e-020	9.6033e-036	3.9769e-012	4.7225e-020
ILV5_1	4.4977e-017	5.8936e-031	-9.7665e-010	3.5803e-016	4.4977e-017	5.8936e-031	-9.7665e-010	3.5803e-016
ILV5_2	9.8635e-020	9.6033e-036	3.9769e-012	4.7225e-020	9.8635e-020	9.6033e-036	3.9769e-012	4.7225e-020
ILV5_3	0	0	0	0	0	0	0	0
IMD3	0.037722	0.068095	0.094649	0.95275	0.037722	0.068095	0.094649	0.95275
INM1	0.00011806	5.3264e-006	0.0007806	0.00018143	0.00011806	5.3264e-006	0.0007806	0.00018143
INO1	1.36e-021	1.8258e-039	5.1083e-014	7.792e-024	1.36e-021	1.8258e-039	5.1083e-014	7.792e-024
IPK1	0	0	0	0	0	0	0	0
IPP1	1.0153	0.49874	3.7333	8.1027	1.0153	0.49874	3.7333	8.1027
ISM1	0	0	0	0	0	0	0	0
ITR1	0	0	0	0	0	0	0	0
JEN1_1	0	0	0	0	0	0	0	0
JEN1_2	-0.0069799	3.3123e-006	-0.0070413	3.1146e-006	-0.0069799	3.3123e-006	-0.0070413	3.1146e-006
KGD1	0.052892	0.03956	0.51764	1.2387	0.052892	0.03956	0.51764	1.2387
KRS1	0	0	0	0	0	0	0	0
LAC1_1	3.7954e-023	1.4219e-042	2.5206e-016	1.8971e-028	3.7954e-023	1.4219e-042	2.5206e-016	1.8971e-028
LAC1_2	2.0185e-022	4.0216e-041	2.1005e-015	1.3174e-026	2.0185e-022	4.0216e-041	2.1005e-015	1.3174e-026
LAT1	0.081216	0.054319	0.69436	1.5815	0.081216	0.054319	0.69436	1.5815
LCB1	2.398e-022	5.6763e-041	2.3525e-015	1.6526e-026	2.398e-022	5.6763e-041	2.3525e-015	1.6526e-026
LCB3_1	0.0065171	0.063391	0.025833	0.99604	0.0065171	0.063391	0.025833	0.99604
LCB3_2	0.0065171	0.063391	0.025833	0.99604	0.0065171	0.063391	0.025833	0.99604
LCB4_1	0.0065171	0.063391	0.025833	0.99604	0.0065171	0.063391	0.025833	0.99604
LCB4_2	0.0065171	0.063391	0.025833	0.99604	0.0065171	0.063391	0.025833	0.99604
LEU1_1	0	0	0	0	0	0	0	0
LEU1_2	0	0	0	0	0	0	0	0
LEU2	1.4385e-019	2.0425e-035	5.7973e-012	1.0036e-019	1.4385e-019	2.0425e-035	5.7973e-012	1.0036e-019
LEU4	1.4385e-019	2.0425e-035	5.7973e-012	1.0036e-019	1.4385e-019	2.0425e-035	5.7973e-012	1.0036e-019
LPD1	0.081216	0.054319	0.69436	1.5815	0.081216	0.054319	0.69436	1.5815
LSC1	0	0	0	0	0	0	0	0
LSC2	-0.052892	0.03956	-0.51764	1.2387	-0.052892	0.03956	-0.51764	1.2387
LYS1	1.3768e-019	1.8712e-035	5.7133e-012	9.7468e-020	1.3768e-019	1.8712e-035	5.7133e-012	9.7468e-020
LYS12	-1.2671e-016	2.276e-029	5.183e-018	4.0065e-032	-1.2671e-016	2.276e-029	5.183e-018	4.0065e-032
LYS2_1	-7.9606e-017	2.3137e-029	-2.0485e-017	5.1905e-031	-7.9606e-017	2.3137e-029	-2.0485e-017	5.1905e-031
LYS2_2	-1.8883e-017	8.6451e-031	3.6333e-018	2.6113e-032	-1.8883e-017	8.6451e-031	3.6333e-018	2.6113e-032
LYS20_1	0	0	0	0	0	0	0	0
LYS20_2	-1.2671e-016	2.276e-029	5.183e-018	4.0065e-032	-1.2671e-016	2.276e-029	5.183e-018	4.0065e-032
LYS4	1.2671e-016	2.276e-029	-5.183e-018	4.0065e-032	1.2671e-016	2.276e-029	-5.183e-018	4.0065e-032
LYS9	1.3768e-019	1.8712e-035	5.7133e-012	9.7468e-020	1.3768e-019	1.8712e-035	5.7133e-012	9.7468e-020
MAE1	0.05869	0.090042	0.11937	0.54449	0.05869	0.090042	0.11937	0.54449
MAL11	0	0	0	0	0	0	0	0
MAL31	0	0	0	0	0	0	0	0
MCT1	0.027304	0.018035	0.091664	0.1951	0.027304	0.018035	0.091664	0.1951
MDH1	0.058093	0.80935	2.2199	21.2972	0.058093	0.80935	2.2199	21.2972
MDH2	0.0014029	0.77227	-1.5171	22.3685	0.0014029	0.77227	-1.5171	22.3685
MDH3	0	0	0	0	0	0	0	0
MEP1	0	0	0	0	0	0	0	0
MES1	0	0	0	0	0	0	0	0
MET1	0	0	0	0	0	0	0	0
MET12	0	0	0	0	0	0	0	0
MET14	1.4042e-017	1.7995e-031	-8.2573e-010	2.9026e-016	1.4042e-017	1.7995e-031	-8.2573e-010	2.9026e-016
MET16	1.4042e-017	1.7995e-031	-8.2573e-010	2.9026e-016	1.4042e-017	1.7995e-031	-8.2573e-010	2.9026e-016
MET17_1	0	0	0	0	0	0	0	0
MET17_2	-1.6154e-018	3.4923e-032	-8.2573e-010	2.9026e-016	-1.6154e-018	3.4923e-032	-8.2573e-010	2.9026e-016
MET2	3.8516e-017	4.87e-030	1.6071e-010	7.7125e-017	3.8516e-017	4.87e-030	1.6071e-010	7.7125e-017
MET22	1.4042e-017	1.7995e-031	-8.2573e-010	2.9026e-016	1.4042e-017	1.7995e-031	-8.2573e-010	2.9026e-016
MET3	0.0065171	0.063391	0.025833	0.99604	0.0065171	0.063391	0.025833	0.99604
MET6	0	0	0	0	0	0	0	0
MHT1	0.0033469	0.010584	0.013418	0.16669	0.0033469	0.010584	0.013418	0.16669
MIR1	-0.059662	1.5128	1.2512	46.9857	-0.059662	1.5128	1.2512	46.9857
MIS1_1	0	0	0	0	0	0	0	0
MIS1_2	0	0	0	0	0	0	0	0
MIS1_3	0	0	0	0	0	0	0	0
MMP1	0	0	0	0	0	0	0	0
MSD1	0	0	0	0	0	0	0	0
MSE1	0	0	0	0	0	0	0	0
MSF1	0	0	0	0	0	0	0	0
MSK1	0	0	0	0	0	0	0	0
MSM1	0	0	0	0	0	0	0	0
MSR1	0	0	0	0	0	0	0	0
MST1	0	0	0	0	0	0	0	0
MSW1	0	0	0	0	0	0	0	0
MSY1	0	0	0	0	0	0	0	0
MTD1	0.015801	0.063165	0.081271	1.8134	0.015801	0.063165	0.081271	1.8134
MUQ1	0	0	0	0	0	0	0	0
MVD1	2.3646e-020	5.5189e-037	1.7172e-012	8.8048e-021	2.3646e-020	5.5189e-037	1.7172e-012	8.8048e-021
NAM2	0	0	0	0	0	0	0	0
NAT1	0	0	0	0	0	0	0	0
NCP1	0.0050319	0.016747	0.21892	0.68855	0.0050319	0.016747	0.21892	0.68855
NDH1	0.0040277	0.025689	0.02944	0.88943	0.0040277	0.025689	0.02944	0.88943
NDI1	0.0025111	0.018828	0.013456	0.45464	0.0025111	0.018828	0.013456	0.45464
NHA1	0	0	0	0	0	0	0	0
NIT2_1	0	0	0	0	0	0	0	0
NIT2_2	0	0	0	0	0	0	0	0
NIT2_3	0	0	0	0	0	0	0	0
NMT1	0	0	0	0	0	0	0	0
NPT1_1	0	0	0	0	0	0	0	0
NPT1_2	0	0	0	0	0	0	0	0
OAC1	0.029995	0.82	-1.447	26.0113	0.029995	0.82	-1.447	26.0113
OAR1_1	0.0039044	0.00038185	0.012038	0.0054191	0.0039044	0.00038185	0.012038	0.0054191
OAR1_2	0.0038782	0.00037944	0.013741	0.0063904	0.0038782	0.00037944	0.013741	0.0063904
OAR1_3	0.0038436	0.00037614	0.014627	0.0066785	0.0038436	0.00037614	0.014627	0.0066785
OAR1_4	0.0038436	0.00037614	0.013545	0.0060331	0.0038436	0.00037614	0.013545	0.0060331
OAR1_5	0.0037354	0.00036435	0.013475	0.0061273	0.0037354	0.00036435	0.013475	0.0061273
OAR1_6	0.0036441	0.000351	0.0069935	0.002941	0.0036441	0.000351	0.0069935	0.002941
OAR1_7	0.0037161	0.0003484	0.014112	0.0061578	0.0037161	0.0003484	0.014112	0.0061578
OAR1_8	0.00073897	1.4434e-005	0.0031321	0.00029673	0.00073897	1.4434e-005	0.0031321	0.00029673
ODC1	0	0	0	0	0	0	0	0
OLE1_c14	2.349e-005	1.3083e-008	0.00011771	3.1598e-007	2.349e-005	1.3083e-008	0.00011771	3.1598e-007
OLE1_c16	0.00249	0.00014701	0.012477	0.0035504	0.00249	0.00014701	0.012477	0.0035504
OLE1_c18	0.00066639	1.0529e-005	0.0033392	0.00025429	0.00066639	1.0529e-005	0.0033392	0.00025429
ORT1	-0.020775	0.082536	-0.14252	2.8247	-0.020775	0.082536	-0.14252	2.8247
OSM1	0	0	0	0	0	0	0	0
PAN5	4.4685e-017	5.893e-031	-9.8768e-010	3.6831e-016	4.4685e-017	5.893e-031	-9.8768e-010	3.6831e-016
PCK1	0.017674	0.10715	0.098062	2.0951	0.017674	0.10715	0.098062	2.0951
PCM1_1	0	0	0	0	0	0	0	0
PCM1_2	0	0	0	0	0	0	0	0
PCT1	0.011405	0.050088	0.045208	0.78702	0.011405	0.050088	0.045208	0.78702
PDA1	0.081216	0.054319	0.69436	1.5815	0.081216	0.054319	0.69436	1.5815
PDC1	3.7639	0.021766	7.5716	1.631	3.7639	0.021766	7.5716	1.631
PDE1	0.0032586	0.015848	0.012917	0.24901	0.0032586	0.015848	0.012917	0.24901
PDE2_2	0	0	0	0	0	0	0	0
PDE2_3	0	0	0	0	0	0	0	0
PDE2_4	0	0	0	0	0	0	0	0
PDE2_5	0	0	0	0	0	0	0	0
PDX3_1	0	0	0	0	0	0	0	0
PDX3_2	0	0	0	0	0	0	0	0
PDX3_3	0	0	0	0	0	0	0	0
PDX3_4	0	0	0	0	0	0	0	0
PFK1_1	1.821	0.11769	4.6107	1.5153	1.821	0.11769	4.6107	1.5153
PFK1_2	0	0	0	0	0	0	0	0
PFK1_3	0	0	0	0	0	0	0	0
PFK26	0.0065171	0.063391	0.025833	0.99604	0.0065171	0.063391	0.025833	0.99604
PGI1_1	0	0	0	0	0	0	0	0
PGI1_2	1.793	0.12579	3.5467	3.4142	1.793	0.12579	3.5467	3.4142
PGI1_3	1.793	0.12579	3.5467	3.4142	1.793	0.12579	3.5467	3.4142
PGK1	3.8463	0.059632	8.2528	0.49467	3.8463	0.059632	8.2528	0.49467
PGM1_1	-0.0041509	0.3424	-0.063947	5.294	-0.0041509	0.3424	-0.063947	5.294
PGM1_2	-0.0093899	0.037869	-0.036597	0.59392	-0.0093899	0.037869	-0.036597	0.59392
PHA2	6.5759e-020	4.2684e-036	2.5766e-012	1.9823e-020	6.5759e-020	4.2684e-036	2.5766e-012	1.9823e-020
PHO11	0.0065171	0.063391	0.025833	0.99604	0.0065171	0.063391	0.025833	0.99604
PHO8	0	0	0	0	0	0	0	0
PHO84	-2.9703e-017	6.6226e-030	1.2255e-017	1.4697e-030	-2.9703e-017	6.6226e-030	1.2255e-017	1.4697e-030
PMA1	0.0032586	0.031706	0.012917	0.49819	0.0032586	0.031706	0.012917	0.49819
PMI40	-4.7236e-019	2.2025e-034	-2.7841e-011	2.3144e-018	-4.7236e-019	2.2025e-034	-2.7841e-011	2.3144e-018
PMT1	4.7212e-019	2.2002e-034	2.7838e-011	2.314e-018	4.7212e-019	2.2002e-034	2.7838e-011	2.314e-018
PNC1_1	0	0	0	0	0	0	0	0
PNC1_2	0	0	0	0	0	0	0	0
PNP1_1	-0.013849	0.065223	-0.054896	1.0248	-0.013849	0.065223	-0.054896	1.0248
PNP1_10	0	0	0	0	0	0	0	0
PNP1_11	0	0	0	0	0	0	0	0
PNP1_2	0	0	0	0	0	0	0	0
PNP1_3	0.0058061	0.025139	0.023257	0.40337	0.0058061	0.025139	0.023257	0.40337
PNP1_4	-0.0058061	0.025139	-0.023257	0.40337	-0.0058061	0.025139	-0.023257	0.40337
PNP1_5	0.013849	0.065223	0.054896	1.0248	0.013849	0.065223	0.054896	1.0248
PNP1_6	0.001637	0.049277	0.013663	0.75908	0.001637	0.049277	0.013663	0.75908
PNP1_7	0	0	0	0	0	0	0	0
PNP1_8	0.031953	0.27745	0.13569	4.3889	0.031953	0.27745	0.13569	4.3889
PNP1_9	-0.0048878	0.023763	-0.019375	0.37339	-0.0048878	0.023763	-0.019375	0.37339
POS5_1	0.0065171	0.063391	0.025833	0.99604	0.0065171	0.063391	0.025833	0.99604
POS5_2	0.0080491	0.089765	0.040889	1.6257	0.0080491	0.089765	0.040889	1.6257
POT1_1	0	0	0	0	0	0	0	0
POT1_2	0	0	0	0	0	0	0	0
POT1_3	0	0	0	0	0	0	0	0
POT1_4	0	0	0	0	0	0	0	0
POT1_5	0	0	0	0	0	0	0	0
POT1_6	0	0	0	0	0	0	0	0
POT1_7	0	0	0	0	0	0	0	0
POT1_8	0	0	0	0	0	0	0	0
POX1_1	0.0031971	0.015255	0.01815	0.49165	0.0031971	0.015255	0.01815	0.49165
POX1_10	0	0	0	0	0	0	0	0
POX1_11	0	0	0	0	0	0	0	0
POX1_12	0	0	0	0	0	0	0	0
POX1_2	0.0031971	0.015255	0.01815	0.49165	0.0031971	0.015255	0.01815	0.49165
POX1_3	0.02177	0.046821	0.2337	2.34	0.02177	0.046821	0.2337	2.34
POX1_4	0	0	0	0	0	0	0	0
POX1_5	0	0	0	0	0	0	0	0
POX1_6	0	0	0	0	0	0	0	0
POX1_7	0	0	0	0	0	0	0	0
POX1_8	0	0	0	0	0	0	0	0
POX1_9	0	0	0	0	0	0	0	0
PPA2	9.2216e-017	2.0141e-030	1.4895e-009	1.2399e-015	9.2216e-017	2.0141e-030	1.4895e-009	1.2399e-015
PRO1	0.01672	0.07137	0.096745	2.0712	0.01672	0.07137	0.096745	2.0712
PRO2_1	0.015158	0.068773	0.081398	1.9804	0.015158	0.068773	0.081398	1.9804
PRO2_2	0.0015618	0.0026438	0.015347	0.093293	0.0015618	0.0026438	0.015347	0.093293
PRO3_1	0.037495	0.15941	0.23927	4.9011	0.037495	0.15941	0.23927	4.9011
PRO3_2	0	0	0	0	0	0	0	0
PRO3_3	0	0	0	0	0	0	0	0
PRS1	0.50105	0.12513	0.15362	1.6565	0.50105	0.12513	0.15362	1.6565
PSA1	4.7236e-019	2.2025e-034	2.7841e-011	2.3144e-018	4.7236e-019	2.2025e-034	2.7841e-011	2.3144e-018
PTR2_1	0	0	0	0	0	0	0	0
PTR2_2	0	0	0	0	0	0	0	0
PTR2_3	0	0	0	0	0	0	0	0
PUT1	0.037495	0.15941	0.23927	4.9011	0.037495	0.15941	0.23927	4.9011
PUT2	0.013798	0.062095	0.10429	2.4763	0.013798	0.062095	0.10429	2.4763
PUT4_4	0	0	0	0	0	0	0	0
PYC1	0.37852	0.18267	0.28307	2.7708	0.37852	0.18267	0.28307	2.7708
PYRD	-0.25857	0.32126	-2.7997	10.1289	-0.25857	0.32126	-2.7997	10.1289
QNS1_1	1.0532e-016	2.8968e-030	-1.6275e-018	1.4483e-032	1.0532e-016	2.8968e-030	-1.6275e-018	1.4483e-032
QNS1_2	1.8837e-017	1.5295e-031	8.2573e-010	2.9026e-016	1.8837e-017	1.5295e-031	8.2573e-010	2.9026e-016
QPT1_1	1.0532e-016	2.8968e-030	-1.6275e-018	1.4483e-032	1.0532e-016	2.8968e-030	-1.6275e-018	1.4483e-032
QPT1_2	1.8837e-017	1.5295e-031	8.2573e-010	2.9026e-016	1.8837e-017	1.5295e-031	8.2573e-010	2.9026e-016
QRI1	0	0	0	0	0	0	0	0
RBK1_1	0.013034	0.1267	0.051667	1.9908	0.013034	0.1267	0.051667	1.9908
RBK1_2	0	0	0	0	0	0	0	0
RIB1	0	0	0	0	0	0	0	0
RIB5	0	0	0	0	0	0	0	0
RIB7_1	0	0	0	0	0	0	0	0
RIB7_2	0	0	0	0	0	0	0	0
RIP1	0.42062	1.8041	2.6599	58.1071	0.42062	1.8041	2.6599	58.1071
RKI1	0.48042	0.038775	0.5871	0.51474	0.48042	0.038775	0.5871	0.51474
RNR1_1	3.6232e-018	7.4271e-032	-7.522e-018	1.9875e-031	3.6232e-018	7.4271e-032	-7.522e-018	1.9875e-031
RNR1_2	-2.1505e-018	2.35e-033	-3.0401e-018	2.4736e-032	-2.1505e-018	2.35e-033	-3.0401e-018	2.4736e-032
RNR1_3	-2.6655e-018	5.1448e-032	-6.7195e-018	2.0456e-032	-2.6655e-018	5.1448e-032	-6.7195e-018	2.0456e-032
RNR1_4	-2.8669e-018	1.1922e-032	-5.1355e-018	6.6951e-032	-2.8669e-018	1.1922e-032	-5.1355e-018	6.6951e-032
RNR3	1.0907e-022	3.5523e-041	-1.0114e-022	3.0545e-041	1.0907e-022	3.5523e-041	-1.0114e-022	3.0545e-041
RPE1	0.021433	0.074385	1.0363	1.5989	0.021433	0.074385	1.0363	1.5989
SAH1	0.0033469	0.010584	0.013418	0.16669	0.0033469	0.010584	0.013418	0.16669
SAM1	0.0033469	0.010584	0.013418	0.16669	0.0033469	0.010584	0.013418	0.16669
SAM3	0	0	0	0	0	0	0	0
SCS7	0	0	0	0	0	0	0	0
SDH3_1	0.084951	0.080805	0.68026	2.2752	0.084951	0.080805	0.68026	2.2752
SDH3_2	0.1974	0.56054	1.5953	22.5327	0.1974	0.56054	1.5953	22.5327
SEC53	4.7236e-019	2.2025e-034	2.7841e-011	2.3144e-018	4.7236e-019	2.2025e-034	2.7841e-011	2.3144e-018
SEC59	0	0	0	0	0	0	0	0
SER1_1	0.20418	0.11948	0.1054	1.2636	0.20418	0.11948	0.1054	1.2636
SER1_2	0	0	0	0	0	0	0	0
SER2	0.20418	0.11948	0.1054	1.2636	0.20418	0.11948	0.1054	1.2636
SER3	0.20418	0.11948	0.1054	1.2636	0.20418	0.11948	0.1054	1.2636
SES1	0	0	0	0	0	0	0	0
SFA1_1	0	0	0	0	0	0	0	0
SFC1	0	0	0	0	0	0	0	0
SHM1	0	0	0	0	0	0	0	0
SHM2	-0.30847	0.027648	-0.088886	0.37878	-0.30847	0.027648	-0.088886	0.37878
SOL1	0.50185	0.12328	1.6234	3.4374	0.50185	0.12328	1.6234	3.4374
SOR1	0	0	0	0	0	0	0	0
SPE1	0	0	0	0	0	0	0	0
SPE2	0	0	0	0	0	0	0	0
SPE3	0	0	0	0	0	0	0	0
SPE4	0	0	0	0	0	0	0	0
SPS19_1	0	0	0	0	0	0	0	0
SPS19_2	0	0	0	0	0	0	0	0
SPS19_3	0	0	0	0	0	0	0	0
SPS19_4	0	0	0	0	0	0	0	0
SPS19_5	0	0	0	0	0	0	0	0
SPS19_6	0	0	0	0	0	0	0	0
SUC2	0	0	0	0	0	0	0	0
SUL1	1.4054e-017	1.7995e-031	-8.2517e-010	2.9027e-016	1.4054e-017	1.7995e-031	-8.2517e-010	2.9027e-016
SUR2	2.0185e-022	4.0216e-041	2.1005e-015	1.3174e-026	2.0185e-022	4.0216e-041	2.1005e-015	1.3174e-026
TAL1	0.010717	0.018596	0.51815	0.39973	0.010717	0.018596	0.51815	0.39973
TDH1	3.8463	0.059632	8.2528	0.49467	3.8463	0.059632	8.2528	0.49467
TES1	0	0	0	0	0	0	0	0
THI20_1	0	0	0	0	0	0	0	0
THI20_2	0	0	0	0	0	0	0	0
THI6_1	0	0	0	0	0	0	0	0
THI6_2	0	0	0	0	0	0	0	0
THI7	0	0	0	0	0	0	0	0
THI80_1	0.0097757	0.095054	0.03875	1.4936	0.0097757	0.095054	0.03875	1.4936
THI80_2	0	0	0	0	0	0	0	0
THR1	0.31404	0.037095	0.099756	0.5328	0.31404	0.037095	0.099756	0.5328
THR4_1	0.31404	0.037095	0.099756	0.5328	0.31404	0.037095	0.099756	0.5328
THR4_2	0	0	0	0	0	0	0	0
THS1	0	0	0	0	0	0	0	0
TKL1_1	0.010717	0.018596	0.51815	0.39973	0.010717	0.018596	0.51815	0.39973
TKL1_2	0.010717	0.018596	0.51815	0.39973	0.010717	0.018596	0.51815	0.39973
TPC1	0	0	0	0	0	0	0	0
TPI1	1.5514	0.04898	3.0827	0.50259	1.5514	0.04898	3.0827	0.50259
TPN1	0	0	0	0	0	0	0	0
TPS1	0.0043447	0.014077	0.017222	0.22119	0.0043447	0.014077	0.017222	0.22119
TPS2	0.0043447	0.014077	0.017222	0.22119	0.0043447	0.014077	0.017222	0.22119
TPS3	0	0	0	0	0	0	0	0
TRP1	0.4697	0.052311	0.068951	0.2526	0.4697	0.052311	0.068951	0.2526
TRP2_1	-9.0915e-018	1.176e-031	7.8418e-013	1.8362e-021	-9.0915e-018	1.176e-031	7.8418e-013	1.8362e-021
TRP2_2	0	0	0	0	0	0	0	0
TRP3_2	0.4697	0.052311	0.068951	0.2526	0.4697	0.052311	0.068951	0.2526
TRP4	0.4697	0.052311	0.068951	0.2526	0.4697	0.052311	0.068951	0.2526
TRP5	0.4697	0.052311	0.068951	0.2526	0.4697	0.052311	0.068951	0.2526
TRR1	9.9828e-018	3.3711e-031	-8.2573e-010	2.9026e-016	9.9828e-018	3.3711e-031	-8.2573e-010	2.9026e-016
TRR2	0	0	0	0	0	0	0	0
TSC10	2.398e-022	5.6763e-041	2.3525e-015	1.6526e-026	2.398e-022	5.6763e-041	2.3525e-015	1.6526e-026
TSC13_1	0.022006	0.046834	0.24616	2.3398	0.022006	0.046834	0.24616	2.3398
TSC13_2	0.0034267	0.015276	0.023808	0.49385	0.0034267	0.015276	0.023808	0.49385
TSC13_3	0.0032448	0.015256	0.018963	0.4917	0.0032448	0.015256	0.018963	0.4917
TSC13_4	2.398e-022	5.6763e-041	2.3525e-015	1.6526e-026	2.398e-022	5.6763e-041	2.3525e-015	1.6526e-026
TSC13_5	2.398e-022	5.6763e-041	2.3525e-015	1.6526e-026	2.398e-022	5.6763e-041	2.3525e-015	1.6526e-026
TSC13_6	2.398e-022	5.6763e-041	2.3525e-015	1.6526e-026	2.398e-022	5.6763e-041	2.3525e-015	1.6526e-026
TSC13_7	2.398e-022	5.6763e-041	2.3525e-015	1.6526e-026	2.398e-022	5.6763e-041	2.3525e-015	1.6526e-026
TYR1	-4.8058e-018	3.0608e-032	9.8164e-019	2.4612e-033	-4.8058e-018	3.0608e-032	9.8164e-019	2.4612e-033
TYS1	0	0	0	0	0	0	0	0
UGA1	0.0065425	0.007526	0.075784	0.29656	0.0065425	0.007526	0.075784	0.29656
UGA4_2	0	0	0	0	0	0	0	0
UGP1	0.022424	0.16432	0.088264	2.5809	0.022424	0.16432	0.088264	2.5809
URA1	0.25857	0.32126	2.7997	10.1289	0.25857	0.32126	2.7997	10.1289
URA10	-2.2618e-017	1.8871e-031	3.2861e-019	3.4449e-034	-2.2618e-017	1.8871e-031	3.2861e-019	3.4449e-034
URA2_1	-2.2618e-017	1.8871e-031	3.2861e-019	3.4449e-034	-2.2618e-017	1.8871e-031	3.2861e-019	3.4449e-034
URA2_2	0.00052992	0.00083851	0.0021227	0.013454	0.00052992	0.00083851	0.0021227	0.013454
URA3	-2.2618e-017	1.8871e-031	3.2861e-019	3.4449e-034	-2.2618e-017	1.8871e-031	3.2861e-019	3.4449e-034
URA4	-2.2618e-017	1.8871e-031	3.2861e-019	3.4449e-034	-2.2618e-017	1.8871e-031	3.2861e-019	3.4449e-034
URA6_1	0.012032	0.19019	0.024283	2.9276	0.012032	0.19019	0.024283	2.9276
URA6_3	0.037138	0.27088	0.14531	4.246	0.037138	0.27088	0.14531	4.246
URA7_1	0.010066	0.0145	0.014277	0.15555	0.010066	0.0145	0.014277	0.15555
URA7_2	0.029327	0.23701	0.11657	3.7244	0.029327	0.23701	0.11657	3.7244
URH1_1	0.0032586	0.031706	0.012917	0.49819	0.0032586	0.031706	0.012917	0.49819
URH1_2	0.0097757	0.095054	0.03875	1.4936	0.0097757	0.095054	0.03875	1.4936
URK1_1	0.020828	0.14351	0.078313	2.2384	0.020828	0.14351	0.078313	2.2384
URK1_2	0.0097757	0.095054	0.03875	1.4936	0.0097757	0.095054	0.03875	1.4936
URK1_3	0.0032586	0.031706	0.012917	0.49819	0.0032586	0.031706	0.012917	0.49819
VAS1	0	0	0	0	0	0	0	0
VHT1	0	0	0	0	0	0	0	0
WRS1	0	0	0	0	0	0	0	0
XKS1	0	0	0	0	0	0	0	0
XPT1	0.0048878	0.023763	0.019375	0.37339	0.0048878	0.023763	0.019375	0.37339
YAT1	0.030506	0.034072	0.098972	0.60992	0.030506	0.034072	0.098972	0.60992
YAT2	0.030506	0.034072	0.098972	0.60992	0.030506	0.034072	0.098972	0.60992
YBL098W	-9.1076e-018	1.1763e-031	3.1533e-018	1.4984e-031	-9.1076e-018	1.1763e-031	3.1533e-018	1.4984e-031
YBR006W	0.0065425	0.007526	0.075784	0.29656	0.0065425	0.007526	0.075784	0.29656
YBR184W_1	0	0	0	0	0	0	0	0
YBR184W_2	0	0	0	0	0	0	0	0
YBR184W_3	0	0	0	0	0	0	0	0
YBR184W_4	0	0	0	0	0	0	0	0
YBR184W_5	0	0	0	0	0	0	0	0
YBR184W_6	0	0	0	0	0	0	0	0
YBR184W_7	0	0	0	0	0	0	0	0
YCR024C	0	0	0	0	0	0	0	0
YDC1_1	0	0	0	0	0	0	0	0
YDC1_2	0	0	0	0	0	0	0	0
YDL100C	0	0	0	0	0	0	0	0
YDR111C	-0.45606	0.10569	-0.016235	1.1639	-0.45606	0.10569	-0.016235	1.1639
CAB1	4.4685e-017	5.893e-031	-9.8768e-010	3.6831e-016	4.4685e-017	5.893e-031	-9.8768e-010	3.6831e-016
YEL047C	0	0	0	0	0	0	0	0
YER053C	0	0	0	0	0	0	0	0
YER087W	0	0	0	0	0	0	0	0
YFL030W	0.013638	0.053869	0.052716	1.0745	0.013638	0.053869	0.052716	1.0745
YFR055W	0.0098386	0.027778	0.051446	0.6441	0.0098386	0.027778	0.051446	0.6441
YGL245W	0	0	0	0	0	0	0	0
YGR012W	1.5658e-017	1.4498e-031	3.496e-018	4.3621e-032	1.5658e-017	1.4498e-031	3.496e-018	4.3621e-032
YGR012W_1	0	0	0	0	0	0	0	0
YHR020W	0	0	0	0	0	0	0	0
YIL145C	4.4685e-017	5.893e-031	-9.8768e-010	3.6831e-016	4.4685e-017	5.893e-031	-9.8768e-010	3.6831e-016
YJL068C	0	0	0	0	0	0	0	0
YJR078W	0.4697	0.052311	0.068951	0.2526	0.4697	0.052311	0.068951	0.2526
YJR105W	0.013034	0.10555	0.051667	1.6585	0.013034	0.10555	0.051667	1.6585
YLR089C	0	0	0	0	0	0	0	0
YLR231C_1	0.4697	0.052311	0.068951	0.2526	0.4697	0.052311	0.068951	0.2526
YLR231C_2	-9.1076e-018	1.1763e-031	3.1533e-018	1.4984e-031	-9.1076e-018	1.1763e-031	3.1533e-018	1.4984e-031
YLR328W_1	1.0532e-016	2.8968e-030	-1.6275e-018	1.4483e-032	1.0532e-016	2.8968e-030	-1.6275e-018	1.4483e-032
YLR328W_2	1.8837e-017	1.5295e-031	8.2573e-010	2.9026e-016	1.8837e-017	1.5295e-031	8.2573e-010	2.9026e-016
YLR328W_3	0	0	0	0	0	0	0	0
YML082W	0	0	0	0	0	0	0	0
YNK1_1	0.027938	0.29095	0.086713	4.5126	0.027938	0.29095	0.086713	4.5126
YNK1_2	-0.006211	0.10375	-0.00089766	1.5682	-0.006211	0.10375	-0.00089766	1.5682
YNK1_3	-0.013034	0.063263	-0.051667	0.99404	-0.013034	0.063263	-0.051667	0.99404
YNK1_4	0.037138	0.27088	0.14531	4.246	0.037138	0.27088	0.14531	4.246
YNK1_5	-0.021659	0.19844	-0.083959	3.1077	-0.021659	0.19844	-0.083959	3.1077
YNK1_6	0	0	0	0	0	0	0	0
YNK1_7	0.058956	0.17864	0.17772	2.6966	0.058956	0.17864	0.17772	2.6966
YNK1_8	0.171	1.3913	0.52092	27.408	0.171	1.3913	0.52092	27.408
YNK1_9	0.94904	0.39594	3.5257	6.1489	0.94904	0.39594	3.5257	6.1489
YNL247W	0	0	0	0	0	0	0	0
ZWF1	0.50185	0.12328	1.6234	3.4374	0.50185	0.12328	1.6234	3.4374
ARE2	4.5103e-022	2.1818e-040	1.2972e-013	5.025e-023	4.5103e-022	2.1818e-040	1.2972e-013	5.025e-023
AUR1_1	0.00016295	7.1014e-006	0.00097585	0.00021375	0.00016295	7.1014e-006	0.00097585	0.00021375
AUR1_2	3.2271e-005	1.5543e-006	0.00015681	3.6701e-005	3.2271e-005	1.5543e-006	0.00015681	3.6701e-005
AYR1	0.00199	9.7247e-005	0.0099594	0.002358	0.00199	9.7247e-005	0.0099594	0.002358
BET2	0	0	0	0	0	0	0	0
CDS1_1	0	0	0	0	0	0	0	0
CDS1_2	0.00011806	5.3264e-006	0.0007806	0.00018143	0.00011806	5.3264e-006	0.0007806	0.00018143
CHO1_1	3.2826e-018	7.01e-033	1.0782e-014	3.4715e-025	3.2826e-018	7.01e-033	1.0782e-014	3.4715e-025
CHO1_2	0	0	0	0	0	0	0	0
CPT1	0.011405	0.050088	0.045208	0.78702	0.011405	0.050088	0.045208	0.78702
CRD1	0	0	0	0	0	0	0	0
DGA1	4.5064e-022	1.9927e-040	-3.0767e-010	1.4147e-016	4.5064e-022	1.9927e-040	-3.0767e-010	1.4147e-016
DIM1	0	0	0	0	0	0	0	0
DPP1	0.0033357	0.010564	0.013269	0.16601	0.0033357	0.010564	0.013269	0.16601
EPT1	0	0	0	0	0	0	0	0
GPT2_1	1.7035e-005	8.6646e-007	0.00018784	3.3758e-005	1.7035e-005	8.6646e-007	0.00018784	3.3758e-005
GPT2_2	0.002041	9.9629e-005	0.010125	0.0023954	0.002041	9.9629e-005	0.010125	0.0023954
IFA38_1	0.00023553	2.3629e-005	0.012464	0.0056558	0.00023553	2.3629e-005	0.012464	0.0056558
IFA38_2	0.00022959	2.2452e-005	0.0056587	0.0024014	0.00022959	2.2452e-005	0.0056587	0.0024014
IFA38_3	4.776e-005	9.716e-007	0.00081367	7.8823e-005	4.776e-005	9.716e-007	0.00081367	7.8823e-005
IFA38_4	2.398e-022	5.6763e-041	2.3525e-015	1.6526e-026	2.398e-022	5.6763e-041	2.3525e-015	1.6526e-026
IFA38_5	2.398e-022	5.6763e-041	2.3525e-015	1.6526e-026	2.398e-022	5.6763e-041	2.3525e-015	1.6526e-026
IFA38_6	2.398e-022	5.6763e-041	2.3525e-015	1.6526e-026	2.398e-022	5.6763e-041	2.3525e-015	1.6526e-026
IFA38_7	2.398e-022	5.6763e-041	2.3525e-015	1.6526e-026	2.398e-022	5.6763e-041	2.3525e-015	1.6526e-026
INP53_1	0.0032586	0.031706	0.012917	0.49819	0.0032586	0.031706	0.012917	0.49819
INP53_2	0.0032586	0.031706	0.012917	0.49819	0.0032586	0.031706	0.012917	0.49819
INP53_3	0	0	0	0	0	0	0	0
INP53_4	0.0065171	0.063391	0.025833	0.99604	0.0065171	0.063391	0.025833	0.99604
IPT1_1	3.7954e-023	1.4219e-042	2.5206e-016	1.8971e-028	3.7954e-023	1.4219e-042	2.5206e-016	1.8971e-028
IPT1_2	2.0185e-022	4.0216e-041	2.1005e-015	1.3174e-026	2.0185e-022	4.0216e-041	2.1005e-015	1.3174e-026
ISC1_1	0.0081464	0.039579	0.032292	0.6219	0.0081464	0.039579	0.032292	0.6219
ISC1_2_1	7.7162e-005	3.3369e-006	0.00035206	6.9262e-005	7.7162e-005	3.3369e-006	0.00035206	6.9262e-005
ISC1_2_2	0	0	0	0	0	0	0	0
ISC1_3_1	8.5791e-005	3.7777e-006	0.00062379	0.00014493	8.5791e-005	3.7777e-006	0.00062379	0.00014493
ISC1_3_2	3.2271e-005	1.5543e-006	0.00015681	3.6701e-005	3.2271e-005	1.5543e-006	0.00015681	3.6701e-005
KTR1	0	0	0	0	0	0	0	0
LPP1	0	0	0	0	0	0	0	0
LRO1	-1.347e-010	1.3537e-017	-1.1957e-009	5.2936e-016	-1.347e-010	1.3537e-017	-1.1957e-009	5.2936e-016
MSS4	0.0065171	0.063391	0.025833	0.99604	0.0065171	0.063391	0.025833	0.99604
NTE1	-2.8097e-017	9.0492e-031	3.0778e-010	1.4147e-016	-2.8097e-017	9.0492e-031	3.0778e-010	1.4147e-016
OPI3_1	3.282e-018	7.01e-033	5.1132e-020	7.8043e-036	3.282e-018	7.01e-033	5.1132e-020	7.8043e-036
OPI3_2	3.282e-018	7.01e-033	5.1132e-020	7.8043e-036	3.282e-018	7.01e-033	5.1132e-020	7.8043e-036
PAD1	0	0	0	0	0	0	0	0
PGS1	0	0	0	0	0	0	0	0
PIK1	0.0032586	0.031706	0.012917	0.49819	0.0032586	0.031706	0.012917	0.49819
PIS1	0.00011806	5.3264e-006	0.0007806	0.00018143	0.00011806	5.3264e-006	0.0007806	0.00018143
PLB3	2.3479e-025	8.2279e-047	1.6703e-024	4.1641e-045	2.3479e-025	8.2279e-047	1.6703e-024	4.1641e-045
PLC1	0	0	0	0	0	0	0	0
PSD1	0	0	0	0	0	0	0	0
SLC1	0.00019522	8.6451e-006	0.0011327	0.00025014	0.00019522	8.6451e-006	0.0011327	0.00025014
SPO14	0.0032586	0.010562	0.012917	0.16595	0.0032586	0.010562	0.012917	0.16595
SPO22	2.3479e-025	8.2279e-047	1.6703e-024	4.1641e-045	2.3479e-025	8.2279e-047	1.6703e-024	4.1641e-045
TGL5	1.5131e-024	1.8546e-044	-3.0778e-010	1.4147e-016	1.5131e-024	1.8546e-044	-3.0778e-010	1.4147e-016
TRK1	0	0	0	0	0	0	0	0
VPS34	0.0032586	0.031706	0.012917	0.49819	0.0032586	0.031706	0.012917	0.49819
YEH2	-1.5918e-023	9.32e-043	7.633e-025	1.7397e-045	-1.5918e-023	9.32e-043	7.633e-025	1.7397e-045
YIA6	0	0	0	0	0	0	0	0
FATP	0	0	0	0	0	0	0	0
FNADH	0	0	0	0	0	0	0	0
FNADPH	0	0	0	0	0	0	0	0
LongAcyl	2.398e-022	5.6763e-041	2.3525e-015	1.6526e-026	2.398e-022	5.6763e-041	2.3525e-015	1.6526e-026
Pool_Acyl1	2.9898e-017	8.6175e-031	-2.3773e-017	4.5708e-031	2.9898e-017	8.6175e-031	-2.3773e-017	4.5708e-031
Pool_Acyl2	0.0041161	0.00040171	0.020625	0.0097015	0.0041161	0.00040171	0.020625	0.0097015
U1_	0	0	0	0	0	0	0	0
U100_	1.2415e-016	2.991e-030	8.2573e-010	2.9026e-016	1.2415e-016	2.991e-030	8.2573e-010	2.9026e-016
U101_	0.0065171	0.063391	0.025833	0.99604	0.0065171	0.063391	0.025833	0.99604
U102_	0	0	0	0	0	0	0	0
U103_	-0.018382	0.16497	-0.080794	2.6254	-0.018382	0.16497	-0.080794	2.6254
U104_	0.018382	0.16497	0.080794	2.6254	0.018382	0.16497	0.080794	2.6254
U105_	0.0080491	0.089765	0.040889	1.6257	0.0080491	0.089765	0.040889	1.6257
U106_	0	0	0	0	0	0	0	0
U107_	0	0	0	0	0	0	0	0
U108_	0	0	0	0	0	0	0	0
U109_	0.21283	0.45415	1.4394	14.4127	0.21283	0.45415	1.4394	14.4127
U110_	-0.24962	0.51498	-1.7329	7.845	-0.24962	0.51498	-1.7329	7.845
U111_	0.0044798	0.0053245	0.10712	0.30969	0.0044798	0.0053245	0.10712	0.30969
U112_	1.8738e-017	1.5296e-031	8.2175e-010	2.9032e-016	1.8738e-017	1.5296e-031	8.2175e-010	2.9032e-016
U113_	0	0	0	0	0	0	0	0
U114_	-0.018629	0.015873	-0.061039	0.29684	-0.018629	0.015873	-0.061039	0.29684
U115_	0.018629	0.015873	0.061039	0.29684	0.018629	0.015873	0.061039	0.29684
U116_	0	0	0	0	0	0	0	0
U117_	-0.018629	0.015873	-0.061039	0.29684	-0.018629	0.015873	-0.061039	0.29684
U118_	0	0	0	0	0	0	0	0
U119_	0	0	0	0	0	0	0	0
U120_	-0.037495	0.15941	-0.23927	4.9011	-0.037495	0.15941	-0.23927	4.9011
U121_	0	0	0	0	0	0	0	0
U122_	0.0044798	0.0053245	0.10712	0.30969	0.0044798	0.0053245	0.10712	0.30969
U123_	0.0015806	0.0037287	0.0075689	0.085503	0.0015806	0.0037287	0.0075689	0.085503
U124_	0.0015806	0.0037287	0.0075689	0.085503	0.0015806	0.0037287	0.0075689	0.085503
U125_	0	0	0	0	0	0	0	0
U126_	0	0	0	0	0	0	0	0
U127_	0	0	0	0	0	0	0	0
U128_	-9.8635e-020	9.6033e-036	-3.9769e-012	4.7225e-020	-9.8635e-020	9.6033e-036	-3.9769e-012	4.7225e-020
U129_	-1.2671e-016	2.276e-029	5.183e-018	4.0065e-032	-1.2671e-016	2.276e-029	5.183e-018	4.0065e-032
U130_	0	0	0	0	0	0	0	0
U131_	-1.4385e-019	2.0425e-035	-5.7973e-012	1.0036e-019	-1.4385e-019	2.0425e-035	-5.7973e-012	1.0036e-019
U132_	0	0	0	0	0	0	0	0
U133_	0.023059	0.085634	0.57802	1.8053	0.023059	0.085634	0.57802	1.8053
U135_	0	0	0	0	0	0	0	0
U136_	-4.4833e-017	5.8931e-031	9.8245e-010	3.6335e-016	-4.4833e-017	5.8931e-031	9.8245e-010	3.6335e-016
U137_	0	0	0	0	0	0	0	0
U137b_	-9.8635e-020	9.6033e-036	-3.9769e-012	4.7225e-020	-9.8635e-020	9.6033e-036	-3.9769e-012	4.7225e-020
U138_	0	0	0	0	0	0	0	0
U139_	0	0	0	0	0	0	0	0
U140_	0	0	0	0	0	0	0	0
U141_	0	0	0	0	0	0	0	0
U142_	0	0	0	0	0	0	0	0
U143_	3.5706e-017	6.4934e-031	-9.8768e-010	3.6831e-016	3.5706e-017	6.4934e-031	-9.8768e-010	3.6831e-016
U144_	0	0	0	0	0	0	0	0
U145_	1.8837e-017	1.5295e-031	8.2573e-010	2.9026e-016	1.8837e-017	1.5295e-031	8.2573e-010	2.9026e-016
U146_	-1.3874e-016	5.71e-029	5.2085e-019	2.5753e-033	-1.3874e-016	5.71e-029	5.2085e-019	2.5753e-033
U147_	1.8837e-017	1.5295e-031	8.2573e-010	2.9026e-016	1.8837e-017	1.5295e-031	8.2573e-010	2.9026e-016
U149_	0	0	0	0	0	0	0	0
U15_	0.026883	0.19156	0.10656	3.0099	0.026883	0.19156	0.10656	3.0099
U150_	0	0	0	0	0	0	0	0
U151_	0	0	0	0	0	0	0	0
U152_	0	0	0	0	0	0	0	0
U154_	0	0	0	0	0	0	0	0
U155_	0	0	0	0	0	0	0	0
U156_	0	0	0	0	0	0	0	0
U157_	0	0	0	0	0	0	0	0
U158_	0	0	0	0	0	0	0	0
U159_	0	0	0	0	0	0	0	0
U16_	0.0065171	0.063391	0.025833	0.99604	0.0065171	0.063391	0.025833	0.99604
U161_	0	0	0	0	0	0	0	0
U162_	0	0	0	0	0	0	0	0
U163_	0	0	0	0	0	0	0	0
U164_	0	0	0	0	0	0	0	0
U165_	0	0	0	0	0	0	0	0
U166_	0	0	0	0	0	0	0	0
U167_	0	0	0	0	0	0	0	0
U168_	0	0	0	0	0	0	0	0
U17_	-0.021659	0.19844	-0.083959	3.1077	-0.021659	0.19844	-0.083959	3.1077
U170_	0	0	0	0	0	0	0	0
U171_	0.35868	0.11211	0.11836	0.66594	0.35868	0.11211	0.11836	0.66594
U172_	0	0	0	0	0	0	0	0
U173_	0	0	0	0	0	0	0	0
U174_	0	0	0	0	0	0	0	0
U175_	0	0	0	0	0	0	0	0
U176_	0	0	0	0	0	0	0	0
U177_	0	0	0	0	0	0	0	0
U178_	0	0	0	0	0	0	0	0
U179_	0	0	0	0	0	0	0	0
U18_	-0.006211	0.10375	-0.00089766	1.5682	-0.006211	0.10375	-0.00089766	1.5682
U180_	0	0	0	0	0	0	0	0
U181_	0	0	0	0	0	0	0	0
U182_	0	0	0	0	0	0	0	0
U183_	0	0	0	0	0	0	0	0
U184_	0	0	0	0	0	0	0	0
U19_	-5.0228e-017	1.6283e-029	2.4366e-012	1.7727e-020	-5.0228e-017	1.6283e-029	2.4366e-012	1.7727e-020
U2_	0.17422	0.020573	0.01639	0.042331	0.17422	0.020573	0.01639	0.042331
U20_	0.018665	0.13261	0.083038	2.1318	0.018665	0.13261	0.083038	2.1318
U201_	0	0	0	0	0	0	0	0
U202_	0	0	0	0	0	0	0	0
U203_	0	0	0	0	0	0	0	0
U204_	-3.7003	3.8645e-005	-4.4978	0.00027213	-3.7003	3.8645e-005	-4.4978	0.00027213
U205_	0	0	-0.024435	2.2794e-005	0	0	-0.024435	2.2794e-005
U206_	0	0	0	0	0	0	0	0
U207_	0	0	0	0	0	0	0	0
U208_	0	0	0	0	0	0	0	0
U2081_	0	0	0	0	0	0	0	0
U209_	0	0	0	0	0	0	0	0
U21_	0.021452	0.13191	0.085035	2.0727	0.021452	0.13191	0.085035	2.0727
U210_	0	0	0	0	0	0	0	0
U211_	0	0	0	0	0	0	0	0
U212_	0	0	0	0	0	0	0	0
U213_	0	0	0	0	0	0	0	0
U214_	0.0032586	0.031706	0.012917	0.49819	0.0032586	0.031706	0.012917	0.49819
U215_	0	0	0	0	0	0	0	0
U216_	0	0	0	0	0	0	0	0
U217_	0	0	0	0	0	0	0	0
U218_	0	0	0	0	0	0	0	0
U219_	0	0	0	0	0	0	0	0
U22_	0.024551	0.12183	0.066031	1.8092	0.024551	0.12183	0.066031	1.8092
U220_	0	0	0	0	0	0	0	0
U221_	0	0	0	0	0	0	0	0
U222_	0	0	0	0	0	0	0	0
U223_	0	0	0	0	0	0	0	0
U224_	0	0	0	0	0	0	0	0
U225_	0	0	0	0	0	0	0	0
U226_	0	0	0	0	0	0	0	0
U227_	0.83391	0.35241	4.2011	11.6335	0.83391	0.35241	4.2011	11.6335
U228_	-4.8335	0.21628	-11.1898	6.9488	-4.8335	0.21628	-11.1898	6.9488
U229_	0	0	0	0	0	0	0	0
U23_	0.0048878	0.023763	0.019375	0.37339	0.0048878	0.023763	0.019375	0.37339
U24_	0.0065171	0.063391	0.025833	0.99604	0.0065171	0.063391	0.025833	0.99604
U25_	0.0065171	0.063391	0.025833	0.99604	0.0065171	0.063391	0.025833	0.99604
U26_	5.0226e-017	1.6283e-029	-2.5486e-012	1.9395e-020	5.0226e-017	1.6283e-029	-2.5486e-012	1.9395e-020
U27_	0.013034	0.063263	0.051667	0.99404	0.013034	0.063263	0.051667	0.99404
U28_	0.0065171	0.063391	0.025833	0.99604	0.0065171	0.063391	0.025833	0.99604
U29_	0.019363	0.092833	0.053345	1.3991	0.019363	0.092833	0.053345	1.3991
U30_	0.0032586	0.031706	0.012917	0.49819	0.0032586	0.031706	0.012917	0.49819
U31_	0.0097757	0.079196	0.03875	1.2444	0.0097757	0.079196	0.03875	1.2444
U32_	0.011592	0.080756	0.039747	1.2473	0.011592	0.080756	0.039747	1.2473
U33_	0.0048878	0.023763	0.019375	0.37339	0.0048878	0.023763	0.019375	0.37339
U34_	0.032533	0.18796	0.11683	2.8917	0.032533	0.18796	0.11683	2.8917
U35_	1.1589e-022	4.0102e-041	-1.0114e-022	3.0545e-041	1.1589e-022	4.0102e-041	-1.0114e-022	3.0545e-041
U36_	-3.2249e-036	3.1055e-068	1.9248e-023	1.1062e-042	-3.2249e-036	3.1055e-068	1.9248e-023	1.1062e-042
U37_	1.29e-037	4.9688e-071	5.5433e-022	9.1756e-040	1.29e-037	4.9688e-071	5.5433e-022	9.1756e-040
U38_	3.4248e-023	3.5024e-042	9.3035e-022	2.5845e-039	3.4248e-023	3.5024e-042	9.3035e-022	2.5845e-039
U39_	0.001364	0.0036978	0.0043056	0.055354	0.001364	0.0036978	0.0043056	0.055354
U40_	0.00081464	0.0019816	0.0032292	0.031137	0.00081464	0.0019816	0.0032292	0.031137
U41_	0.023697	0.091832	0.13498	2.4298	0.023697	0.091832	0.13498	2.4298
U42_	0.0032586	0.031706	0.012917	0.49819	0.0032586	0.031706	0.012917	0.49819
U44_	0.0065171	0.063391	0.025833	0.99604	0.0065171	0.063391	0.025833	0.99604
U45_	0	0	0	0	0	0	0	0
U46_	0.31734	0.03936	0.11719	0.6578	0.31734	0.03936	0.11719	0.6578
U47_	9.8786e-018	6.3092e-032	1.5147e-012	6.8507e-021	9.8786e-018	6.3092e-032	1.5147e-012	6.8507e-021
U48_	1.5658e-017	1.4498e-031	3.496e-018	4.3621e-032	1.5658e-017	1.4498e-031	3.496e-018	4.3621e-032
U49_	-1.2671e-016	2.276e-029	5.183e-018	4.0065e-032	-1.2671e-016	2.276e-029	5.183e-018	4.0065e-032
U50_	0	0	0	0	0	0	0	0
U51_	-9.8489e-017	2.3998e-029	-1.6851e-017	5.4531e-031	-9.8489e-017	2.3998e-029	-1.6851e-017	5.4531e-031
U52_	-2.2568e-017	3.2195e-031	5.2034e-019	1.2933e-032	-2.2568e-017	3.2195e-031	5.2034e-019	1.2933e-032
U53_	0	0	0	0	0	0	0	0
U54_	-9.1076e-018	1.1763e-031	3.1533e-018	1.4984e-031	-9.1076e-018	1.1763e-031	3.1533e-018	1.4984e-031
U55_	-9.1076e-018	1.1763e-031	3.1533e-018	1.4984e-031	-9.1076e-018	1.1763e-031	3.1533e-018	1.4984e-031
U56_	-9.1076e-018	1.1763e-031	3.1533e-018	1.4984e-031	-9.1076e-018	1.1763e-031	3.1533e-018	1.4984e-031
U57_	0	0	0	0	0	0	0	0
U58_	0	0	0	0	0	0	0	0
U59_	0	0	0	0	0	0	0	0
U60_	0	0	0	0	0	0	0	0
U61_	0	0	0	0	0	0	0	0
U62_	0	0	0	0	0	0	0	0
U63_	0	0	0	0	0	0	0	0
U64_	0	0	0	0	0	0	0	0
U65_	0	0	0	0	0	0	0	0
U66_	0.037495	0.15941	0.23927	4.9011	0.037495	0.15941	0.23927	4.9011
U67_	-0.013798	0.062095	-0.10429	2.4763	-0.013798	0.062095	-0.10429	2.4763
U68_	0	0	0	0	0	0	0	0
U70_	0	0	0	0	0	0	0	0
U71_	0	0	0	0	0	0	0	0
U72_	0	0	0	0	0	0	0	0
U76_	-0.0097757	0.095054	-0.03875	1.4936	-0.0097757	0.095054	-0.03875	1.4936
U77_	0.0097757	0.095054	0.03875	1.4936	0.0097757	0.095054	0.03875	1.4936
U78_	0	0	0	0	0	0	0	0
U79_	0	0	0	0	0	0	0	0
U80_	0	0	0	0	0	0	0	0
U81_	0	0	0	0	0	0	0	0
U82_	0.0065171	0.063391	0.025833	0.99604	0.0065171	0.063391	0.025833	0.99604
U83_	0	0	0	0	0	0	0	0
U84_	0.0065171	0.063391	0.025833	0.99604	0.0065171	0.063391	0.025833	0.99604
U85_	0	0	0	0	0	0	0	0
U86_	0	0	0	0	0	0	0	0
U87_	0	0	0	0	0	0	0	0
U88_	0	0	0	0	0	0	0	0
U89_	0	0	0	0	0	0	0	0
U9_	0	0	0	0	0	0	0	0
U90_	0	0	0	0	0	0	0	0
U91_	9.8786e-018	6.3092e-032	1.5147e-012	6.8507e-021	9.8786e-018	6.3092e-032	1.5147e-012	6.8507e-021
CAB3	4.4685e-017	5.893e-031	-9.8768e-010	3.6831e-016	4.4685e-017	5.893e-031	-9.8768e-010	3.6831e-016
CAB4	8.9793e-018	6.7871e-032	-6.1244e-018	2.7004e-032	8.9793e-018	6.7871e-032	-6.1244e-018	2.7004e-032
U95_	3.5706e-017	6.4934e-031	-9.8768e-010	3.6831e-016	3.5706e-017	6.4934e-031	-9.8768e-010	3.6831e-016
CAB5	8.9793e-018	6.7871e-032	-6.1244e-018	2.7004e-032	8.9793e-018	6.7871e-032	-6.1244e-018	2.7004e-032
U97_	3.5706e-017	6.4934e-031	-9.8768e-010	3.6831e-016	3.5706e-017	6.4934e-031	-9.8768e-010	3.6831e-016
U98_	4.4685e-017	5.893e-031	-9.8768e-010	3.6831e-016	4.4685e-017	5.893e-031	-9.8768e-010	3.6831e-016
U99_	1.2415e-016	2.991e-030	8.2573e-010	2.9026e-016	1.2415e-016	2.991e-030	8.2573e-010	2.9026e-016
UAcyl_1_1	0.0039044	0.00038185	0.012038	0.0054191	0.0039044	0.00038185	0.012038	0.0054191
UAcyl_2_1	0.0038782	0.00037944	0.013741	0.0063904	0.0038782	0.00037944	0.013741	0.0063904
UAcyl_3_1	-3.4541e-005	3.92e-005	0.00088561	0.0041192	-3.4541e-005	3.92e-005	0.00088561	0.0041192
UAcyl_4_1	-2.7369e-012	4.2765e-005	-0.0010813	0.0041248	-2.7369e-012	4.2765e-005	-0.0010813	0.0041248
UAcyl_5_1	-0.00010827	4.8687e-005	-6.9764e-005	0.002717	-0.00010827	4.8687e-005	-6.9764e-005	0.002717
UAcyl_6_1	-9.1291e-005	6.1801e-005	-0.006482	0.0055004	-9.1291e-005	6.1801e-005	-0.006482	0.0055004
UAcyl_7_1	7.2071e-005	5.6627e-005	0.007119	0.0044463	7.2071e-005	5.6627e-005	0.007119	0.0044463
UAcyl_8_1	-0.0029772	0.00023249	-0.01098	0.0046025	-0.0029772	0.00023249	-0.01098	0.0046025
UAcyl_8_2	0.00073897	1.4434e-005	0.0031321	0.00029673	0.00073897	1.4434e-005	0.0031321	0.00029673
Uc10_	0	0	0	0	0	0	0	0
Uc12_	0	0	0	0	0	0	0	0
Uc24_	0	0	0	0	0	0	0	0
Uc26_	0	0	0	0	0	0	0	0
Uelo_1	0.00023553	2.3629e-005	0.012464	0.0056558	0.00023553	2.3629e-005	0.012464	0.0056558
Uelo_2	0.00022959	2.2452e-005	0.0056587	0.0024014	0.00022959	2.2452e-005	0.0056587	0.0024014
Uelo_3	4.776e-005	9.716e-007	0.00081367	7.8823e-005	4.776e-005	9.716e-007	0.00081367	7.8823e-005
Uelo_4	2.398e-022	5.6763e-041	2.3525e-015	1.6526e-026	2.398e-022	5.6763e-041	2.3525e-015	1.6526e-026
Uelo_5	2.398e-022	5.6763e-041	2.3525e-015	1.6526e-026	2.398e-022	5.6763e-041	2.3525e-015	1.6526e-026
Uelo_6	2.398e-022	5.6763e-041	2.3525e-015	1.6526e-026	2.398e-022	5.6763e-041	2.3525e-015	1.6526e-026
Uelo_7	2.398e-022	5.6763e-041	2.3525e-015	1.6526e-026	2.398e-022	5.6763e-041	2.3525e-015	1.6526e-026
44DIMZYMSTxtI	0	0	0	0	0	0	0	0
ACALxtI	0	0	0	0	0	0	0	0
ACxtI	0	0	0	0	0	0	0	0
ADNxtI	0	0	0	0	0	0	0	0
ADxtI	0	0	0	0	0	0	0	0
AKGxtI	0	0	0	0	0	0	0	0
ALAVxtI	0	0	0	0	0	0	0	0
ALAxtI	0	0	0	0	0	0	0	0
AMGxtI	0	0	0	0	0	0	0	0
AONAxtI	0	0	0	0	0	0	0	0
ARABxtI	0	0	0	0	0	0	0	0
ARGxtI	0	0	0	0	0	0	0	0
ASNxtI	0	0	0	0	0	0	0	0
ASPxtI	0	0	0	0	0	0	0	0
ATNxtI	0	0	0	0	0	0	0	0
ATTxtI	0	0	0	0	0	0	0	0
BMxtI	0	0	0	0	0	0	0	0
BTxtI	0	0	0	0	0	0	0	0
C100xtI	0	0	0	0	0	0	0	0
C120xtI	0	0	0	0	0	0	0	0
C140xtI	0	0	0	0	0	0	0	0
C141xtI	0	0	0	0	0	0	0	0
C160xtI	0	0	0	0	0	0	0	0
C161xtI	0	0	0	0	0	0	0	0
C180xtI	0	0	0	0	0	0	0	0
C181xtI	0	0	0	0	0	0	0	0
C24xtI	0	0	0	0	0	0	0	0
C26xtI	0	0	0	0	0	0	0	0
CARxtI	0	0	0	0	0	0	0	0
CHOxtI	0	0	0	0	0	0	0	0
CITxtI	0	0	0	0	0	0	0	0
CO2xtI	0	0	0	0	0	0	0	0
CYSxtI	0	0	0	0	0	0	0	0
CYTDxtI	0	0	0	0	0	0	0	0
CYTSxtI	0	0	0	0	0	0	0	0
DANNAxtI	0	0	0	0	0	0	0	0
DAxtI	0	0	0	0	0	0	0	0
DCxtI	0	0	0	0	0	0	0	0
DGxtI	0	0	0	0	0	0	0	0
DINxtI	0	0	0	0	0	0	0	0
DIPEPxtI	0	0	0	0	0	0	0	0
DTTPxtI	0	0	0	0	0	0	0	0
DTxtI	0	0	0	0	0	0	0	0
DUxtI	0	0	0	0	0	0	0	0
EPISTxtI	0	0	0	0	0	0	0	0
ERG572224xtI	0	0	0	0	0	0	0	0
ERG722xtI	0	0	0	0	0	0	0	0
ERGOSTxtI	0	0	0	0	0	0	0	0
ETHxtI	0	0	0	0	0	0	0	0
FCOSTxtI	0	0	0	0	0	0	0	0
FORxtI	0	0	0	0	0	0	0	0
FRUxtI	0	0	0	0	0	0	0	0
FUCxtI	0	0	0	0	0	0	0	0
FUMxtI	0	0	0	0	0	0	0	0
GA6PxtI	0	0	0	0	0	0	0	0
GABAxtI	0	0	0	0	0	0	0	0
GLACxtI	0	0	0	0	0	0	0	0
GLALxtI	0	0	0	0	0	0	0	0
GLAMxtI	0	0	0	0	0	0	0	0
GLCxtI	2.2949	0.00097089	5.1701	0.0011856	2.2949	0.00097089	5.1701	0.0011856
GLNxtI	0	0	0	0	0	0	0	0
GLTxtI	0	0	0	0	0	0	0	0
GLUxtI	0	0	0	0	0	0	0	0
GLxtI	0	0	0	0	0	0	0	0
GLYxtI	0	0	0	0	0	0	0	0
GNxtI	0	0	0	0	0	0	0	0
GROPCxtI	0	0	0	0	0	0	0	0
GROPIxtI	0	0	0	0	0	0	0	0
GSNxtI	0	0	0	0	0	0	0	0
HEXTI	0	0	0	0	0	0	0	0
HISxtI	0	0	0	0	0	0	0	0
HYXNxtI	0	0	0	0	0	0	0	0
ILExtI	0	0	0	0	0	0	0	0
INSxtI	0	0	0	0	0	0	0	0
KxtI	0	0	0	0	0	0	0	0
LACxtI	0	0	0	0	0	0	0	0
LANOSTxtI	0	0	0	0	0	0	0	0
LEUxtI	0	0	0	0	0	0	0	0
LYSxtI	0	0	0	0	0	0	0	0
MALxtI	0	0	0	0	0	0	0	0
MANxtI	0	0	0	0	0	0	0	0
MELIxtI	0	0	0	0	0	0	0	0
METxtI	0	0	0	0	0	0	0	0
MIxtI	0	0	0	0	0	0	0	0
MLTxtI	0	0	0	0	0	0	0	0
MMETxtI	0	0	0	0	0	0	0	0
MNTxtI	0	0	0	0	0	0	0	0
MTHNxtI	0	0	0	0	0	0	0	0
NAGxtI	0	0	0	0	0	0	0	0
NAxtI	0	0	0	0	0	0	0	0
NH3xtI	0	0	0	0	0	0	0	0
NMNxtI	0	0	0	0	0	0	0	0
O2xtI	0.83391	0.35241	4.2011	11.6335	0.83391	0.35241	4.2011	11.6335
OGTxtI	0	0	0	0	0	0	0	0
OPEPxtI	0	0	0	0	0	0	0	0
ORNxtI	0	0	0	0	0	0	0	0
PAPxtI	0	0	0	0	0	0	0	0
PEPTxtI	0	0	0	0	0	0	0	0
PHExtI	0	0	0	0	0	0	0	0
PIMExtI	0	0	0	0	0	0	0	0
PIxtI	-2.9703e-017	6.6226e-030	1.2255e-017	1.4697e-030	-2.9703e-017	6.6226e-030	1.2255e-017	1.4697e-030
PNTOxtI	0	0	0	0	0	0	0	0
PROxtI	0	0	0	0	0	0	0	0
PTRSCxtI	0	0	0	0	0	0	0	0
PYRxtI	0	0	0	0	0	0	0	0
RFLAVxtI	0	0	0	0	0	0	0	0
RIBxtI	0	0	0	0	0	0	0	0
RMNxtI	0	0	0	0	0	0	0	0
SAMxtI	0	0	0	0	0	0	0	0
SERxtI	0	0	0	0	0	0	0	0
SLFxtI	1.4054e-017	1.7995e-031	-8.2517e-010	2.9027e-016	1.4054e-017	1.7995e-031	-8.2517e-010	2.9027e-016
SORxtI	0	0	0	0	0	0	0	0
SPRMDxtI	0	0	0	0	0	0	0	0
SPRMxtI	0	0	0	0	0	0	0	0
SUCCxtI	0	0	0	0	0	0	0	0
SUCxtI	0	0	0	0	0	0	0	0
THMxtI	0	0	0	0	0	0	0	0
THRxtI	0	0	0	0	0	0	0	0
THYxtI	0	0	0	0	0	0	0	0
TRExtI	0	0	0	0	0	0	0	0
TRPxtI	0	0	0	0	0	0	0	0
TYRxtI	0	0	0	0	0	0	0	0
URAxtI	0	0	0	0	0	0	0	0
UREAxtI	0	0	0	0	0	0	0	0
URIxtI	0	0	0	0	0	0	0	0
VALxtI	0	0	0	0	0	0	0	0
VB6xtI	0	0	0	0	0	0	0	0
XANxtI	0	0	0	0	0	0	0	0
XTSINExtI	0	0	0	0	0	0	0	0
XYLxtI	0	0	0	0	0	0	0	0
ZYMSTxtI	0	0	0	0	0	0	0	0
44DIMZYMSTxtO	0	0	0	0	0	0	0	0
ACALxtO	0	0	0	0	0	0	0	0
ACxtO	0	0	0.041186	4.5884e-006	0	0	0.041186	4.5884e-006
ADNxtO	0	0	0	0	0	0	0	0
ADxtO	0	0	0	0	0	0	0	0
AKGxtO	0	0	0	0	0	0	0	0
ALAVxtO	0	0	0	0	0	0	0	0
ALAxtO	0	0	0	0	0	0	0	0
AMGxtO	0	0	0	0	0	0	0	0
AONAxtO	0	0	0	0	0	0	0	0
ARABxtO	0	0	0	0	0	0	0	0
ARGxtO	0	0	0	0	0	0	0	0
ASNxtO	0	0	0	0	0	0	0	0
ASPxtO	0	0	0	0	0	0	0	0
ATNxtO	0	0	0	0	0	0	0	0
ATTxtO	0	0	0	0	0	0	0	0
BMxtO	5.7506e-019	3.2643e-034	2.8006e-011	2.3421e-018	5.7506e-019	3.2643e-034	2.8006e-011	2.3421e-018
BTxtO	0	0	0	0	0	0	0	0
C100xtO	0	0	0	0	0	0	0	0
C120xtO	0	0	0	0	0	0	0	0
C140xtO	0	0	0	0	0	0	0	0
C141xtO	0	0	0	0	0	0	0	0
C160xtO	0	0	0	0	0	0	0	0
C161xtO	0	0	0	0	0	0	0	0
C180xtO	0	0	0	0	0	0	0	0
C181xtO	0	0	0	0	0	0	0	0
C24xtO	0	0	0	0	0	0	0	0
C26xtO	0	0	0	0	0	0	0	0
CARxtO	0	0	0	0	0	0	0	0
CHOxtO	0	0	0	0	0	0	0	0
CITxtO	0	0	0	0	0	0	0	0
CO2xtO	4.8335	0.21628	11.1898	6.9488	4.8335	0.21628	11.1898	6.9488
CYSxtO	0	0	0	0	0	0	0	0
CYTDxtO	0	0	0	0	0	0	0	0
CYTSxtO	0	0	0	0	0	0	0	0
DANNAxtO	0	0	0	0	0	0	0	0
DAxtO	0	0	0	0	0	0	0	0
DCxtO	0	0	0	0	0	0	0	0
DGxtO	0	0	0	0	0	0	0	0
DINxtO	0	0	0	0	0	0	0	0
DIPEPxtO	0	0	0	0	0	0	0	0
DTTPxtO	0	0	0	0	0	0	0	0
DTxtO	0	0	0	0	0	0	0	0
DUxtO	0	0	0	0	0	0	0	0
EPISTxtO	0	0	0	0	0	0	0	0
ERG572224xtO	0	0	0	0	0	0	0	0
ERG722xtO	0	0	0	0	0	0	0	0
ERGOSTxtO	0	0	0	0	0	0	0	0
ETHxtO	3.7003	3.8645e-005	4.4978	0.00027213	3.7003	3.8645e-005	4.4978	0.00027213
FCOSTxtO	0	0	0	0	0	0	0	0
FORxtO	0	0	0	0	0	0	0	0
FRUxtO	0	0	0	0	0	0	0	0
FUCxtO	0	0	0	0	0	0	0	0
FUMxtO	0	0	0	0	0	0	0	0
GA6PxtO	0	0	0	0	0	0	0	0
GABAxtO	0	0	0	0	0	0	0	0
GLACxtO	0	0	0	0	0	0	0	0
GLALxtO	0	0	0	0	0	0	0	0
GLAMxtO	0	0	0	0	0	0	0	0
GLCxtO	0	0	0	0	0	0	0	0
GLNxtO	0	0	0	0	0	0	0	0
GLTxtO	0	0	0	0	0	0	0	0
GLUxtO	0	0	0	0	0	0	0	0
GLxtO	0.26282	4.4584e-005	1.4992	3.0712e-005	0.26282	4.4584e-005	1.4992	3.0712e-005
GLYxtO	0	0	0	0	0	0	0	0
GNxtO	0	0	0	0	0	0	0	0
GROPCxtO	0	0	0	0	0	0	0	0
GROPIxtO	0	0	0	0	0	0	0	0
GSNxtO	0	0	0	0	0	0	0	0
HEXTO	0	0	0	0	0	0	0	0
HISxtO	0	0	0	0	0	0	0	0
HYXNxtO	0	0	0	0	0	0	0	0
ILExtO	0	0	0	0	0	0	0	0
INSxtO	0	0	0	0	0	0	0	0
KxtO	0	0	0	0	0	0	0	0
LACxtO	0	0	0	0	0	0	0	0
LANOSTxtO	0	0	0	0	0	0	0	0
LEUxtO	0	0	0	0	0	0	0	0
LYSxtO	0	0	0	0	0	0	0	0
MALxtO	0	0	0	0	0	0	0	0
MANxtO	0	0	0	0	0	0	0	0
MELIxtO	0	0	0	0	0	0	0	0
METxtO	0	0	0	0	0	0	0	0
MIxtO	0	0	0	0	0	0	0	0
MLTxtO	0	0	0	0	0	0	0	0
MMETxtO	0	0	0	0	0	0	0	0
MNTxtO	0	0	0	0	0	0	0	0
MTHNxtO	0	0	0	0	0	0	0	0
NAGxtO	0	0	0	0	0	0	0	0
NAxtO	0	0	0	0	0	0	0	0
NH3xtO	0	0	0	0	0	0	0	0
NMNxtO	0	0	0	0	0	0	0	0
O2xtO	0	0	0	0	0	0	0	0
OGTxtO	0	0	0	0	0	0	0	0
OPEPxtO	0	0	0	0	0	0	0	0
ORNxtO	0	0	0	0	0	0	0	0
PAPxtO	0	0	0	0	0	0	0	0
PEPTxtO	0	0	0	0	0	0	0	0
PHExtO	0	0	0	0	0	0	0	0
PIMExtO	0	0	0	0	0	0	0	0
PIxtO	0	0	0	0	0	0	0	0
PNTOxtO	0	0	0	0	0	0	0	0
PROxtO	0	0	0	0	0	0	0	0
PTRSCxtO	0	0	0	0	0	0	0	0
PYRxtO	0.0069799	3.3123e-006	0.0070413	3.1146e-006	0.0069799	3.3123e-006	0.0070413	3.1146e-006
RFLAVxtO	0	0	0	0	0	0	0	0
RIBxtO	0	0	0	0	0	0	0	0
RMNxtO	0	0	0	0	0	0	0	0
SAMxtO	0	0	0	0	0	0	0	0
SERxtO	0	0	0	0	0	0	0	0
SLFxtO	0	0	0	0	0	0	0	0
SORxtO	0	0	0	0	0	0	0	0
SPRMDxtO	0	0	0	0	0	0	0	0
SPRMxtO	0	0	0	0	0	0	0	0
SUCCxtO	0	0	0.024435	2.2794e-005	0	0	0.024435	2.2794e-005
SUCxtO	0	0	0	0	0	0	0	0
THMxtO	0	0	0	0	0	0	0	0
THRxtO	0	0	0	0	0	0	0	0
THYxtO	0	0	0	0	0	0	0	0
TRExtO	0	0	0	0	0	0	0	0
TRPxtO	0	0	0	0	0	0	0	0
TYRxtO	0	0	0	0	0	0	0	0
URAxtO	0	0	0	0	0	0	0	0
UREAxtO	0	0	0	0	0	0	0	0
URIxtO	0	0	0	0	0	0	0	0
VALxtO	0	0	0	0	0	0	0	0
VB6xtO	0	0	0	0	0	0	0	0
XANxtO	0	0	0	0	0	0	0	0
XTSINExtO	0	0	0	0	0	0	0	0
XYLxtO	0	0	0	0	0	0	0	0
ZYMSTxtO	0	0	0	0	0	0	0	0
CLIPIDS	5.7506e-019	3.2643e-034	0	0	5.7506e-019	3.2643e-034	0	0
CBIOMASS	5.7506e-019	3.2643e-034	0	0	5.7506e-019	3.2643e-034	0	0
NLIPIDS	0	0	2.8006e-011	2.3421e-018	0	0	2.8006e-011	2.3421e-018
NBIOMASS	0	0	2.8006e-011	2.3421e-018	0	0	2.8006e-011	2.3421e-018
GROWTH	5.7506e-019	3.2643e-034	2.8006e-011	2.3421e-018	5.7506e-019	3.2643e-034	2.8006e-011	2.3421e-018
r357	0	0	0	0	0	0	0	0
r139	0	0	0	0	0	0	0	0
r367	0	0	0	0	0	0	0	0
r1211	0	0	0	0	0	0	0	0
r269	0	0	0	0	0	0	0	0
r1214	0	0	0	0	0	0	0	0
r1217	0	0	0	0	0	0	0	0
r1221	0	0	0	0	0	0	0	0
r112	0	0	0	0	0	0	0	0
r1170	0	0	0	0	0	0	0	0
r1171	0	0	0	0	0	0	0	0
r1665	0	0	0	0	0	0	0	0
r154	0	0	0	0	0	0	0	0
r155	0	0	0	0	0	0	0	0
r1009	0	0	0	0	0	0	0	0
r878	0	0	0	0	0	0	0	0
r879	0	0	0	0	0	0	0	0
r880	0	0	0	0	0	0	0	0
r881	0	0	0	0	0	0	0	0
r211	0.045373	0.13473	0.12498	2.0031	0.045373	0.13473	0.12498	2.0031
r732	0	0	0	0	0	0	0	0
r59	0	0	0	0	0	0	0	0
r1326	0	0	0	0	0	0	0	0
r1571	0	0	0	0	0	0	0	0
r1672	0	0	0	0	0	0	0	0
r934	0	0	0	0	0	0	0	0
r1049	0	0	0	0	0	0	0	0
r932	0	0	0	0	0	0	0	0
r1265	0	0	0	0	0	0	0	0
r380	0	0	0	0	0	0	0	0
r1540	0.0018125	0.0049032	0.0088772	0.11761	0.0018125	0.0049032	0.0088772	0.11761
r370	0	0	0	0	0	0	0	0
r258	0.0016293	0.0079265	0.0064584	0.12455	0.0016293	0.0079265	0.0064584	0.12455
r701	0.0016293	0.0079265	0.0064584	0.12455	0.0016293	0.0079265	0.0064584	0.12455
r917	0.0032586	0.031706	0.012917	0.49819	0.0032586	0.031706	0.012917	0.49819
r918	0.0032586	0.031706	0.012917	0.49819	0.0032586	0.031706	0.012917	0.49819
r921	0.0065171	0.063391	0.025833	0.99604	0.0065171	0.063391	0.025833	0.99604
r1297	0.0016293	0.0079265	0.0064584	0.12455	0.0016293	0.0079265	0.0064584	0.12455
r37	0	0	0	0	0	0	0	0
r107	0	0	0	0	0	0	0	0
r584	0	0	0	0	0	0	0	0
r898	0	0	0	0	0	0	0	0
r360	0	0	0	0	0	0	0	0
r953	0.0032586	0.031706	0.012917	0.49819	0.0032586	0.031706	0.012917	0.49819
r955	0.0032586	0.031706	0.012917	0.49819	0.0032586	0.031706	0.012917	0.49819
r938	0	0	0	0	0	0	0	0
r1631	0	0	0	0	0	0	0	0
r4	0	0	0	0	0	0	0	0
r897	0	0	0	0	0	0	0	0
r337	-3.5977e-017	6.499e-031	9.8768e-010	3.6831e-016	-3.5977e-017	6.499e-031	9.8768e-010	3.6831e-016
r651	0	0	0	0	0	0	0	0
r7	0	0	0	0	0	0	0	0
r567	0.4697	0.052311	0.068951	0.2526	0.4697	0.052311	0.068951	0.2526
r1333	0	0	0	0	0	0	0	0
r696	0	0	0	0	0	0	0	0
r290	0	0	0	0	0	0	0	0
r815	0	0	0	0	0	0	0	0
r1612	4.0131e-017	4.87e-030	9.8644e-010	3.6712e-016	4.0131e-017	4.87e-030	9.8644e-010	3.6712e-016
r456	0	0	0	0	0	0	0	0
r275	0	0	0	0	0	0	0	0
r1099	0.35868	0.11211	0.11836	0.66594	0.35868	0.11211	0.11836	0.66594
r1185	0	0	0	0	0	0	0	0
r1208	0	0	0	0	0	0	0	0
r571	0	0	0	0	0	0	0	0
r572	0	0	0	0	0	0	0	0
r888	0	0	0	0	0	0	0	0
r1146	-1.9533e-016	5.5188e-029	-2.4366e-012	1.7727e-020	-1.9533e-016	5.5188e-029	-2.4366e-012	1.7727e-020
r1147	0.013849	0.065223	0.054896	1.0248	0.013849	0.065223	0.054896	1.0248
r1148	0.021659	0.19844	0.083959	3.1077	0.021659	0.19844	0.083959	3.1077
r1149	0.035508	0.26307	0.13885	4.1233	0.035508	0.26307	0.13885	4.1233
r1310	0	0	0	0	0	0	0	0
r336	0	0	0	0	0	0	0	0
r459	0	0	0	0	0	0	0	0
r949	0	0	0	0	0	0	0	0
r215	0	0	0	0	0	0	0	0
r1052	0	0	0	0	0	0	0	0
r1053	0	0	0	0	0	0	0	0
r1054	0	0	0	0	0	0	0	0
r216	0	0	0	0	0	0	0	0
r253	0	0	0	0	0	0	0	0
r833	0	0	0	0	0	0	0	0
r124	0	0	0	0	0	0	0	0
r170	0.32909	0.024452	2.8987	1.8073	0.32909	0.024452	2.8987	1.8073
r173	0	0	0	0	0	0	0	0
r176	0	0	0	0	0	0	0	0
r179	0	0	0	0	0	0	0	0
r563	0	0	0	0	0	0	0	0
r1443	0	0	0	0	0	0	0	0
r775	0.0020265	0.0013758	0.23539	0.17371	0.0020265	0.0013758	0.23539	0.17371
r1145	0	0	0	0	0	0	0	0
r1315	0	0	0	0	0	0	0	0
r434	0	0	0	0	0	0	0	0
r1131	0	0	0	0	0	0	0	0
r818	0	0	0	0	0	0	0	0
r843	0	0	0	0	0	0	0	0
r807	0	0	0	0	0	0	0	0
r671	0	0	0	0	0	0	0	0
r93	0.0032586	0.015848	0.012917	0.24901	0.0032586	0.015848	0.012917	0.24901
r94	0.0032586	0.015848	0.012917	0.24901	0.0032586	0.015848	0.012917	0.24901
r95	0.0032586	0.015848	0.012917	0.24901	0.0032586	0.015848	0.012917	0.24901
r952	0.0032586	0.031706	0.012917	0.49819	0.0032586	0.031706	0.012917	0.49819
r1044	0.0065171	0.063391	0.025833	0.99604	0.0065171	0.063391	0.025833	0.99604
r1046	0	0	0	0	0	0	0	0
r1098	0	0	0	0	0	0	0	0
r976	0.0032586	0.015848	0.012917	0.24901	0.0032586	0.015848	0.012917	0.24901
r977	0.0032586	0.015848	0.012917	0.24901	0.0032586	0.015848	0.012917	0.24901
r978	0.32909	0.024452	2.8987	1.8073	0.32909	0.024452	2.8987	1.8073
r979	0.0032586	0.015848	0.012917	0.24901	0.0032586	0.015848	0.012917	0.24901
r980	0	0	0	0	0	0	0	0
r692	0	0	0	0	0	0	0	0
r694	0	0	0	0	0	0	0	0
r581	0	0	0	0	0	0	0	0
r1179	0	0	0	0	0	0	0	0
r113	0	0	0	0	0	0	0	0
r109	0	0	0	0	0	0	0	0
r254	0	0	0	0	0	0	0	0
r266	0	0	0	0	0	0	0	0
r3	0	0	0	0	0	0	0	0
r638	0	0	0	0	0	0	0	0
YEH1	-3.5175e-023	1.8466e-042	1.5266e-024	3.4783e-045	-3.5175e-023	1.8466e-042	1.5266e-024	3.4783e-045
ARE1	-3.5175e-023	1.8466e-042	1.5266e-024	3.4783e-045	-3.5175e-023	1.8466e-042	1.5266e-024	3.4783e-045
PSD2	3.2824e-018	7.01e-033	2.3246e-015	1.6135e-026	3.2824e-018	7.01e-033	2.3246e-015	1.6135e-026
TOR1	0	0	0	0	0	0	0	0
FAB1	0	0	0	0	0	0	0	0
RER2	0	0	0	0	0	0	0	0
RAM1	0	0	0	0	0	0	0	0
CHO2	3.282e-018	7.01e-033	5.1132e-020	7.8043e-036	3.282e-018	7.01e-033	5.1132e-020	7.8043e-036
SCT1_1	0.0018118	9.0108e-005	0.0090145	0.0021583	0.0018118	9.0108e-005	0.0090145	0.0021583
SCT1_2	5.0983e-005	2.5854e-006	0.00016521	4.0741e-005	5.0983e-005	2.5854e-006	0.00016521	4.0741e-005
STT4	0	0	0	0	0	0	0	0
FUN63	0.0011334	0.0038359	0.0044928	0.060272	0.0011334	0.0038359	0.0044928	0.060272
r28	0	0	0	0	0	0	0	0
r115	0	0	0	0	0	0	0	0
r159	0	0	0	0	0	0	0	0
r240	0	0	0	0	0	0	0	0
r325	0	0	0	0	0	0	0	0
r328	0	0	0	0	0	0	0	0
r334	0	0	0	0	0	0	0	0
r467	0	0	0	0	0	0	0	0
r470	0	0	0	0	0	0	0	0
r473	0	0	0	0	0	0	0	0
r481	0	0	0	0	0	0	0	0
r482	0	0	0	0	0	0	0	0
r485	0	0	0	0	0	0	0	0
r486	0	0	0	0	0	0	0	0
r489	0	0	0	0	0	0	0	0
r496	0	0	0	0	0	0	0	0
r497	0	0	0	0	0	0	0	0
r668	0	0	0	0	0	0	0	0
r738	0	0	0	0	0	0	0	0
r840	0	0	0	0	0	0	0	0
r942	0	0	0	0	0	0	0	0
r1263	0	0	0	0	0	0	0	0
r1272	0	0	0	0	0	0	0	0
OXP1	0	0	0	0	0	0	0	0
SRY1	0	0	0	0	0	0	0	0
U230_	0	0	0	0	0	0	0	0
DSERxtI	0	0	0	0	0	0	0	0
DSERxtO	0	0	0	0	0	0	0	0
CAX4	0	0	0	0	0	0	0	0
ALG5	0	0	0	0	0	0	0	0
PGC1_1	0	0	0	0	0	0	0	0
YSA1	0	0	0	0	0	0	0	0
EDH3	0	0	0	0	0	0	0	0
CAB2	4.4685e-017	5.893e-031	-9.8768e-010	3.6831e-016	4.4685e-017	5.893e-031	-9.8768e-010	3.6831e-016
MRI1	0	0	0	0	0	0	0	0
MDE1	0	0	0	0	0	0	0	0
UTR4	0	0	0	0	0	0	0	0
ADI1	0	0	0	0	0	0	0	0
BAT2_4	0	0	0	0	0	0	0	0
CAT5	0	0	0	0	0	0	0	0
ALG7	0	0	0	0	0	0	0	0
ALG13	0	0	0	0	0	0	0	0
ALG1	0	0	0	0	0	0	0	0
ALG2_1	0	0	0	0	0	0	0	0
ALG2_2	0	0	0	0	0	0	0	0
ALG11_1	0	0	0	0	0	0	0	0
ALG11_2	0	0	0	0	0	0	0	0
ALG3	0	0	0	0	0	0	0	0
ALG9_1	0	0	0	0	0	0	0	0
ALG12	0	0	0	0	0	0	0	0
ALG9_2	0	0	0	0	0	0	0	0
ALG6	0	0	0	0	0	0	0	0
ALG8	0	0	0	0	0	0	0	0
DIE2	0	0	0	0	0	0	0	0
SPT14	0	0	0	0	0	0	0	0
GPI12	0	0	0	0	0	0	0	0
GWT1	0	0	0	0	0	0	0	0
GPI14	0	0	0	0	0	0	0	0
MCD4	0	0	0	0	0	0	0	0
GPI18	0	0	0	0	0	0	0	0
GPI10	0	0	0	0	0	0	0	0
GPI11	0	0	0	0	0	0	0	0
r371	0	0	0	0	0	0	0	0
r373	0	0	0	0	0	0	0	0
APE2	0	0	0	0	0	0	0	0
GRE3	0	0	0	0	0	0	0	0
PGA3	0	0	0	0	0	0	0	0
DTR1	0	0	0	0	0	0	0	0
RIM2	0	0	0	0	0	0	0	0
TIH3	0	0	0	0	0	0	0	0
GGC1	0.067582	0.84014	0.17266	19.2281	0.067582	0.84014	0.17266	19.2281
KCS1_1	0.0065171	0.063391	0.025833	0.99604	0.0065171	0.063391	0.025833	0.99604
GRX3	0.0018125	0.0049032	0.0088772	0.11761	0.0018125	0.0049032	0.0088772	0.11761
GUP1	0	0	0	0	0	0	0	0
2MBACt	0.32909	0.024452	2.8987	1.8073	0.32909	0.024452	2.8987	1.8073
2MBALDt	-0.32909	0.024452	-2.8987	1.8073	-0.32909	0.024452	-2.8987	1.8073
2MBTOHt	0	0	0	0	0	0	0	0
2MPPALt	0	0	0	0	0	0	0	0
2PHETOHt	0	0	0	0	0	0	0	0
3C3HMPt	0	0	0	0	0	0	0	0
3MBALDt	0	0	0	0	0	0	0	0
3MOPt	0	0	0	0	0	0	0	0
4ABZt	0	0	0	0	0	0	0	0
BTDtRR	0	0	0	0	0	0	0	0
ETHAt	0	0	0	0	0	0	0	0
2MBACxtI	0	0	0	0	0	0	0	0
2MBACxtO	0.32909	0.024452	2.8987	1.8073	0.32909	0.024452	2.8987	1.8073
OAAt	0	0	0	0	0	0	0	0
ETHAxtI	0	0	0	0	0	0	0	0
2MBALDxtI	0.32909	0.024452	2.8987	1.8073	0.32909	0.024452	2.8987	1.8073
TAZ1	-3.4431e-011	3.54e-018	-6.345e-010	3.0035e-016	-3.4431e-011	3.54e-018	-6.345e-010	3.0035e-016
DAL7_2	0	0	0	0	0	0	0	0
r_1112	0	0	0	0	0	0	0	0
r_0762	0	0	0	0	0	0	0	0
PDA1_2	0.00053285	0.0008478	0.003025	0.027323	0.00053285	0.0008478	0.003025	0.027323
